# Supplementary material for: Stat3 oxidation-dependent regulation of gene expression impacts on developmental processes and involves cooperation with Hif-1α
Source: PLoS One. 2020 Dec 17;15(12):e0244255. doi: 10.1371/journal.pone.0244255 (PMC7746180; doi:10.1371/journal.pone.0244255)
Supplement: S2 Fig — A) Bar graphs showing an example for each of 45 unique patterns identified from 3617 differentially expressed genes. Y-axes throughout show normalised read counts. B-H) qRT-PCR analysis of genes indicated using total RNA from MEFs untreated (-) or stimulated (+) with 100 μM peroxide for 1 h. In all cases expression was normalized to expression of Hbs1l. Data are expressed as mean ± SEM, n = 5. (ZIP) [file pone.0244255.s002.zip]

Archive with 2 entries (2 files):
- S2A Fig.tif
- S2B-H Fig.tif
