# Supplementary material for: Stat3 oxidation-dependent regulation of gene expression impacts on developmental processes and involves cooperation with Hif-1α
Source: PLoS One. 2020 Dec 17;15(12):e0244255. doi: 10.1371/journal.pone.0244255 (PMC7746180; doi:10.1371/journal.pone.0244255)
Supplement: S1 Table — (XLSX) [file pone.0244255.s005.xlsx]

## Sheet: Supplementary Table 1
S1 Table| Mapping of high quality reads generated using Illumina Hiseq 2500 sequencing platform to mm10 reference genome using Tophat2 v2.0.10.
Sample ID	Number of Alignments	Treatment	Total Number of Reads	% reads which fully overlap exon	% paired-end reads where one alignment fully overlaps an exonic region but the read is not compatible with any transcript	% reads which partially overlap exon	% reads within an intron	% reads between genes	Total number of transcripts in the model	Percentage of transcripts with reads	Total reads with junctions	Reads with junctions that are compatible with a transcript
-/- C3S Basal	52869119	-/- C3S Basal	28289102	60.2707	0	0.450548	12.6883	26.5904	31999	66.8865	3449824	3388102
-/- C3S Basal 2	66675452	-/- C3S Basal	35858251	60.9678	0	0.456537	12.7706	25.8051	31999	68.0709	4430355	4349919
-/- C3S H2O2	55306651	-/- C3S H2O2	29758286	61.4408	0	0.435075	11.4674	26.6568	31999	72.8898	3760821	3682032
-/- C3S H2O2 2	61251260	-/- C3S H2O2	31881891	56.8677	0	0.413231	12.307	30.4121	31999	72.2429	3740626	3652712
-/- WT Basal	62180193	-/- WT Basal	33410376	54.3547	0	0.456957	15.3057	29.8826	31999	68.3209	3672205	3591346
-/- WT Basal 2	59612104	-/- WT Basal	32922610	58.2152	0	0.482486	14.8047	26.4976	31999	69.4459	3870043	3799915
-/- WT H2O2	59928464	-/- WT H2O2	34329072	61.7816	0	0.530859	13.5609	24.1266	31999	75.7274	4313856	4247821
-/- WT H2O2 2	57519599	-/- WT H2O2	33934566	65.5973	0	0.535799	12.5654	21.3015	31999	75.9461	4589943	4509900
