# Supplementary material for: Stat3 oxidation-dependent regulation of gene expression impacts on developmental processes and involves cooperation with Hif-1α
Source: PLoS One. 2020 Dec 17;15(12):e0244255. doi: 10.1371/journal.pone.0244255 (PMC7746180; doi:10.1371/journal.pone.0244255)
Supplement: S2 Table — Gene regulation discretised into 1 (up regulated), -1 (down-regulated and 0 (un-regulated). (XLSX) [file pone.0244255.s006.xlsx]

## Sheet: Supplementary Table 2
S2 Table | Differential expression analysis results showing 3617 differentially expressed genes (FDR corrected P < 0.05 and -1<logFC>1) between comparisons of -/-WT vs -/-C3S cells and basal vs oxidation treatments. Gene regulation discretised into 1 (up regulated), -1 (down-regulated and 0 (un-regulated)
DE_genes	Description	WT_H2O2 vs WT_Basal	C3S_Basal vs WT_Basal	C3S_H2O2 vs C3S_Basal	C3S_H2O2 vs WT_H2O2
37135	septin 1 [Source:MGI Symbol;Acc:MGI:1858916]	1	0	0	0
38047	membrane-associated ring finger (C3HC4) 4 [Source:MGI Symbol;Acc:MGI:2683550]	0	0	1	0
38596	septin 5 [Source:MGI Symbol;Acc:MGI:1195461]	0	0	0	1
39873	membrane-associated ring finger (C3HC4) 9 [Source:MGI Symbol;Acc:MGI:2446144]	0	-1	0	-1
0610007N19Rik	#N/A	0	1	0	1
0610040B10Rik	RIKEN cDNA 0610040B10 gene [Source:MGI Symbol;Acc:MGI:1914922]	1	0	1	0
0610040F04Rik	RIKEN cDNA 0610040F04 gene [Source:MGI Symbol;Acc:MGI:1922644]	1	0	1	0
1110006O24Rik	RIKEN cDNA 1110006O24 gene [Source:MGI Symbol;Acc:MGI:1913373]	1	0	0	0
1110007C09Rik	#N/A	0	-1	0	-1
1110054M08Rik	#N/A	0	0	0	1
1300017J02Rik	RIKEN cDNA 1300017J02 gene [Source:MGI Symbol;Acc:MGI:1919025]	0	0	1	0
1500004A13Rik	RIKEN cDNA 1500004A13 gene [Source:MGI Symbol;Acc:MGI:2442808]	1	0	1	0
1600016N20Rik	#N/A	0	0	1	0
1600023N17Rik	RIKEN cDNA 1600023N17 gene [Source:MGI Symbol;Acc:MGI:1917038]	1	0	1	0
1700001J11Rik	RIKEN cDNA 1700001J11 gene [Source:MGI Symbol;Acc:MGI:1919474]	1	0	0	0
1700001P01Rik	RIKEN cDNA 1700001P01 gene [Source:MGI Symbol;Acc:MGI:1919465]	1	0	0	-1
1700003M07Rik	RIKEN cDNA 1700003M07 gene [Source:MGI Symbol;Acc:MGI:1919475]	0	0	0	-1
1700007L15Rik	RIKEN cDNA 1700007L15 gene [Source:MGI Symbol;Acc:MGI:1916581]	1	0	0	0
1700012D01Rik	#N/A	0	0	1	1
1700016G22Rik	RIKEN cDNA 1700016G22 gene [Source:MGI Symbol;Acc:MGI:1919117]	1	0	1	1
1700017B05Rik	RIKEN cDNA 1700017B05 gene [Source:MGI Symbol;Acc:MGI:1921461]	-1	0	0	0
1700019B03Rik	#N/A	1	0	1	0
1700019G17Rik	#N/A	0	-1	0	-1
1700023E05Rik	#N/A	1	0	1	0
1700024P16Rik	#N/A	0	1	0	1
1700025G04Rik	RIKEN cDNA 1700025G04 gene [Source:MGI Symbol;Acc:MGI:1916649]	0	-1	0	0
1700025N23Rik	RIKEN cDNA 1700025N23 gene [Source:MGI Symbol;Acc:MGI:1917236]	1	0	0	0
1700029J07Rik	RIKEN cDNA 1700029J07 gene [Source:MGI Symbol;Acc:MGI:1916729]	1	0	1	0
1700030C10Rik	RIKEN cDNA 1700030C10 gene [Source:MGI Symbol;Acc:MGI:1916763]	0	1	0	1
1700048O20Rik	RIKEN cDNA 1700048O20 gene [Source:MGI Symbol;Acc:MGI:1920637]	0	1	0	0
1700056E22Rik	RIKEN cDNA 1700056E22 gene [Source:MGI Symbol;Acc:MGI:1920613]	1	0	1	1
1700063D05Rik	RIKEN cDNA 1700063D05 gene [Source:MGI Symbol;Acc:MGI:1925750]	1	1	0	0
1700067K01Rik	RIKEN cDNA 1700067K01 gene [Source:MGI Symbol;Acc:MGI:1920703]	0	-1	0	0
1700086O06Rik	RIKEN cDNA 1700086O06 gene [Source:MGI Symbol;Acc:MGI:1920766]	1	0	0	0
1700096K18Rik	RIKEN cDNA 1700096K18 gene [Source:MGI Symbol;Acc:MGI:1920821]	1	0	0	0
1700101I11Rik	RIKEN cDNA 1700101I11 gene [Source:MGI Symbol;Acc:MGI:1915180]	1	0	1	0
1700102P08Rik	RIKEN cDNA 1700102P08 gene [Source:MGI Symbol;Acc:MGI:2148248]	0	0	1	0
1700110I01Rik	RIKEN cDNA 1700110I01 gene [Source:MGI Symbol;Acc:MGI:1920799]	1	0	0	-1
1810011O10Rik	#N/A	1	0	1	0
1810019D21Rik	RIKEN cDNA 1810019D21 gene [Source:MGI Symbol;Acc:MGI:1917021]	1	-1	0	-1
1810062G17Rik	RIKEN cDNA 1810062G17 gene [Source:MGI Symbol;Acc:MGI:1919532]	1	0	1	0
2010001E11Rik	#N/A	1	0	0	-1
2010107G23Rik	#N/A	0	0	0	1
2010310C07Rik	RIKEN cDNA 2010310C07 gene [Source:MGI Symbol;Acc:MGI:1919381]	1	0	1	0
2200002D01Rik	RIKEN cDNA 2200002D01 gene [Source:MGI Symbol;Acc:MGI:1919525]	0	1	0	1
2210016F16Rik	RIKEN cDNA 2210016F16 gene [Source:MGI Symbol;Acc:MGI:1917403]	0	1	0	1
2210039B01Rik	RIKEN cDNA 2210039B01 gene [Source:MGI Symbol;Acc:MGI:1920894]	0	0	1	0
2210416O15Rik	#N/A	1	0	0	0
2310014L17Rik	#N/A	1	0	1	0
2310015A10Rik	RIKEN cDNA 2310015A10 gene [Source:MGI Symbol;Acc:MGI:1916798]	1	0	1	0
2310030G06Rik	RIKEN cDNA 2310030G06 gene [Source:MGI Symbol;Acc:MGI:1914202]	0	-1	0	-1
2310039L15Rik	RIKEN cDNA 2310039L15 gene [Source:MGI Symbol;Acc:MGI:1916879]	1	0	1	0
2310068J16Rik	RIKEN cDNA 2310068J16 gene [Source:MGI Symbol;Acc:MGI:1917531]	0	0	1	0
2410018L13Rik	RIKEN cDNA 2410018L13 gene [Source:MGI Symbol;Acc:MGI:1916982]	0	-1	0	-1
2410018M08Rik	#N/A	0	-1	1	-1
2500004C02Rik	RIKEN cDNA 2500004C02 gene [Source:MGI Symbol;Acc:MGI:1919576]	1	0	0	0
2510009E07Rik	RIKEN cDNA 2510009E07 gene [Source:MGI Symbol;Acc:MGI:1919440]	0	1	0	1
2510049J12Rik	#N/A	1	0	0	-1
2610005L07Rik	RIKEN cDNA 2610005L07 gene [Source:MGI Symbol;Acc:MGI:1914283]	1	0	1	0
2610008E11Rik	RIKEN cDNA 2610008E11 gene [Source:MGI Symbol;Acc:MGI:1919378]	0	0	-1	0
2610018G03Rik	#N/A	0	-1	0	-1
2610037D02Rik	RIKEN cDNA 2610037D02 gene [Source:MGI Symbol;Acc:MGI:1917290]	1	0	1	0
2610203C20Rik	#N/A	0	1	0	1
2610307P16Rik	RIKEN cDNA 2610307P16 gene [Source:MGI Symbol;Acc:MGI:1919768]	0	-1	0	-1
2610318N02Rik	RIKEN cDNA 2610318N02 gene [Source:MGI Symbol;Acc:MGI:1917708]	0	-1	0	-1
2610507I01Rik	RIKEN cDNA 2610507I01 gene [Source:MGI Symbol;Acc:MGI:1919453]	1	0	1	0
2610524H06Rik	#N/A	0	0	0	-1
2610528A11Rik	RIKEN cDNA 2610528A11 gene [Source:MGI Symbol;Acc:MGI:1917295]	1	0	1	-1
2700038G22Rik	RIKEN cDNA 2700038G22 gene [Source:MGI Symbol;Acc:MGI:1914444]	0	0	1	0
2810013P06Rik	RIKEN cDNA 2810013P06 gene [Source:MGI Symbol;Acc:MGI:1914456]	1	0	1	0
2810021J22Rik	RIKEN cDNA 2810021J22 gene [Source:MGI Symbol;Acc:MGI:1917194]	0	0	-1	0
2810025M15Rik	RIKEN cDNA 2810025M15 gene [Source:MGI Symbol;Acc:MGI:1917203]	0	1	0	1
2810029C07Rik	RIKEN cDNA 2810029C07 gene [Source:MGI Symbol;Acc:MGI:1919920]	1	1	1	1
2810047C21Rik1	RIKEN cDNA 2810047C21 gene 1 [Source:MGI Symbol;Acc:MGI:1919966]	0	-1	0	-1
2810055G20Rik	#N/A	0	-1	0	-1
2810408A11Rik	RIKEN cDNA 2810408A11 gene [Source:MGI Symbol;Acc:MGI:1917669]	0	-1	0	-1
2810429I04Rik	RIKEN cDNA 2810429I04 gene [Source:MGI Symbol;Acc:MGI:1924187]	0	-1	0	-1
2810442I21Rik	#N/A	0	-1	0	0
2810454H06Rik	RIKEN cDNA 2810454H06 gene [Source:MGI Symbol;Acc:MGI:1920063]	1	0	1	0
2900011O08Rik	#N/A	0	0	0	1
2900060B14Rik	RIKEN cDNA 2900060B14 gene [Source:MGI Symbol;Acc:MGI:1915454]	1	0	1	0
3110039M20Rik	RIKEN cDNA 3110039M20 gene [Source:MGI Symbol;Acc:MGI:1914543]	0	0	0	-1
3110045C21Rik	RIKEN cDNA 3110045C21 gene [Source:MGI Symbol;Acc:MGI:1914553]	0	-1	1	0
3110056K07Rik	RIKEN cDNA 3110056K07 gene [Source:MGI Symbol;Acc:MGI:1920454]	0	0	1	0
3110057O12Rik	#N/A	0	0	1	0
3425401B19Rik	RIKEN cDNA 3425401B19 gene [Source:MGI Symbol;Acc:MGI:3588196]	0	1	0	1
3830408C21Rik	RIKEN cDNA 3830408C21 gene [Source:MGI Symbol;Acc:MGI:1917940]	1	0	1	0
3930402G23Rik	RIKEN cDNA 3930402G23 gene [Source:MGI Symbol;Acc:MGI:1921277]	0	0	0	-1
4632427E13Rik	RIKEN cDNA 4632427E13 gene [Source:MGI Symbol;Acc:MGI:1915436]	1	0	1	0
4831440E17Rik	#N/A	1	0	1	0
4921513I03Rik	RIKEN cDNA 4921513I03 gene [Source:MGI Symbol;Acc:MGI:1918124]	1	0	1	0
4921531C22Rik	RIKEN cDNA 4921531C22 gene [Source:MGI Symbol;Acc:MGI:1913980]	1	0	1	0
4921536K21Rik	RIKEN cDNA 4921536K21 gene [Source:MGI Symbol;Acc:MGI:1914680]	1	0	1	1
4930431F12Rik	RIKEN cDNA 4930431F12 gene [Source:MGI Symbol;Acc:MGI:1923033]	0	0	1	0
4930432K21Rik	RIKEN cDNA 4930432K21 gene [Source:MGI Symbol;Acc:MGI:1921916]	1	0	1	0
4930444G20Rik	RIKEN cDNA 4930444G20 gene [Source:MGI Symbol;Acc:MGI:2149738]	0	0	1	0
4930451G09Rik	RIKEN cDNA 4930451G09 gene [Source:MGI Symbol;Acc:MGI:1921934]	1	0	1	0
4930465K10Rik	RIKEN cDNA 4930465K10 gene [Source:MGI Symbol;Acc:MGI:1914890]	0	0	0	1
4930467E23Rik	RIKEN cDNA 4930467E23 gene [Source:MGI Symbol;Acc:MGI:1923056]	1	0	1	0
4930481A15Rik	RIKEN cDNA 4930481A15 gene [Source:MGI Symbol;Acc:MGI:1922181]	1	0	0	0
4930486L24Rik	RIKEN cDNA 4930486L24 gene [Source:MGI Symbol;Acc:MGI:1922258]	0	-1	0	-1
4930506M07Rik	#N/A	0	1	0	1
4930507D05Rik	RIKEN cDNA 4930507D05 gene [Source:MGI Symbol;Acc:MGI:1921956]	1	0	1	0
4930519F09Rik	RIKEN cDNA 4930519F09 gene [Source:MGI Symbol;Acc:MGI:2149783]	1	0	0	0
4930526I15Rik	#N/A	1	0	1	0
4930528A17Rik	#N/A	1	0	1	0
4930529C04Rik	RIKEN cDNA 4930529C04 gene [Source:MGI Symbol;Acc:MGI:1922392]	1	0	1	0
4930538K18Rik	#N/A	1	0	0	0
4930539E08Rik	RIKEN cDNA 4930539E08 gene [Source:MGI Symbol;Acc:MGI:1925441]	0	0	1	0
4930539J05Rik	RIKEN cDNA 4930539J05 gene [Source:MGI Symbol;Acc:MGI:1922477]	1	0	0	0
4930563E22Rik	RIKEN cDNA 4930563E22 gene [Source:MGI Symbol;Acc:MGI:1922554]	1	0	1	0
4930577N17Rik	RIKEN cDNA 4930577N17 gene [Source:MGI Symbol;Acc:MGI:1914996]	1	0	0	0
4930579G18Rik	RIKEN cDNA 4930579G18 gene [Source:MGI Symbol;Acc:MGI:1923163]	0	0	1	0
4930581F22Rik	RIKEN cDNA 4930581F22 gene [Source:MGI Symbol;Acc:MGI:1926184]	1	0	1	1
4930590J08Rik	RIKEN cDNA 4930590J08 gene [Source:MGI Symbol;Acc:MGI:2685917]	1	0	1	0
4931406H21Rik	#N/A	0	-1	0	-1
4931408D14Rik	#N/A	0	-1	0	-1
4931423N10Rik	#N/A	1	0	1	0
4931440P22Rik	RIKEN cDNA 4931440P22 gene [Source:MGI Symbol;Acc:MGI:1918254]	1	0	0	0
4933404K08Rik	RIKEN cDNA 4933404K08 gene [Source:MGI Symbol;Acc:MGI:1921311]	1	0	1	0
4933406C10Rik	RIKEN cDNA 4933406C10 gene [Source:MGI Symbol;Acc:MGI:1921326]	0	0	1	1
4933407K13Rik	RIKEN cDNA 4933407K13 gene [Source:MGI Symbol;Acc:MGI:1921646]	-1	0	0	0
4933408B17Rik	#N/A	1	0	0	0
4933409K07Rik	0	0	0	1	0
4933412E12Rik	RIKEN cDNA 4933412E12 gene [Source:MGI Symbol;Acc:MGI:1918336]	0	1	0	0
4933413G19Rik	#N/A	0	0	1	0
4933421O10Rik	RIKEN cDNA 4933421O10 gene [Source:MGI Symbol;Acc:MGI:1918323]	1	0	1	0
4933430I17Rik	RIKEN cDNA 4933430I17 gene [Source:MGI Symbol;Acc:MGI:3045314]	0	0	1	0
4933431E20Rik	RIKEN cDNA 4933431E20 gene [Source:MGI Symbol;Acc:MGI:3584041]	0	-1	0	-1
4933432I09Rik	RIKEN cDNA 4933432I09 gene [Source:MGI Symbol;Acc:MGI:1914029]	1	0	1	0
4933433C11Rik	#N/A	1	0	0	-1
4933433G15Rik	RIKEN cDNA 4933433G15 gene [Source:MGI Symbol;Acc:MGI:1918524]	1	0	1	0
4933433H22Rik	RIKEN cDNA 4933433H22 gene [Source:MGI Symbol;Acc:MGI:1921723]	0	0	1	0
4933436C20Rik	#N/A	0	0	0	1
5031426D15Rik	#N/A	0	0	0	-1
5430425K12Rik	RIKEN cDNA 5430425K12 gene [Source:MGI Symbol;Acc:MGI:1918666]	0	0	1	1
5730408K05Rik	#N/A	1	0	0	0
5730480H06Rik	RIKEN cDNA 5730480H06 gene [Source:MGI Symbol;Acc:MGI:1917842]	-1	0	-1	0
5730507C01Rik	RIKEN cDNA 5730507C01 gene [Source:MGI Symbol;Acc:MGI:1917882]	0	-1	0	-1
5730559C18Rik	#N/A	0	-1	0	-1
5830416P10Rik	#N/A	0	-1	0	-1
5830432E09Rik	RIKEN cDNA 5830432E09 gene [Source:MGI Symbol;Acc:MGI:1915015]	1	1	0	1
5830454E08Rik	RIKEN cDNA 5830454E08 gene [Source:MGI Symbol;Acc:MGI:1923350]	0	0	1	0
6330416G13Rik	#N/A	0	0	1	0
6330549D23Rik	RIKEN cDNA 6330549D23 gene [Source:MGI Symbol;Acc:MGI:2442586]	1	0	1	0
6430584L05Rik	RIKEN cDNA 6430584L05 gene [Source:MGI Symbol;Acc:MGI:5439415]	1	-1	0	-1
6430706D22Rik	#N/A	0	0	0	-1
6530402F18Rik	RIKEN cDNA 6530402F18 gene [Source:MGI Symbol;Acc:MGI:1923470]	0	-1	0	0
6720401G13Rik	#N/A	0	0	0	-1
6820408C15Rik	RIKEN cDNA 6820408C15 gene [Source:MGI Symbol;Acc:MGI:3045333]	0	-1	0	-1
7530420F21Rik	#N/A	0	1	1	1
8430423G03Rik	RIKEN cDNA 8430423G03 gene [Source:MGI Symbol;Acc:MGI:1918723]	0	0	0	1
8430427H17Rik	#N/A	0	-1	0	-1
9030612E09Rik	RIKEN cDNA 9030612E09 gene [Source:MGI Symbol;Acc:MGI:1921780]	0	1	0	1
9030617O03Rik	#N/A	0	1	0	1
9030624G23Rik	RIKEN cDNA 9030624G23 gene [Source:MGI Symbol;Acc:MGI:1914058]	0	-1	0	0
9130008F23Rik	RIKEN cDNA 9130008F23 gene [Source:MGI Symbol;Acc:MGI:1918833]	0	1	0	1
9130019O22Rik	RIKEN cDNA 9130019O22 gene [Source:MGI Symbol;Acc:MGI:1926171]	1	0	1	0
9130024F11Rik	RIKEN cDNA 9130024F11 gene [Source:MGI Symbol;Acc:MGI:1926150]	0	1	1	1
9230116N13Rik	RIKEN cDNA 9230116N13 gene [Source:MGI Symbol;Acc:MGI:2443255]	1	0	1	0
9330020H09Rik	RIKEN cDNA 9330020H09 gene [Source:MGI Symbol;Acc:MGI:3704457]	1	0	1	0
9330102E08Rik	RIKEN cDNA 9330102E08 gene [Source:MGI Symbol;Acc:MGI:3026973]	0	0	1	0
9430018G01Rik	RIKEN cDNA 9430018G01 gene [Source:MGI Symbol;Acc:MGI:2442776]	0	-1	1	-1
9430060I03Rik	RIKEN cDNA 9430060I03 gene [Source:MGI Symbol;Acc:MGI:3702484]	1	0	1	0
9430076C15Rik	#N/A	0	-1	0	-1
9430091E24Rik	RIKEN cDNA 9430091E24 gene [Source:MGI Symbol;Acc:MGI:1924618]	0	0	0	-1
9530026F06Rik	RIKEN cDNA 9530026F06 gene [Source:MGI Symbol;Acc:MGI:1924591]	0	0	1	0
9530082P21Rik	RIKEN cDNA 9530082P21 gene [Source:MGI Symbol;Acc:MGI:3603340]	1	0	0	0
9830147E19Rik	#N/A	0	-1	0	-1
9830166K06Rik	RIKEN cDNA 9830166K06 gene [Source:MGI Symbol;Acc:MGI:3028064]	1	0	1	0
9930012K11Rik	RIKEN cDNA 9930012K11 gene [Source:MGI Symbol;Acc:MGI:2145726]	-1	0	-1	-1
9930013L23Rik	#N/A	0	-1	0	-1
9930014A18Rik	RIKEN cDNA 9930014A18 gene [Source:MGI Symbol;Acc:MGI:2444091]	0	-1	0	-1
9930111J21Rik2	RIKEN cDNA 9930111J21 gene 2 [Source:MGI Symbol;Acc:MGI:3711310]	0	0	-1	0
A130077B15Rik	RIKEN cDNA A130077B15 gene [Source:MGI Symbol;Acc:MGI:2441782]	0	0	1	0
A230072C01Rik	RIKEN cDNA A230072C01 gene [Source:MGI Symbol;Acc:MGI:2444644]	1	0	1	0
A330009N23Rik	RIKEN cDNA A330009N23 gene [Source:MGI Symbol;Acc:MGI:2443491]	0	0	0	1
A330032B11Rik	RIKEN cDNA A330032B11 gene [Source:MGI Symbol;Acc:MGI:2443002]	0	0	1	0
A330035P11Rik	RIKEN cDNA A330035P11 gene [Source:MGI Symbol;Acc:MGI:2442610]	1	0	1	0
A330049N07Rik	RIKEN cDNA A330049N07 gene [Source:MGI Symbol;Acc:MGI:3041175]	0	-1	0	0
A330069E16Rik	#N/A	0	0	1	0
A3galt2	alpha 1,3-galactosyltransferase 2 (isoglobotriaosylceramide synthase) [Source:MGI Symbol;Acc:MGI:2685279]	1	0	1	0
A430035B10Rik	RIKEN cDNA A430035B10 gene [Source:MGI Symbol;Acc:MGI:2443789]	0	0	0	1
A430078G23Rik	#N/A	1	0	1	0
A430093F15Rik	RIKEN cDNA A430093F15 gene [Source:MGI Symbol;Acc:MGI:2685520]	1	0	1	0
A530013C23Rik	RIKEN cDNA A530013C23 gene [Source:MGI Symbol;Acc:MGI:3041178]	1	0	1	0
A630020A06	#N/A	0	0	0	-1
A630023A22Rik	RIKEN cDNA A630023A22 gene [Source:MGI Symbol;Acc:MGI:2145657]	0	-1	0	-1
A630033H20Rik	#N/A	0	-1	0	0
A730090H04Rik	#N/A	0	-1	0	-1
A730098P11Rik	#N/A	0	0	0	1
A830010M20Rik	#N/A	0	-1	0	-1
A830018L16Rik	RIKEN cDNA A830018L16 gene [Source:MGI Symbol;Acc:MGI:2444149]	0	0	0	1
A930004D18Rik	RIKEN cDNA A930004D18 gene [Source:MGI Symbol;Acc:MGI:1925190]	0	1	0	0
A930012L18Rik	RIKEN cDNA A930012L18 gene [Source:MGI Symbol;Acc:MGI:2442887]	0	-1	0	-1
A930013F10Rik	#N/A	0	0	0	-1
A930015D03Rik	RIKEN cDNA A930015D03 gene [Source:MGI Symbol;Acc:MGI:1925060]	1	0	0	-1
A930016O22Rik	RIKEN cDNA A930016O22 gene [Source:MGI Symbol;Acc:MGI:3605623]	0	0	1	0
A930024E05Rik	RIKEN cDNA A930024E05 gene [Source:MGI Symbol;Acc:MGI:1924414]	0	-1	0	-1
AA414768	expressed sequence AA414768 [Source:MGI Symbol;Acc:MGI:3035137]	0	1	0	1
AA415398	#N/A	1	0	1	0
AA474331	#N/A	1	0	0	0
AA543186	#N/A	1	0	1	0
AA986860	expressed sequence AA986860 [Source:MGI Symbol;Acc:MGI:2138143]	0	-1	1	0
Aass	aminoadipate-semialdehyde synthase [Source:MGI Symbol;Acc:MGI:1353573]	0	-1	0	-1
AB124611	cDNA sequence AB124611 [Source:MGI Symbol;Acc:MGI:3043001]	0	0	1	0
Abat	4-aminobutyrate aminotransferase [Source:MGI Symbol;Acc:MGI:2443582]	0	-1	0	-1
Abca1	ATP-binding cassette, sub-family A (ABC1), member 1 [Source:MGI Symbol;Acc:MGI:99607]	0	-1	-1	-1
Abca4	ATP-binding cassette, sub-family A (ABC1), member 4 [Source:MGI Symbol;Acc:MGI:109424]	1	0	1	0
Abca6	ATP-binding cassette, sub-family A (ABC1), member 6 [Source:MGI Symbol;Acc:MGI:1923434]	0	0	1	0
Abca8b	ATP-binding cassette, sub-family A (ABC1), member 8b [Source:MGI Symbol;Acc:MGI:1351668]	0	0	1	0
Abca9	ATP-binding cassette, sub-family A (ABC1), member 9 [Source:MGI Symbol;Acc:MGI:2386796]	0	-1	0	0
Abcb10	ATP-binding cassette, sub-family B (MDR/TAP), member 10 [Source:MGI Symbol;Acc:MGI:1860508]	0	1	0	1
Abcc3	ATP-binding cassette, sub-family C (CFTR/MRP), member 3 [Source:MGI Symbol;Acc:MGI:1923658]	0	0	0	-1
Abcg4	ATP binding cassette subfamily G member 4 [Source:MGI Symbol;Acc:MGI:1890594]	1	0	1	0
Abcg5	ATP binding cassette subfamily G member 5 [Source:MGI Symbol;Acc:MGI:1351659]	1	0	1	0
Abhd14b	abhydrolase domain containing 14b [Source:MGI Symbol;Acc:MGI:1923741]	0	1	0	1
Abhd15	abhydrolase domain containing 15 [Source:MGI Symbol;Acc:MGI:1914727]	1	0	0	-1
Abi3bp	ABI gene family, member 3 (NESH) binding protein [Source:MGI Symbol;Acc:MGI:2444583]	-1	1	0	1
Ablim1	actin-binding LIM protein 1 [Source:MGI Symbol;Acc:MGI:1194500]	0	-1	0	-1
Abtb2	ankyrin repeat and BTB (POZ) domain containing 2 [Source:MGI Symbol;Acc:MGI:2139365]	0	0	0	-1
Acacb	acetyl-Coenzyme A carboxylase beta [Source:MGI Symbol;Acc:MGI:2140940]	1	0	1	0
Acad10	acyl-Coenzyme A dehydrogenase family, member 10 [Source:MGI Symbol;Acc:MGI:1919235]	0	0	0	-1
Acad12	acyl-Coenzyme A dehydrogenase family, member 12 [Source:MGI Symbol;Acc:MGI:2443320]	1	0	0	0
Acap1	ArfGAP with coiled-coil, ankyrin repeat and PH domains 1 [Source:MGI Symbol;Acc:MGI:2388270]	1	0	0	-1
Acat3	acetyl-Coenzyme A acetyltransferase 3 [Source:MGI Symbol;Acc:MGI:109182]	0	0	0	1
Accs	1-aminocyclopropane-1-carboxylate synthase (non-functional) [Source:MGI Symbol;Acc:MGI:1919717]	0	0	0	-1
Acer2	alkaline ceramidase 2 [Source:MGI Symbol;Acc:MGI:1920932]	0	0	1	0
Acer3	alkaline ceramidase 3 [Source:MGI Symbol;Acc:MGI:1913440]	0	0	0	1
Ackr3	atypical chemokine receptor 3 [Source:MGI Symbol;Acc:MGI:109562]	-1	-1	0	0
Acot1	acyl-CoA thioesterase 1 [Source:MGI Symbol;Acc:MGI:1349396]	0	-1	0	-1
Acp6	acid phosphatase 6, lysophosphatidic [Source:MGI Symbol;Acc:MGI:1931010]	0	0	0	-1
Acrbp	proacrosin binding protein [Source:MGI Symbol;Acc:MGI:1859515]	1	0	1	0
Acsbg1	acyl-CoA synthetase bubblegum family member 1 [Source:MGI Symbol;Acc:MGI:2385656]	0	-1	1	-1
Acta2	actin, alpha 2, smooth muscle, aorta [Source:MGI Symbol;Acc:MGI:87909]	0	1	0	1
Actg2	actin, gamma 2, smooth muscle, enteric [Source:MGI Symbol;Acc:MGI:104589]	-1	0	0	0
Actl7b	actin-like 7b [Source:MGI Symbol;Acc:MGI:1343053]	0	0	1	0
Actn3	actinin alpha 3 [Source:MGI Symbol;Acc:MGI:99678]	1	0	0	-1
Acvr1c	activin A receptor, type IC [Source:MGI Symbol;Acc:MGI:2661081]	0	-1	0	-1
Adam11	a disintegrin and metallopeptidase domain 11 [Source:MGI Symbol;Acc:MGI:1098667]	0	0	0	-1
Adam12	a disintegrin and metallopeptidase domain 12 (meltrin alpha) [Source:MGI Symbol;Acc:MGI:105378]	0	1	0	1
Adam19	a disintegrin and metallopeptidase domain 19 (meltrin beta) [Source:MGI Symbol;Acc:MGI:105377]	-1	1	-1	1
Adam1b	a disintegrin and metallopeptidase domain 1b [Source:MGI Symbol;Acc:MGI:2429506]	1	0	1	0
Adam21	a disintegrin and metallopeptidase domain 21 [Source:MGI Symbol;Acc:MGI:1861229]	0	0	1	0
Adam22	a disintegrin and metallopeptidase domain 22 [Source:MGI Symbol;Acc:MGI:1340046]	0	-1	0	-1
Adam30	a disintegrin and metallopeptidase domain 30 [Source:MGI Symbol;Acc:MGI:1918328]	1	0	1	0
Adam32	a disintegrin and metallopeptidase domain 32 [Source:MGI Symbol;Acc:MGI:2653822]	0	0	1	0
Adam8	a disintegrin and metallopeptidase domain 8 [Source:MGI Symbol;Acc:MGI:107825]	0	1	0	1
Adamts10	a disintegrin-like and metallopeptidase (reprolysin type) with thrombospondin type 1 motif, 10 [Source:MGI Symbol;Acc:MGI:2449112]	0	-1	0	-1
Adamts12	a disintegrin-like and metallopeptidase (reprolysin type) with thrombospondin type 1 motif, 12 [Source:MGI Symbol;Acc:MGI:2146046]	-1	1	-1	1
Adamts14	a disintegrin-like and metallopeptidase (reprolysin type) with thrombospondin type 1 motif, 14 [Source:MGI Symbol;Acc:MGI:2179942]	0	-1	0	-1
Adamts15	a disintegrin-like and metallopeptidase (reprolysin type) with thrombospondin type 1 motif, 15 [Source:MGI Symbol;Acc:MGI:2449569]	0	-1	0	-1
Adamts2	a disintegrin-like and metallopeptidase (reprolysin type) with thrombospondin type 1 motif, 2 [Source:MGI Symbol;Acc:MGI:1347356]	0	0	0	-1
Adamts20	a disintegrin-like and metallopeptidase (reprolysin type) with thrombospondin type 1 motif, 20 [Source:MGI Symbol;Acc:MGI:2660628]	-1	0	-1	0
Adamts3	a disintegrin-like and metallopeptidase (reprolysin type) with thrombospondin type 1 motif, 3 [Source:MGI Symbol;Acc:MGI:3045353]	0	-1	0	-1
Adamts4	a disintegrin-like and metallopeptidase (reprolysin type) with thrombospondin type 1 motif, 4 [Source:MGI Symbol;Acc:MGI:1339949]	0	-1	0	-1
Adamts5	a disintegrin-like and metallopeptidase (reprolysin type) with thrombospondin type 1 motif, 5 (aggrecanase-2) [Source:MGI Symbol;Acc:MGI:1346321]	-1	0	0	0
Adamts6	a disintegrin-like and metallopeptidase (reprolysin type) with thrombospondin type 1 motif, 6 [Source:MGI Symbol;Acc:MGI:1347348]	0	0	0	1
Adamts7	a disintegrin-like and metallopeptidase (reprolysin type) with thrombospondin type 1 motif, 7 [Source:MGI Symbol;Acc:MGI:1347346]	0	-1	0	-1
Adamts9	a disintegrin-like and metallopeptidase (reprolysin type) with thrombospondin type 1 motif, 9 [Source:MGI Symbol;Acc:MGI:1916320]	0	-1	-1	-1
Adamtsl3	ADAMTS-like 3 [Source:MGI Symbol;Acc:MGI:3028499]	-1	1	0	1
Adamtsl5	ADAMTS-like 5 [Source:MGI Symbol;Acc:MGI:1913798]	0	1	0	1
Adap1	ArfGAP with dual PH domains 1 [Source:MGI Symbol;Acc:MGI:2442201]	1	0	1	0
Adc	#N/A	0	1	0	1
Adck3	#N/A	0	0	0	-1
Adcy1	adenylate cyclase 1 [Source:MGI Symbol;Acc:MGI:99677]	0	-1	0	-1
Adcy7	adenylate cyclase 7 [Source:MGI Symbol;Acc:MGI:102891]	0	-1	0	-1
Adcy8	adenylate cyclase 8 [Source:MGI Symbol;Acc:MGI:1341110]	0	1	0	1
Adcyap1r1	adenylate cyclase activating polypeptide 1 receptor 1 [Source:MGI Symbol;Acc:MGI:108449]	-1	-1	0	-1
Adh7	alcohol dehydrogenase 7 (class IV), mu or sigma polypeptide [Source:MGI Symbol;Acc:MGI:87926]	-1	1	0	1
Adipoq	adiponectin, C1Q and collagen domain containing [Source:MGI Symbol;Acc:MGI:106675]	1	0	1	0
Adm	adrenomedullin [Source:MGI Symbol;Acc:MGI:108058]	0	1	-1	1
Adm2	adrenomedullin 2 [Source:MGI Symbol;Acc:MGI:2675256]	1	1	1	1
Adora1	adenosine A1 receptor [Source:MGI Symbol;Acc:MGI:99401]	0	1	0	0
Adora2a	adenosine A2a receptor [Source:MGI Symbol;Acc:MGI:99402]	1	0	1	0
Adora2b	adenosine A2b receptor [Source:MGI Symbol;Acc:MGI:99403]	0	1	-1	0
Adra1b	adrenergic receptor, alpha 1b [Source:MGI Symbol;Acc:MGI:104774]	0	1	0	1
Adra1d	adrenergic receptor, alpha 1d [Source:MGI Symbol;Acc:MGI:106673]	-1	1	-1	1
Adra2a	adrenergic receptor, alpha 2a [Source:MGI Symbol;Acc:MGI:87934]	0	0	1	0
Adrb1	adrenergic receptor, beta 1 [Source:MGI Symbol;Acc:MGI:87937]	-1	-1	0	0
Adrb2	adrenergic receptor, beta 2 [Source:MGI Symbol;Acc:MGI:87938]	-1	1	0	1
Adssl1	adenylosuccinate synthetase like 1 [Source:MGI Symbol;Acc:MGI:87947]	1	0	1	0
AF366264	cDNA sequence AF366264 [Source:MGI Symbol;Acc:MGI:2667157]	1	0	1	0
Afap1l2	actin filament associated protein 1-like 2 [Source:MGI Symbol;Acc:MGI:2147658]	0	-1	0	-1
Aff2	AF4/FMR2 family, member 2 [Source:MGI Symbol;Acc:MGI:1202294]	0	-1	0	-1
Aff3	AF4/FMR2 family, member 3 [Source:MGI Symbol;Acc:MGI:106927]	-1	1	0	1
Agap2	ArfGAP with GTPase domain, ankyrin repeat and PH domain 2 [Source:MGI Symbol;Acc:MGI:3580016]	1	0	1	0
Agbl3	ATP/GTP binding protein-like 3 [Source:MGI Symbol;Acc:MGI:1923473]	0	0	1	0
Ahr	aryl-hydrocarbon receptor [Source:MGI Symbol;Acc:MGI:105043]	0	-1	0	-1
Ahrr	aryl-hydrocarbon receptor repressor [Source:MGI Symbol;Acc:MGI:1333776]	1	1	0	1
AI314831	#N/A	0	-1	0	-1
AI317395	#N/A	0	0	1	0
AI464131	#N/A	0	-1	0	-1
AI506816	expressed sequence AI506816 [Source:MGI Symbol;Acc:MGI:2140929]	1	0	0	0
AI607873	#N/A	1	0	1	0
AI839979	expressed sequence AI839979 [Source:MGI Symbol;Acc:MGI:2140975]	1	0	0	0
AI854703	expressed sequence AI854703 [Source:MGI Symbol;Acc:MGI:2141510]	1	0	1	1
Aif1l	allograft inflammatory factor 1-like [Source:MGI Symbol;Acc:MGI:1919598]	0	-1	0	0
Aig1	androgen-induced 1 [Source:MGI Symbol;Acc:MGI:1913503]	0	-1	0	-1
Ajuba	ajuba LIM protein [Source:MGI Symbol;Acc:MGI:1341886]	0	0	-1	0
Ak1	adenylate kinase 1 [Source:MGI Symbol;Acc:MGI:87977]	0	0	0	1
Ak4	adenylate kinase 4 [Source:MGI Symbol;Acc:MGI:87979]	0	0	1	1
Ak7	adenylate kinase 7 [Source:MGI Symbol;Acc:MGI:1926051]	1	0	1	0
Akap12	A kinase (PRKA) anchor protein (gravin) 12 [Source:MGI Symbol;Acc:MGI:1932576]	0	-1	0	-1
Akap17b	A kinase (PRKA) anchor protein 17B [Source:MGI Symbol;Acc:MGI:2443758]	0	-1	0	-1
Akap5	A kinase (PRKA) anchor protein 5 [Source:MGI Symbol;Acc:MGI:2685104]	0	-1	0	-1
Akap6	A kinase (PRKA) anchor protein 6 [Source:MGI Symbol;Acc:MGI:3050566]	0	-1	0	-1
Akna	AT-hook transcription factor [Source:MGI Symbol;Acc:MGI:2140340]	-1	0	0	0
Akr1b10	aldo-keto reductase family 1, member B10 (aldose reductase) [Source:MGI Symbol;Acc:MGI:1915111]	0	-1	0	-1
Akr1c14	aldo-keto reductase family 1, member C14 [Source:MGI Symbol;Acc:MGI:2145458]	0	-1	0	-1
Akt1	thymoma viral proto-oncogene 1 [Source:MGI Symbol;Acc:MGI:87986]	0	0	0	1
Alcam	activated leukocyte cell adhesion molecule [Source:MGI Symbol;Acc:MGI:1313266]	-1	0	0	0
Aldh1a1	aldehyde dehydrogenase family 1, subfamily A1 [Source:MGI Symbol;Acc:MGI:1353450]	0	-1	0	-1
Aldh1a2	aldehyde dehydrogenase family 1, subfamily A2 [Source:MGI Symbol;Acc:MGI:107928]	0	-1	0	-1
Aldh1a3	aldehyde dehydrogenase family 1, subfamily A3 [Source:MGI Symbol;Acc:MGI:1861722]	0	1	0	1
Aldh1a7	aldehyde dehydrogenase family 1, subfamily A7 [Source:MGI Symbol;Acc:MGI:1347050]	0	-1	0	-1
Aldh1b1	aldehyde dehydrogenase 1 family, member B1 [Source:MGI Symbol;Acc:MGI:1919785]	0	-1	0	0
Aldh2	aldehyde dehydrogenase 2, mitochondrial [Source:MGI Symbol;Acc:MGI:99600]	0	1	0	1
Aldh3b1	aldehyde dehydrogenase 3 family, member B1 [Source:MGI Symbol;Acc:MGI:1914939]	0	-1	0	-1
Aldh6a1	aldehyde dehydrogenase family 6, subfamily A1 [Source:MGI Symbol;Acc:MGI:1915077]	0	-1	0	-1
Aldh8a1	aldehyde dehydrogenase 8 family, member A1 [Source:MGI Symbol;Acc:MGI:2653900]	1	0	1	0
Aldoc	aldolase C, fructose-bisphosphate [Source:MGI Symbol;Acc:MGI:101863]	0	-1	0	-1
Alkbh2	alkB homolog 2, alpha-ketoglutarate-dependent dioxygenase [Source:MGI Symbol;Acc:MGI:2141032]	0	0	0	-1
Alkbh4	alkB homolog 4, lysine demethylase [Source:MGI Symbol;Acc:MGI:1919291]	0	0	-1	-1
Alms1-ps2	ALMS1, centrosome and basal body associated, pseudogene 2 [Source:MGI Symbol;Acc:MGI:3779593]	0	0	1	0
Alox12	arachidonate 12-lipoxygenase [Source:MGI Symbol;Acc:MGI:87998]	0	-1	0	0
Alox15	arachidonate 15-lipoxygenase [Source:MGI Symbol;Acc:MGI:87997]	1	0	1	0
Aloxe3	arachidonate lipoxygenase 3 [Source:MGI Symbol;Acc:MGI:1345140]	0	0	1	0
Alpk3	alpha-kinase 3 [Source:MGI Symbol;Acc:MGI:2151224]	1	0	1	0
Alpl	alkaline phosphatase, liver/bone/kidney [Source:MGI Symbol;Acc:MGI:87983]	0	-1	0	-1
Als2cl	ALS2 C-terminal like [Source:MGI Symbol;Acc:MGI:2447532]	0	1	0	1
Alx4	aristaless-like homeobox 4 [Source:MGI Symbol;Acc:MGI:108359]	-1	0	0	0
Amacr	alpha-methylacyl-CoA racemase [Source:MGI Symbol;Acc:MGI:1098273]	0	1	0	1
Amer1	APC membrane recruitment 1 [Source:MGI Symbol;Acc:MGI:1919595]	0	0	0	-1
Amer2	APC membrane recruitment 2 [Source:MGI Symbol;Acc:MGI:1919375]	0	-1	0	-1
Amh	anti-Mullerian hormone [Source:MGI Symbol;Acc:MGI:88006]	0	0	1	0
Amhr2	anti-Mullerian hormone type 2 receptor [Source:MGI Symbol;Acc:MGI:105062]	1	0	1	0
Amotl1	angiomotin-like 1 [Source:MGI Symbol;Acc:MGI:1922973]	0	0	0	1
Ampd1	adenosine monophosphate deaminase 1 [Source:MGI Symbol;Acc:MGI:88015]	1	0	1	0
Ampd3	adenosine monophosphate deaminase 3 [Source:MGI Symbol;Acc:MGI:1096344]	0	1	0	1
Amy1	amylase 1, salivary [Source:MGI Symbol;Acc:MGI:88019]	1	0	1	0
Angpt1	angiopoietin 1 [Source:MGI Symbol;Acc:MGI:108448]	0	1	0	1
Angpt2	angiopoietin 2 [Source:MGI Symbol;Acc:MGI:1202890]	0	0	0	1
Angptl2	angiopoietin-like 2 [Source:MGI Symbol;Acc:MGI:1347002]	0	1	0	1
Angptl4	angiopoietin-like 4 [Source:MGI Symbol;Acc:MGI:1888999]	1	-1	0	-1
Angptl7	angiopoietin-like 7 [Source:MGI Symbol;Acc:MGI:3605801]	-1	0	0	0
Ank	progressive ankylosis [Source:MGI Symbol;Acc:MGI:3045421]	0	-1	0	0
Ank1	ankyrin 1, erythroid [Source:MGI Symbol;Acc:MGI:88024]	0	-1	0	-1
Ank2	ankyrin 2, brain [Source:MGI Symbol;Acc:MGI:88025]	0	-1	0	-1
Ank3	ankyrin 3, epithelial [Source:MGI Symbol;Acc:MGI:88026]	0	1	0	0
Ankrd1	ankyrin repeat domain 1 (cardiac muscle) [Source:MGI Symbol;Acc:MGI:1097717]	0	-1	0	-1
Ankrd13d	ankyrin repeat domain 13 family, member D [Source:MGI Symbol;Acc:MGI:1915673]	0	0	1	0
Ankrd29	ankyrin repeat domain 29 [Source:MGI Symbol;Acc:MGI:2687055]	0	1	0	1
Ankrd34a	ankyrin repeat domain 34A [Source:MGI Symbol;Acc:MGI:3617846]	0	-1	0	-1
Ankrd35	ankyrin repeat domain 35 [Source:MGI Symbol;Acc:MGI:2442590]	1	0	1	0
Ankrd37	ankyrin repeat domain 37 [Source:MGI Symbol;Acc:MGI:3603344]	1	0	1	0
Ankrd61	ankyrin repeat domain 61 [Source:MGI Symbol;Acc:MGI:1913979]	1	0	1	0
Ankrd7	ankyrin repeat domain 7 [Source:MGI Symbol;Acc:MGI:1922446]	1	0	1	0
Ankrd9	ankyrin repeat domain 9 [Source:MGI Symbol;Acc:MGI:1921501]	0	1	0	0
Anks1b	ankyrin repeat and sterile alpha motif domain containing 1B [Source:MGI Symbol;Acc:MGI:1924781]	0	-1	0	0
Ano1	anoctamin 1, calcium activated chloride channel [Source:MGI Symbol;Acc:MGI:2142149]	0	-1	0	-1
Ano3	anoctamin 3 [Source:MGI Symbol;Acc:MGI:3613666]	0	-1	0	-1
Anpep	alanyl (membrane) aminopeptidase [Source:MGI Symbol;Acc:MGI:5000466]	1	-1	0	-1
Anxa8	annexin A8 [Source:MGI Symbol;Acc:MGI:1201374]	0	-1	0	-1
Anxa9	annexin A9 [Source:MGI Symbol;Acc:MGI:1923711]	0	-1	0	0
Aoc3	amine oxidase, copper containing 3 [Source:MGI Symbol;Acc:MGI:1306797]	1	1	1	0
Aox1	aldehyde oxidase 1 [Source:MGI Symbol;Acc:MGI:88035]	0	-1	0	-1
Ap1s3	adaptor-related protein complex AP-1, sigma 3 [Source:MGI Symbol;Acc:MGI:1891304]	0	-1	0	-1
Apba1	amyloid beta (A4) precursor protein binding, family A, member 1 [Source:MGI Symbol;Acc:MGI:1860297]	0	1	0	1
Apbb1ip	amyloid beta (A4) precursor protein-binding, family B, member 1 interacting protein [Source:MGI Symbol;Acc:MGI:1861354]	0	1	0	1
Apc2	adenomatosis polyposis coli 2 [Source:MGI Symbol;Acc:MGI:1346052]	0	-1	0	0
Aph1b	aph1 homolog B, gamma secretase subunit [Source:MGI Symbol;Acc:MGI:3522097]	0	1	0	1
Apln	apelin [Source:MGI Symbol;Acc:MGI:1353624]	0	1	0	1
Aplnr	apelin receptor [Source:MGI Symbol;Acc:MGI:1346086]	1	0	0	-1
Aplp1	amyloid beta (A4) precursor-like protein 1 [Source:MGI Symbol;Acc:MGI:88046]	0	-1	0	-1
Apobr	apolipoprotein B receptor [Source:MGI Symbol;Acc:MGI:2176230]	1	0	1	0
Apoe	apolipoprotein E [Source:MGI Symbol;Acc:MGI:88057]	1	0	1	0
Apol10a	apolipoprotein L 10A [Source:MGI Symbol;Acc:MGI:3036238]	1	0	1	0
Apol7a	apolipoprotein L 7a [Source:MGI Symbol;Acc:MGI:1923011]	0	0	0	-1
Apol8	apolipoprotein L 8 [Source:MGI Symbol;Acc:MGI:2444921]	-1	0	0	1
Apol9b	apolipoprotein L 9b [Source:MGI Symbol;Acc:MGI:1919148]	-1	-1	0	0
Apold1	apolipoprotein L domain containing 1 [Source:MGI Symbol;Acc:MGI:2685921]	1	0	1	0
Apom	apolipoprotein M [Source:MGI Symbol;Acc:MGI:1930124]	1	0	0	0
Aqp1	aquaporin 1 [Source:MGI Symbol;Acc:MGI:103201]	0	1	0	1
Aqp11	aquaporin 11 [Source:MGI Symbol;Acc:MGI:1913583]	0	0	0	1
Aqp3	aquaporin 3 [Source:MGI Symbol;Acc:MGI:1333777]	1	0	0	0
Aqp5	aquaporin 5 [Source:MGI Symbol;Acc:MGI:106215]	0	-1	0	-1
Aqp7	aquaporin 7 [Source:MGI Symbol;Acc:MGI:1314647]	0	0	0	-1
Arap2	ArfGAP with RhoGAP domain, ankyrin repeat and PH domain 2 [Source:MGI Symbol;Acc:MGI:2684416]	0	-1	0	-1
Arap3	ArfGAP with RhoGAP domain, ankyrin repeat and PH domain 3 [Source:MGI Symbol;Acc:MGI:2147274]	0	-1	0	-1
Arc	activity regulated cytoskeletal-associated protein [Source:MGI Symbol;Acc:MGI:88067]	1	1	1	1
Areg	amphiregulin [Source:MGI Symbol;Acc:MGI:88068]	1	0	1	0
Arg1	arginase, liver [Source:MGI Symbol;Acc:MGI:88070]	0	1	0	1
Arg2	arginase type II [Source:MGI Symbol;Acc:MGI:1330806]	0	0	1	1
Arhgap19	Rho GTPase activating protein 19 [Source:MGI Symbol;Acc:MGI:1918335]	0	1	0	1
Arhgap20	Rho GTPase activating protein 20 [Source:MGI Symbol;Acc:MGI:2445175]	0	1	0	1
Arhgap21	Rho GTPase activating protein 21 [Source:MGI Symbol;Acc:MGI:1918685]	0	1	0	1
Arhgap22	Rho GTPase activating protein 22 [Source:MGI Symbol;Acc:MGI:2443418]	0	1	0	1
Arhgap24	Rho GTPase activating protein 24 [Source:MGI Symbol;Acc:MGI:1922647]	0	1	0	1
Arhgap26	novel protein	0	-1	0	-1
Arhgap27	Rho GTPase activating protein 27 [Source:MGI Symbol;Acc:MGI:1916903]	0	-1	0	-1
Arhgap28	Rho GTPase activating protein 28 [Source:MGI Symbol;Acc:MGI:2147003]	0	1	0	1
Arhgap36	Rho GTPase activating protein 36 [Source:MGI Symbol;Acc:MGI:1922654]	0	1	0	1
Arhgap4	Rho GTPase activating protein 4 [Source:MGI Symbol;Acc:MGI:2159577]	1	0	0	0
Arhgap6	Rho GTPase activating protein 6 [Source:MGI Symbol;Acc:MGI:1196332]	0	-1	0	0
Arhgap8	Rho GTPase activating protein 8 [Source:MGI Symbol;Acc:MGI:1920417]	0	-1	0	-1
Arhgdig	Rho GDP dissociation inhibitor (GDI) gamma [Source:MGI Symbol;Acc:MGI:108430]	0	0	0	-1
Arhgef15	Rho guanine nucleotide exchange factor (GEF) 15 [Source:MGI Symbol;Acc:MGI:3045246]	1	0	0	0
Arhgef25	Rho guanine nucleotide exchange factor (GEF) 25 [Source:MGI Symbol;Acc:MGI:1277173]	0	1	0	0
Arhgef26	Rho guanine nucleotide exchange factor (GEF) 26 [Source:MGI Symbol;Acc:MGI:1918053]	-1	-1	0	-1
Arhgef28	Rho guanine nucleotide exchange factor (GEF) 28 [Source:MGI Symbol;Acc:MGI:1346016]	0	1	0	1
Arhgef4	novel protein	0	0	0	-1
Arid3a	AT rich interactive domain 3A (BRIGHT-like) [Source:MGI Symbol;Acc:MGI:1328360]	-1	0	-1	0
Arid3b	AT rich interactive domain 3B (BRIGHT-like) [Source:MGI Symbol;Acc:MGI:1930768]	0	1	0	1
Arid5a	AT rich interactive domain 5A (MRF1-like) [Source:MGI Symbol;Acc:MGI:2443039]	1	0	1	0
Arl14epl	ADP-ribosylation factor-like 14 effector protein-like [Source:MGI Symbol;Acc:MGI:2685795]	0	-1	0	-1
Arl4a	ADP-ribosylation factor-like 4A [Source:MGI Symbol;Acc:MGI:99437]	0	1	0	1
Arl4d	ADP-ribosylation factor-like 4D [Source:MGI Symbol;Acc:MGI:1933155]	0	-1	0	-1
Arl5b	ADP-ribosylation factor-like 5B [Source:MGI Symbol;Acc:MGI:1923119]	0	0	1	0
Arl9	ADP-ribosylation factor-like 9 [Source:MGI Symbol;Acc:MGI:1915496]	1	0	1	0
Armc7	armadillo repeat containing 7 [Source:MGI Symbol;Acc:MGI:2679719]	0	0	0	-1
Armcx1	armadillo repeat containing, X-linked 1 [Source:MGI Symbol;Acc:MGI:1925498]	0	-1	0	-1
Armcx4	armadillo repeat containing, X-linked 4 [Source:MGI Symbol;Acc:MGI:2147887]	0	-1	0	-1
Arnt2	aryl hydrocarbon receptor nuclear translocator 2 [Source:MGI Symbol;Acc:MGI:107188]	0	-1	0	-1
Arrb1	arrestin, beta 1 [Source:MGI Symbol;Acc:MGI:99473]	0	-1	0	0
Arrdc2	arrestin domain containing 2 [Source:MGI Symbol;Acc:MGI:1918057]	1	0	1	0
Arrdc3	arrestin domain containing 3 [Source:MGI Symbol;Acc:MGI:2145242]	0	1	0	0
Arrdc4	arrestin domain containing 4 [Source:MGI Symbol;Acc:MGI:1913662]	0	0	0	-1
Artn	artemin [Source:MGI Symbol;Acc:MGI:1333791]	0	0	1	1
Arxes1	adipocyte-related X-chromosome expressed sequence 1 [Source:MGI Symbol;Acc:MGI:1923469]	-1	0	0	0
Arxes2	adipocyte-related X-chromosome expressed sequence 2 [Source:MGI Symbol;Acc:MGI:1924226]	0	0	0	1
As3mt	arsenic (+3 oxidation state) methyltransferase [Source:MGI Symbol;Acc:MGI:1929882]	0	0	1	0
Asb15	ankyrin repeat and SOCS box-containing 15 [Source:MGI Symbol;Acc:MGI:1926160]	0	-1	0	-1
Asb5	ankyrin repeat and SOCs box-containing 5 [Source:MGI Symbol;Acc:MGI:1923544]	1	1	0	0
Asgr1	asialoglycoprotein receptor 1 [Source:MGI Symbol;Acc:MGI:88081]	1	0	1	0
Asic3	acid-sensing (proton-gated) ion channel 3 [Source:MGI Symbol;Acc:MGI:2159339]	0	-1	1	-1
Asic4	acid-sensing (proton-gated) ion channel family member 4 [Source:MGI Symbol;Acc:MGI:2652846]	1	0	1	-1
Aspa	aspartoacylase [Source:MGI Symbol;Acc:MGI:87914]	0	1	0	1
Asphd2	aspartate beta-hydroxylase domain containing 2 [Source:MGI Symbol;Acc:MGI:1920148]	0	-1	0	-1
Aspn	asporin [Source:MGI Symbol;Acc:MGI:1913945]	-1	1	-1	1
Asprv1	aspartic peptidase, retroviral-like 1 [Source:MGI Symbol;Acc:MGI:1915105]	1	0	1	-1
Ass1	argininosuccinate synthetase 1 [Source:MGI Symbol;Acc:MGI:88090]	0	1	0	1
Atcay	ataxia, cerebellar, Cayman type [Source:MGI Symbol;Acc:MGI:2448730]	1	0	1	0
Atf3	activating transcription factor 3 [Source:MGI Symbol;Acc:MGI:109384]	1	-1	1	0
Atg9b	autophagy related 9B [Source:MGI Symbol;Acc:MGI:2685420]	0	-1	0	0
Atoh8	atonal bHLH transcription factor 8 [Source:MGI Symbol;Acc:MGI:1918343]	0	-1	0	-1
Atp10a	ATPase, class V, type 10A [Source:MGI Symbol;Acc:MGI:1330809]	0	0	0	1
Atp10d	ATPase, class V, type 10D [Source:MGI Symbol;Acc:MGI:2450125]	0	-1	0	-1
Atp11a	ATPase, class VI, type 11A [Source:MGI Symbol;Acc:MGI:1354735]	0	1	0	1
Atp1a3	ATPase, Na+/K+ transporting, alpha 3 polypeptide [Source:MGI Symbol;Acc:MGI:88107]	1	0	1	0
Atp1b2	ATPase, Na+/K+ transporting, beta 2 polypeptide [Source:MGI Symbol;Acc:MGI:88109]	0	0	1	0
Atp2a3	ATPase, Ca++ transporting, ubiquitous [Source:MGI Symbol;Acc:MGI:1194503]	0	-1	1	0
Atp2b4	ATPase, Ca++ transporting, plasma membrane 4 [Source:MGI Symbol;Acc:MGI:88111]	-1	0	0	0
Atp6v0a4	ATPase, H+ transporting, lysosomal V0 subunit A4 [Source:MGI Symbol;Acc:MGI:2153480]	0	-1	0	-1
Atp6v0e2	ATPase, H+ transporting, lysosomal V0 subunit E2 [Source:MGI Symbol;Acc:MGI:1923502]	0	-1	0	-1
Atp6v1g2	ATPase, H+ transporting, lysosomal V1 subunit G2 [Source:MGI Symbol;Acc:MGI:1913487]	1	1	0	0
Atp8a1	ATPase, aminophospholipid transporter (APLT), class I, type 8A, member 1 [Source:MGI Symbol;Acc:MGI:1330848]	0	-1	0	-1
Atp8b1	ATPase, class I, type 8B, member 1 [Source:MGI Symbol;Acc:MGI:1859665]	0	1	0	1
Atp8b3	ATPase, class I, type 8B, member 3 [Source:MGI Symbol;Acc:MGI:1914581]	1	0	1	0
Atp8b4	ATPase, class I, type 8B, member 4 [Source:MGI Symbol;Acc:MGI:1859664]	0	-1	0	0
Atp8b5	ATPase, class I, type 8B, member 5 [Source:MGI Symbol;Acc:MGI:2444287]	0	0	0	-1
AU021092	expressed sequence AU021092 [Source:MGI Symbol;Acc:MGI:2146559]	0	0	0	1
AU041133	expressed sequence AU041133 [Source:MGI Symbol;Acc:MGI:2143755]	0	0	-1	0
Avil	advillin [Source:MGI Symbol;Acc:MGI:1333798]	0	0	1	1
Avpr1a	arginine vasopressin receptor 1A [Source:MGI Symbol;Acc:MGI:1859216]	0	-1	0	-1
AW046200	expressed sequence AW046200 [Source:MGI Symbol;Acc:MGI:2142745]	0	0	1	1
AW146154	expressed sequence AW146154 [Source:MGI Symbol;Acc:MGI:2142212]	0	-1	0	-1
AW551984	expressed sequence AW551984 [Source:MGI Symbol;Acc:MGI:2143322]	0	1	0	0
B130034C11Rik	RIKEN cDNA B130034C11 gene [Source:MGI Symbol;Acc:MGI:3041186]	1	0	1	0
B230216G23Rik	#N/A	1	0	1	0
B230217C12Rik	RIKEN cDNA B230217C12 gene [Source:MGI Symbol;Acc:MGI:1915377]	0	0	0	1
B330016D10Rik	RIKEN cDNA B330016D10 gene [Source:MGI Symbol;Acc:MGI:2444063]	1	0	1	1
B3galnt1	UDP-GalNAc:betaGlcNAc beta 1,3-galactosaminyltransferase, polypeptide 1 [Source:MGI Symbol;Acc:MGI:1349405]	0	1	0	1
B3galt1	UDP-Gal:betaGlcNAc beta 1,3-galactosyltransferase, polypeptide 1 [Source:MGI Symbol;Acc:MGI:1349403]	0	1	0	1
B3gnt7	UDP-GlcNAc:betaGal beta-1,3-N-acetylglucosaminyltransferase 7 [Source:MGI Symbol;Acc:MGI:2384394]	0	-1	0	-1
B3gnt9	UDP-GlcNAc:betaGal beta-1,3-N-acetylglucosaminyltransferase 9 [Source:MGI Symbol;Acc:MGI:2142841]	0	0	0	-1
B430319G15Rik	#N/A	1	0	1	0
B4galt1	UDP-Gal:betaGlcNAc beta 1,4- galactosyltransferase, polypeptide 1 [Source:MGI Symbol;Acc:MGI:95705]	0	-1	0	-1
B4galt4	UDP-Gal:betaGlcNAc beta 1,4-galactosyltransferase, polypeptide 4 [Source:MGI Symbol;Acc:MGI:1928387]	0	-1	0	-1
B930003M22Rik	#N/A	1	0	1	0
B930059L03Rik	RIKEN cDNA B930059L03 gene [Source:MGI Symbol;Acc:MGI:2442724]	1	0	1	0
Baalc	brain and acute leukemia, cytoplasmic [Source:MGI Symbol;Acc:MGI:1928704]	0	0	1	0
Baat	bile acid-Coenzyme A: amino acid N-acyltransferase [Source:MGI Symbol;Acc:MGI:106642]	1	0	1	0
Bach2	BTB and CNC homology, basic leucine zipper transcription factor 2 [Source:MGI Symbol;Acc:MGI:894679]	-1	1	0	1
Bahcc1	BAH domain and coiled-coil containing 1 [Source:MGI Symbol;Acc:MGI:2679272]	0	0	-1	0
Bai2	#N/A	0	-1	0	-1
Baiap2l1	BAI1-associated protein 2-like 1 [Source:MGI Symbol;Acc:MGI:1914148]	0	-1	0	-1
Baiap3	BAI1-associated protein 3 [Source:MGI Symbol;Acc:MGI:2685783]	1	0	1	0
Bambi	BMP and activin membrane-bound inhibitor [Source:MGI Symbol;Acc:MGI:1915260]	0	1	0	1
Bbs10	Bardet-Biedl syndrome 10 (human) [Source:MGI Symbol;Acc:MGI:1919019]	0	0	1	0
BC005764	#N/A	0	0	0	-1
BC020402	#N/A	1	1	0	0
BC021767	cDNA sequence BC021767 [Source:MGI Symbol;Acc:MGI:3615512]	1	0	1	0
BC024386	cDNA sequence BC023486 [Source:MGI Symbol;Acc:MGI:2669313]	1	0	0	0
BC025920	cDNA sequence BC025920 [Source:MGI Symbol;Acc:MGI:2670983]	1	0	0	0
BC030307	#N/A	0	0	1	0
BC030500	cDNA sequence BC030500 [Source:MGI Symbol;Acc:MGI:2447770]	0	1	0	1
BC031361	#N/A	1	0	1	0
BC037032	cDNA Sequence BC037032 [Source:MGI Symbol;Acc:MGI:3040924]	1	0	1	1
BC037704	cDNA sequence BC037704 [Source:MGI Symbol;Acc:MGI:2652856]	1	0	1	0
BC049715	cDNA sequence BC049715 [Source:MGI Symbol;Acc:MGI:3605234]	0	0	1	0
BC051226	cDNA sequence BC051226 [Source:MGI Symbol;Acc:MGI:3039585]	1	0	0	-1
BC052688	#N/A	0	1	0	0
BC068157	#N/A	1	-1	1	-1
Bcam	basal cell adhesion molecule [Source:MGI Symbol;Acc:MGI:1929940]	0	-1	0	-1
Bcap29	B cell receptor associated protein 29 [Source:MGI Symbol;Acc:MGI:101917]	0	0	0	1
Bcar3	breast cancer anti-estrogen resistance 3 [Source:MGI Symbol;Acc:MGI:1352501]	0	1	0	1
Bcl11b	B cell leukemia/lymphoma 11B [Source:MGI Symbol;Acc:MGI:1929913]	-1	0	0	1
Bcl2l15	BCLl2-like 15 [Source:MGI Symbol;Acc:MGI:2685412]	0	0	1	0
Bcl3	B cell leukemia/lymphoma 3 [Source:MGI Symbol;Acc:MGI:88140]	0	-1	0	-1
Bcl6b	B cell CLL/lymphoma 6, member B [Source:MGI Symbol;Acc:MGI:1278332]	0	-1	0	-1
Bdh1	3-hydroxybutyrate dehydrogenase, type 1 [Source:MGI Symbol;Acc:MGI:1919161]	0	-1	0	-1
Bdh2	3-hydroxybutyrate dehydrogenase, type 2 [Source:MGI Symbol;Acc:MGI:1917022]	0	-1	0	-1
Bdnf	brain derived neurotrophic factor [Source:MGI Symbol;Acc:MGI:88145]	0	1	0	1
Bend4	BEN domain containing 4 [Source:MGI Symbol;Acc:MGI:3648414]	0	-1	0	-1
Bend5	BEN domain containing 5 [Source:MGI Symbol;Acc:MGI:1914871]	0	1	0	0
Best2	bestrophin 2 [Source:MGI Symbol;Acc:MGI:2387588]	1	0	0	0
Bhlhe40	basic helix-loop-helix family, member e40 [Source:MGI Symbol;Acc:MGI:1097714]	1	-1	1	0
Blnk	B cell linker [Source:MGI Symbol;Acc:MGI:96878]	0	0	1	1
Bmf	BCL2 modifying factor [Source:MGI Symbol;Acc:MGI:2176433]	0	-1	1	-1
Bmp2	bone morphogenetic protein 2 [Source:MGI Symbol;Acc:MGI:88177]	0	1	0	0
Bmp2k	BMP2 inducible kinase [Source:MGI Symbol;Acc:MGI:2155456]	0	-1	0	0
Bmp4	bone morphogenetic protein 4 [Source:MGI Symbol;Acc:MGI:88180]	0	-1	0	-1
Bmp8b	bone morphogenetic protein 8b [Source:MGI Symbol;Acc:MGI:107335]	1	1	0	1
Bmper	BMP-binding endothelial regulator [Source:MGI Symbol;Acc:MGI:1920480]	0	-1	0	-1
Bnc1	basonuclin 1 [Source:MGI Symbol;Acc:MGI:1097164]	0	-1	0	-1
Bnc2	basonuclin 2 [Source:MGI Symbol;Acc:MGI:2443805]	-1	1	0	1
Bnip3	BCL2/adenovirus E1B interacting protein 3 [Source:MGI Symbol;Acc:MGI:109326]	0	1	0	1
Bscl2	Berardinelli-Seip congenital lipodystrophy 2 (seipin) [Source:MGI Symbol;Acc:MGI:1298392]	0	-1	0	-1
Bsn	bassoon [Source:MGI Symbol;Acc:MGI:1277955]	1	0	1	0
Bst2	bone marrow stromal cell antigen 2 [Source:MGI Symbol;Acc:MGI:1916800]	0	0	0	-1
Btbd11	BTB (POZ) domain containing 11 [Source:MGI Symbol;Acc:MGI:1921257]	0	1	0	1
Btbd8	BTB (POZ) domain containing 8 [Source:MGI Symbol;Acc:MGI:3646208]	0	-1	0	-1
Btc	betacellulin, epidermal growth factor family member [Source:MGI Symbol;Acc:MGI:99439]	0	-1	0	-1
Btg2	BTG anti-proliferation factor 2 [Source:MGI Symbol;Acc:MGI:108384]	0	0	1	0
Btn1a1	butyrophilin, subfamily 1, member A1 [Source:MGI Symbol;Acc:MGI:103118]	0	1	1	1
Btnl9	butyrophilin-like 9 [Source:MGI Symbol;Acc:MGI:2442439]	1	0	1	0
Bves	blood vessel epicardial substance [Source:MGI Symbol;Acc:MGI:1346013]	0	-1	0	-1
Bzrap1	#N/A	1	0	0	0
C030034I22Rik	RIKEN cDNA C030034I22 gene [Source:MGI Symbol;Acc:MGI:1924783]	1	0	1	0
C030037D09Rik	RIKEN cDNA C030037D09 gene [Source:MGI Symbol;Acc:MGI:1924865]	0	0	1	0
C030039L03Rik	#N/A	1	0	0	0
C130036L24Rik	RIKEN cDNA C130036L24 gene [Source:MGI Symbol;Acc:MGI:2441877]	1	0	1	0
C1qtnf1	C1q and tumor necrosis factor related protein 1 [Source:MGI Symbol;Acc:MGI:1919254]	0	-1	0	-1
C1qtnf3	C1q and tumor necrosis factor related protein 3 [Source:MGI Symbol;Acc:MGI:1932136]	0	1	0	1
C1qtnf5	C1q and tumor necrosis factor related protein 5 [Source:MGI Symbol;Acc:MGI:2385958]	0	1	0	1
C1ra	complement component 1, r subcomponent A [Source:MGI Symbol;Acc:MGI:1355313]	0	-1	0	-1
C1rb	complement component 1, r subcomponent B [Source:MGI Symbol;Acc:MGI:3779804]	0	0	0	-1
C1s	#N/A	0	-1	0	-1
C3	complement component 3 [Source:MGI Symbol;Acc:MGI:88227]	0	-1	0	-1
C330013E15Rik	RIKEN cDNA C330013E15 gene [Source:MGI Symbol;Acc:MGI:1925695]	0	0	1	0
C330018D20Rik	RIKEN cDNA C330018D20 gene [Source:MGI Symbol;Acc:MGI:1924672]	0	0	0	-1
C430049B03Rik	RIKEN cDNA C430049B03 gene [Source:MGI Symbol;Acc:MGI:1924903]	0	0	0	1
C4a	complement component 4A (Rodgers blood group) [Source:MGI Symbol;Acc:MGI:98320]	1	0	1	0
C530008M17Rik	RIKEN cDNA C530008M17 gene [Source:MGI Symbol;Acc:MGI:2444817]	-1	1	0	1
C5ar1	complement component 5a receptor 1 [Source:MGI Symbol;Acc:MGI:88232]	1	0	1	0
C5ar2	complement component 5a receptor 2 [Source:MGI Symbol;Acc:MGI:2442013]	1	0	1	0
C630043F03Rik	RIKEN cDNA C630043F03 gene [Source:MGI Symbol;Acc:MGI:1915535]	0	1	0	1
C730002L08Rik	RIKEN cDNA C730002L08 gene [Source:MGI Symbol;Acc:MGI:2443493]	0	-1	0	-1
C8g	complement component 8, gamma polypeptide [Source:MGI Symbol;Acc:MGI:88237]	1	0	0	0
Cables1	CDK5 and Abl enzyme substrate 1 [Source:MGI Symbol;Acc:MGI:1927065]	0	1	0	1
Cabp4	calcium binding protein 4 [Source:MGI Symbol;Acc:MGI:1920910]	1	0	1	0
Cacna1a	calcium channel, voltage-dependent, P/Q type, alpha 1A subunit [Source:MGI Symbol;Acc:MGI:109482]	0	1	0	1
Cacna1c	calcium channel, voltage-dependent, L type, alpha 1C subunit [Source:MGI Symbol;Acc:MGI:103013]	0	1	0	1
Cacna1h	calcium channel, voltage-dependent, T type, alpha 1H subunit [Source:MGI Symbol;Acc:MGI:1928842]	-1	1	-1	1
Cacna2d3	calcium channel, voltage-dependent, alpha2/delta subunit 3 [Source:MGI Symbol;Acc:MGI:1338890]	0	1	0	1
Cacnb1	calcium channel, voltage-dependent, beta 1 subunit [Source:MGI Symbol;Acc:MGI:102522]	0	-1	0	0
Cacnb2	calcium channel, voltage-dependent, beta 2 subunit [Source:MGI Symbol;Acc:MGI:894644]	0	1	0	1
Cacng2	calcium channel, voltage-dependent, gamma subunit 2 [Source:MGI Symbol;Acc:MGI:1316660]	0	0	1	1
Cacng7	calcium channel, voltage-dependent, gamma subunit 7 [Source:MGI Symbol;Acc:MGI:1932374]	0	1	0	1
Cacng8	calcium channel, voltage-dependent, gamma subunit 8 [Source:MGI Symbol;Acc:MGI:1932376]	0	0	1	1
Cadm1	cell adhesion molecule 1 [Source:MGI Symbol;Acc:MGI:1889272]	0	-1	0	-1
Cadm4	cell adhesion molecule 4 [Source:MGI Symbol;Acc:MGI:2449088]	1	-1	1	0
Calcrl	calcitonin receptor-like [Source:MGI Symbol;Acc:MGI:1926944]	0	1	0	1
Calhm2	calcium homeostasis modulator family member 2 [Source:MGI Symbol;Acc:MGI:1919941]	-1	1	0	1
Calm1	calmodulin 1 [Source:MGI Symbol;Acc:MGI:88251]	0	1	0	1
Calr4	calreticulin 4 [Source:MGI Symbol;Acc:MGI:2140435]	0	1	0	1
Camk1	calcium/calmodulin-dependent protein kinase I [Source:MGI Symbol;Acc:MGI:1098535]	0	-1	0	-1
Camk1d	calcium/calmodulin-dependent protein kinase ID [Source:MGI Symbol;Acc:MGI:2442190]	0	1	0	1
Camk2d	calcium/calmodulin-dependent protein kinase II, delta [Source:MGI Symbol;Acc:MGI:1341265]	0	0	0	1
Camk2n1	calcium/calmodulin-dependent protein kinase II inhibitor 1 [Source:MGI Symbol;Acc:MGI:1913509]	0	-1	1	0
Camk2n2	calcium/calmodulin-dependent protein kinase II inhibitor 2 [Source:MGI Symbol;Acc:MGI:1920297]	0	1	0	0
Camk4	calcium/calmodulin-dependent protein kinase IV [Source:MGI Symbol;Acc:MGI:88258]	0	1	0	1
Camkmt	calmodulin-lysine N-methyltransferase [Source:MGI Symbol;Acc:MGI:1920832]	0	1	0	0
Camkv	CaM kinase-like vesicle-associated [Source:MGI Symbol;Acc:MGI:2384296]	0	-1	0	-1
Cap2	CAP, adenylate cyclase-associated protein, 2 (yeast) [Source:MGI Symbol;Acc:MGI:1914502]	0	-1	0	-1
Capg	capping protein (actin filament), gelsolin-like [Source:MGI Symbol;Acc:MGI:1098259]	0	1	0	1
Capn11	calpain 11 [Source:MGI Symbol;Acc:MGI:1352490]	0	0	1	0
Capn6	calpain 6 [Source:MGI Symbol;Acc:MGI:1100850]	0	1	0	1
Capns2	calpain, small subunit 2 [Source:MGI Symbol;Acc:MGI:1916793]	0	-1	0	-1
Car11	carbonic anhydrase 11 [Source:MGI Symbol;Acc:MGI:1336193]	0	1	0	0
Car12	carbonic anhydrase 12 [Source:MGI Symbol;Acc:MGI:1923709]	0	-1	0	-1
Car15	carbonic anhydrase 15 [Source:MGI Symbol;Acc:MGI:1931324]	1	0	0	0
Car7	carbonic anhydrase 7 [Source:MGI Symbol;Acc:MGI:103100]	1	0	0	-1
Card6	caspase recruitment domain family, member 6 [Source:MGI Symbol;Acc:MGI:3032959]	0	0	0	-1
Casc1	cancer susceptibility candidate 1 [Source:MGI Symbol;Acc:MGI:2444480]	1	0	0	0
Caskin1	CASK interacting protein 1 [Source:MGI Symbol;Acc:MGI:2442952]	1	0	1	0
Casp14	caspase 14 [Source:MGI Symbol;Acc:MGI:1335092]	0	-1	0	0
Casp4	caspase 4, apoptosis-related cysteine peptidase [Source:MGI Symbol;Acc:MGI:107700]	0	-1	0	-1
Casp6	caspase 6 [Source:MGI Symbol;Acc:MGI:1312921]	0	-1	0	-1
Casp7	caspase 7 [Source:MGI Symbol;Acc:MGI:109383]	0	-1	0	-1
Casz1	castor zinc finger 1 [Source:MGI Symbol;Acc:MGI:1196251]	0	-1	0	-1
Catsper2	cation channel, sperm associated 2 [Source:MGI Symbol;Acc:MGI:2387404]	1	0	0	0
Catsperd	cation channel sperm associated auxiliary subunit delta [Source:MGI Symbol;Acc:MGI:2147030]	1	0	1	0
Catsperg1	cation channel sperm associated auxiliary subunit gamma 1 [Source:MGI Symbol;Acc:MGI:2443617]	1	0	0	-1
Cav1	caveolin 1, caveolae protein [Source:MGI Symbol;Acc:MGI:102709]	0	1	0	1
Cbln1	cerebellin 1 precursor protein [Source:MGI Symbol;Acc:MGI:88281]	0	1	0	1
Cbln3	cerebellin 3 precursor protein [Source:MGI Symbol;Acc:MGI:1889286]	0	0	1	0
Cbr2	carbonyl reductase 2 [Source:MGI Symbol;Acc:MGI:107200]	0	1	0	1
Cbr3	carbonyl reductase 3 [Source:MGI Symbol;Acc:MGI:1309992]	0	0	0	1
Ccbl1	#N/A	0	-1	0	-1
Ccbl2	#N/A	0	0	0	-1
Ccdc104	#N/A	0	1	0	1
Ccdc106	coiled-coil domain containing 106 [Source:MGI Symbol;Acc:MGI:2385900]	0	0	1	0
Ccdc11	#N/A	1	0	1	0
Ccdc114	coiled-coil domain containing 114 [Source:MGI Symbol;Acc:MGI:2446120]	1	0	1	1
Ccdc116	coiled-coil domain containing 116 [Source:MGI Symbol;Acc:MGI:1924122]	1	0	1	0
Ccdc122	coiled-coil domain containing 122 [Source:MGI Symbol;Acc:MGI:1918358]	0	-1	0	-1
Ccdc125	coiled-coil domain containing 125 [Source:MGI Symbol;Acc:MGI:1923291]	0	-1	0	-1
Ccdc144b	coiled-coil domain containing 144B [Source:MGI Symbol;Acc:MGI:2681852]	1	0	1	0
Ccdc149	coiled-coil domain containing 149 [Source:MGI Symbol;Acc:MGI:2685293]	0	-1	0	-1
Ccdc150	coiled-coil domain containing 150 [Source:MGI Symbol;Acc:MGI:1925266]	0	-1	0	-1
Ccdc154	coiled-coil domain containing 154 [Source:MGI Symbol;Acc:MGI:2685163]	0	0	1	1
Ccdc166	coiled-coil domain containing 166 [Source:MGI Symbol;Acc:MGI:1925902]	1	0	1	1
Ccdc169	coiled-coil domain containing 169 [Source:MGI Symbol;Acc:MGI:2444356]	1	0	1	0
Ccdc176	#N/A	1	0	0	-1
Ccdc28b	coiled coil domain containing 28B [Source:MGI Symbol;Acc:MGI:1913514]	1	0	1	0
Ccdc3	coiled-coil domain containing 3 [Source:MGI Symbol;Acc:MGI:1921436]	0	1	0	1
Ccdc41os1	#N/A	1	0	0	0
Ccdc62	coiled-coil domain containing 62 [Source:MGI Symbol;Acc:MGI:2684996]	1	0	1	0
Ccdc64	#N/A	0	0	0	-1
Ccdc68	coiled-coil domain containing 68 [Source:MGI Symbol;Acc:MGI:3612676]	0	1	0	1
Ccdc71l	coiled-coil domain containing 71 like [Source:MGI Symbol;Acc:MGI:1919373]	0	0	0	1
Ccdc80	coiled-coil domain containing 80 [Source:MGI Symbol;Acc:MGI:1915146]	0	1	0	1
Ccdc81	coiled-coil domain containing 81 [Source:MGI Symbol;Acc:MGI:1918134]	1	0	1	0
Ccdc85c	coiled-coil domain containing 85C [Source:MGI Symbol;Acc:MGI:3644008]	0	1	0	1
Ccdc88b	coiled-coil domain containing 88B [Source:MGI Symbol;Acc:MGI:1925567]	1	0	0	-1
Ccdc88c	coiled-coil domain containing 88C [Source:MGI Symbol;Acc:MGI:1915589]	0	-1	0	-1
Ccdc89	coiled-coil domain containing 89 [Source:MGI Symbol;Acc:MGI:1917304]	0	0	0	-1
Ccdc96	coiled-coil domain containing 96 [Source:MGI Symbol;Acc:MGI:1913967]	1	0	1	0
Ccin	calicin [Source:MGI Symbol;Acc:MGI:3045316]	0	0	1	1
Ccl2	chemokine (C-C motif) ligand 2 [Source:MGI Symbol;Acc:MGI:98259]	0	-1	0	-1
Ccl20	chemokine (C-C motif) ligand 20 [Source:MGI Symbol;Acc:MGI:1329031]	0	0	0	-1
Ccl7	chemokine (C-C motif) ligand 7 [Source:MGI Symbol;Acc:MGI:99512]	0	0	0	-1
Ccl9	chemokine (C-C motif) ligand 9 [Source:MGI Symbol;Acc:MGI:104533]	0	-1	1	0
Ccnd1	cyclin D1 [Source:MGI Symbol;Acc:MGI:88313]	0	1	0	1
Ccnf	cyclin F [Source:MGI Symbol;Acc:MGI:102551]	-1	0	-1	0
Ccnj	cyclin J [Source:MGI Symbol;Acc:MGI:2443297]	0	0	-1	-1
Ccno	cyclin O [Source:MGI Symbol;Acc:MGI:2145534]	1	0	1	1
Cct6b	chaperonin containing Tcp1, subunit 6b (zeta) [Source:MGI Symbol;Acc:MGI:1329013]	1	0	1	0
Cd109	CD109 antigen [Source:MGI Symbol;Acc:MGI:2445221]	0	1	0	1
Cd14	CD14 antigen [Source:MGI Symbol;Acc:MGI:88318]	1	-1	0	-1
Cd1d1	CD1d1 antigen [Source:MGI Symbol;Acc:MGI:107674]	0	-1	0	-1
Cd200	CD200 antigen [Source:MGI Symbol;Acc:MGI:1196990]	-1	-1	0	-1
Cd248	CD248 antigen, endosialin [Source:MGI Symbol;Acc:MGI:1917695]	0	0	0	1
Cd274	CD274 antigen [Source:MGI Symbol;Acc:MGI:1926446]	1	-1	1	-1
Cd34	CD34 antigen [Source:MGI Symbol;Acc:MGI:88329]	0	-1	0	-1
Cd38	CD38 antigen [Source:MGI Symbol;Acc:MGI:107474]	0	-1	0	-1
Cd55	CD55 molecule, decay accelerating factor for complement [Source:MGI Symbol;Acc:MGI:104850]	0	-1	0	-1
Cd68	CD68 antigen [Source:MGI Symbol;Acc:MGI:88342]	0	-1	1	0
Cd79a	CD79A antigen (immunoglobulin-associated alpha) [Source:MGI Symbol;Acc:MGI:101774]	1	0	1	0
Cd80	CD80 antigen [Source:MGI Symbol;Acc:MGI:101775]	0	0	0	1
Cd82	CD82 antigen [Source:MGI Symbol;Acc:MGI:104651]	0	-1	0	-1
Cd84	CD84 antigen [Source:MGI Symbol;Acc:MGI:1336885]	0	-1	0	0
Cd93	CD93 antigen [Source:MGI Symbol;Acc:MGI:106664]	0	0	1	0
Cd97	#N/A	0	0	0	1
Cda	cytidine deaminase [Source:MGI Symbol;Acc:MGI:1919519]	0	1	0	1
Cdc42ep2	CDC42 effector protein (Rho GTPase binding) 2 [Source:MGI Symbol;Acc:MGI:1929744]	0	0	-1	-1
Cdc42ep3	CDC42 effector protein (Rho GTPase binding) 3 [Source:MGI Symbol;Acc:MGI:2384718]	0	1	0	1
Cdc42ep5	CDC42 effector protein (Rho GTPase binding) 5 [Source:MGI Symbol;Acc:MGI:1929745]	0	1	0	1
Cdh1	cadherin 1 [Source:MGI Symbol;Acc:MGI:88354]	1	-1	1	-1
Cdh13	cadherin 13 [Source:MGI Symbol;Acc:MGI:99551]	0	1	0	1
Cdh17	cadherin 17 [Source:MGI Symbol;Acc:MGI:1095414]	0	1	0	1
Cdh18	cadherin 18 [Source:MGI Symbol;Acc:MGI:1344366]	0	1	0	1
Cdh23	cadherin 23 (otocadherin) [Source:MGI Symbol;Acc:MGI:1890219]	0	1	0	1
Cdh26	cadherin-like 26 [Source:MGI Symbol;Acc:MGI:2685856]	0	1	0	1
Cdh3	cadherin 3 [Source:MGI Symbol;Acc:MGI:88356]	0	-1	0	-1
Cdh6	cadherin 6 [Source:MGI Symbol;Acc:MGI:107435]	0	-1	0	0
Cdhr1	cadherin-related family member 1 [Source:MGI Symbol;Acc:MGI:2157782]	0	-1	0	-1
Cdk12	cyclin-dependent kinase 12 [Source:MGI Symbol;Acc:MGI:1098802]	0	-1	0	-1
Cdk18	cyclin-dependent kinase 18 [Source:MGI Symbol;Acc:MGI:97518]	0	-1	0	-1
Cdk5r1	cyclin-dependent kinase 5, regulatory subunit 1 (p35) [Source:MGI Symbol;Acc:MGI:101764]	1	0	1	0
Cdk5rap3	CDK5 regulatory subunit associated protein 3 [Source:MGI Symbol;Acc:MGI:1933126]	0	-1	0	-1
Cdkl5	cyclin-dependent kinase-like 5 [Source:MGI Symbol;Acc:MGI:1278336]	0	-1	0	-1
Cdkn1a	cyclin-dependent kinase inhibitor 1A (P21) [Source:MGI Symbol;Acc:MGI:104556]	0	1	0	1
Cdnf	cerebral dopamine neurotrophic factor [Source:MGI Symbol;Acc:MGI:3606576]	0	-1	1	0
Cdo1	cysteine dioxygenase 1, cytosolic [Source:MGI Symbol;Acc:MGI:105925]	0	1	0	1
Cdsn	corneodesmosin [Source:MGI Symbol;Acc:MGI:3505689]	0	0	0	-1
Cdyl2	chromodomain protein, Y chromosome-like 2 [Source:MGI Symbol;Acc:MGI:1923046]	0	0	0	1
Ceacam20	carcinoembryonic antigen-related cell adhesion molecule 20 [Source:MGI Symbol;Acc:MGI:1918851]	1	0	1	0
Cebpb	CCAAT/enhancer binding protein (C/EBP), beta [Source:MGI Symbol;Acc:MGI:88373]	0	-1	0	0
Cel	carboxyl ester lipase [Source:MGI Symbol;Acc:MGI:88374]	1	0	1	0
Celf2	CUGBP, Elav-like family member 2 [Source:MGI Symbol;Acc:MGI:1338822]	0	1	0	1
Celf4	CUGBP, Elav-like family member 4 [Source:MGI Symbol;Acc:MGI:1932407]	0	1	0	1
Celf5	CUGBP, Elav-like family member 5 [Source:MGI Symbol;Acc:MGI:2442333]	1	0	1	0
Celsr1	cadherin, EGF LAG seven-pass G-type receptor 1 [Source:MGI Symbol;Acc:MGI:1100883]	0	-1	0	-1
Celsr2	cadherin, EGF LAG seven-pass G-type receptor 2 [Source:MGI Symbol;Acc:MGI:1858235]	1	-1	1	0
Celsr3	cadherin, EGF LAG seven-pass G-type receptor 3 [Source:MGI Symbol;Acc:MGI:1858236]	1	0	1	0
Cend1	cell cycle exit and neuronal differentiation 1 [Source:MGI Symbol;Acc:MGI:1929898]	0	1	0	1
Cenpb	centromere protein B [Source:MGI Symbol;Acc:MGI:88376]	0	0	0	1
Cep112	centrosomal protein 112 [Source:MGI Symbol;Acc:MGI:1923673]	0	1	0	0
Cep170b	centrosomal protein 170B [Source:MGI Symbol;Acc:MGI:2145043]	0	0	0	1
Cep97	centrosomal protein 97 [Source:MGI Symbol;Acc:MGI:1921451]	0	0	0	-1
Cerk	ceramide kinase [Source:MGI Symbol;Acc:MGI:2386052]	0	-1	0	-1
Ces2g	carboxylesterase 2G [Source:MGI Symbol;Acc:MGI:1919611]	0	-1	0	-1
Cfl2	cofilin 2, muscle [Source:MGI Symbol;Acc:MGI:101763]	0	1	0	1
Cflar	CASP8 and FADD-like apoptosis regulator [Source:MGI Symbol;Acc:MGI:1336166]	0	0	0	1
Cftr	cystic fibrosis transmembrane conductance regulator [Source:MGI Symbol;Acc:MGI:88388]	0	-1	0	-1
Cgn	cingulin [Source:MGI Symbol;Acc:MGI:1927237]	0	-1	0	-1
Cgnl1	cingulin-like 1 [Source:MGI Symbol;Acc:MGI:1915428]	0	1	0	1
Chac1	ChaC, cation transport regulator 1 [Source:MGI Symbol;Acc:MGI:1916315]	0	0	1	0
Chadl	chondroadherin-like [Source:MGI Symbol;Acc:MGI:3036284]	1	0	1	0
Chchd10	coiled-coil-helix-coiled-coil-helix domain containing 10 [Source:MGI Symbol;Acc:MGI:2143558]	1	0	1	0
Chd1l	chromodomain helicase DNA binding protein 1-like [Source:MGI Symbol;Acc:MGI:1915308]	0	-1	0	-1
Chd5	chromodomain helicase DNA binding protein 5 [Source:MGI Symbol;Acc:MGI:3036258]	1	0	1	0
Chic1	cysteine-rich hydrophobic domain 1 [Source:MGI Symbol;Acc:MGI:1344694]	-1	1	0	1
Chka	choline kinase alpha [Source:MGI Symbol;Acc:MGI:107760]	0	1	0	0
ChkbCpt1b	#N/A	-1	-1	1	0
Chmp4c	charged multivesicular body protein 4C [Source:MGI Symbol;Acc:MGI:1913621]	0	0	0	1
Chn1	chimerin 1 [Source:MGI Symbol;Acc:MGI:1915674]	0	1	0	1
Chn2	chimerin 2 [Source:MGI Symbol;Acc:MGI:1917243]	0	-1	1	-1
Chpt1	choline phosphotransferase 1 [Source:MGI Symbol;Acc:MGI:2384841]	0	0	0	1
Chrm4	cholinergic receptor, muscarinic 4 [Source:MGI Symbol;Acc:MGI:88399]	0	-1	0	0
Chrna1	cholinergic receptor, nicotinic, alpha polypeptide 1 (muscle) [Source:MGI Symbol;Acc:MGI:87885]	0	1	0	1
Chrnb2	cholinergic receptor, nicotinic, beta polypeptide 2 (neuronal) [Source:MGI Symbol;Acc:MGI:87891]	1	0	1	0
Chst15	carbohydrate sulfotransferase 15 [Source:MGI Symbol;Acc:MGI:1924840]	0	-1	0	-1
Chst2	carbohydrate sulfotransferase 2 [Source:MGI Symbol;Acc:MGI:1891160]	0	-1	0	-1
Chst3	carbohydrate sulfotransferase 3 [Source:MGI Symbol;Acc:MGI:1858224]	0	0	0	1
Chst7	carbohydrate (N-acetylglucosamino) sulfotransferase 7 [Source:MGI Symbol;Acc:MGI:1891767]	0	1	0	1
Cited1	Cbp/p300-interacting transactivator with Glu/Asp-rich carboxy-terminal domain 1 [Source:MGI Symbol;Acc:MGI:108023]	0	0	1	0
Clca1	chloride channel accessory 1 [Source:MGI Symbol;Acc:MGI:1346342]	0	-1	0	-1
Clca2	chloride channel accessory 2 [Source:MGI Symbol;Acc:MGI:2139758]	0	-1	1	0
Clca6	#N/A	1	-1	0	-1
Cldn1	claudin 1 [Source:MGI Symbol;Acc:MGI:1276109]	-1	1	0	1
Cldn11	claudin 11 [Source:MGI Symbol;Acc:MGI:106925]	1	0	1	0
Cldn15	claudin 15 [Source:MGI Symbol;Acc:MGI:1913103]	0	-1	1	-1
Cldn6	claudin 6 [Source:MGI Symbol;Acc:MGI:1859284]	1	0	1	0
Cldn9	claudin 9 [Source:MGI Symbol;Acc:MGI:1913100]	1	0	0	0
Clec2d	C-type lectin domain family 2, member d [Source:MGI Symbol;Acc:MGI:2135589]	-1	0	-1	0
Clec2l	C-type lectin domain family 2, member L [Source:MGI Symbol;Acc:MGI:2141402]	0	0	1	0
Clic5	chloride intracellular channel 5 [Source:MGI Symbol;Acc:MGI:1917912]	0	-1	0	-1
Clip4	CAP-GLY domain containing linker protein family, member 4 [Source:MGI Symbol;Acc:MGI:1919100]	0	1	0	1
Clmn	calmin [Source:MGI Symbol;Acc:MGI:2136957]	0	-1	0	-1
Clu	clusterin [Source:MGI Symbol;Acc:MGI:88423]	0	-1	0	-1
Cmah	cytidine monophospho-N-acetylneuraminic acid hydroxylase [Source:MGI Symbol;Acc:MGI:103227]	0	0	1	0
Cmtm8	CKLF-like MARVEL transmembrane domain containing 8 [Source:MGI Symbol;Acc:MGI:2447167]	0	0	0	-1
Cmya5	cardiomyopathy associated 5 [Source:MGI Symbol;Acc:MGI:1923719]	1	0	1	0
Cnbd2	cyclic nucleotide binding domain containing 2 [Source:MGI Symbol;Acc:MGI:1918123]	1	0	1	1
Cnga3	cyclic nucleotide gated channel alpha 3 [Source:MGI Symbol;Acc:MGI:1341818]	0	0	1	0
Cnksr1	connector enhancer of kinase suppressor of Ras 1 [Source:MGI Symbol;Acc:MGI:2670958]	1	0	1	0
Cnksr3	Cnksr family member 3 [Source:MGI Symbol;Acc:MGI:2674130]	0	1	0	0
Cnn1	calponin 1 [Source:MGI Symbol;Acc:MGI:104979]	0	1	0	1
Cnn2	calponin 2 [Source:MGI Symbol;Acc:MGI:105093]	0	0	0	1
Cnnm1	cyclin M1 [Source:MGI Symbol;Acc:MGI:1891366]	0	1	0	1
Cnnm2	cyclin M2 [Source:MGI Symbol;Acc:MGI:2151054]	0	0	0	1
Cnp	2',3'-cyclic nucleotide 3' phosphodiesterase [Source:MGI Symbol;Acc:MGI:88437]	0	-1	0	-1
Cnr2	cannabinoid receptor 2 (macrophage) [Source:MGI Symbol;Acc:MGI:104650]	1	0	0	-1
Cntnap1	contactin associated protein-like 1 [Source:MGI Symbol;Acc:MGI:1858201]	0	0	0	-1
Cntnap3	contactin associated protein-like 3 [Source:MGI Symbol;Acc:MGI:3588199]	0	-1	0	-1
Cobl	cordon-bleu WH2 repeat [Source:MGI Symbol;Acc:MGI:105056]	0	-1	-1	-1
Coch	cochlin [Source:MGI Symbol;Acc:MGI:1278313]	0	1	0	1
Col10a1	collagen, type X, alpha 1 [Source:MGI Symbol;Acc:MGI:88445]	0	1	0	1
Col11a1	collagen, type XI, alpha 1 [Source:MGI Symbol;Acc:MGI:88446]	0	-1	-1	-1
Col11a2	collagen, type XI, alpha 2 [Source:MGI Symbol;Acc:MGI:88447]	1	0	1	0
Col12a1	collagen, type XII, alpha 1 [Source:MGI Symbol;Acc:MGI:88448]	-1	1	0	1
Col15a1	collagen, type XV, alpha 1 [Source:MGI Symbol;Acc:MGI:88449]	0	0	0	-1
Col18a1	collagen, type XVIII, alpha 1 [Source:MGI Symbol;Acc:MGI:88451]	0	1	0	1
Col1a2	collagen, type I, alpha 2 [Source:MGI Symbol;Acc:MGI:88468]	-1	0	0	1
Col20a1	collagen, type XX, alpha 1 [Source:MGI Symbol;Acc:MGI:1920618]	1	0	1	0
Col27a1	collagen, type XXVII, alpha 1 [Source:MGI Symbol;Acc:MGI:2672118]	0	-1	0	-1
Col2a1	collagen, type II, alpha 1 [Source:MGI Symbol;Acc:MGI:88452]	0	-1	1	0
Col4a3	collagen, type IV, alpha 3 [Source:MGI Symbol;Acc:MGI:104688]	0	-1	0	0
Col4a4	collagen, type IV, alpha 4 [Source:MGI Symbol;Acc:MGI:104687]	0	-1	0	-1
Col4a6	collagen, type IV, alpha 6 [Source:MGI Symbol;Acc:MGI:2152695]	0	-1	0	-1
Col6a3	collagen, type VI, alpha 3 [Source:MGI Symbol;Acc:MGI:88461]	-1	0	0	0
Col8a1	collagen, type VIII, alpha 1 [Source:MGI Symbol;Acc:MGI:88463]	0	1	0	1
Col8a2	collagen, type VIII, alpha 2 [Source:MGI Symbol;Acc:MGI:88464]	0	-1	0	-1
Col9a3	collagen, type IX, alpha 3 [Source:MGI Symbol;Acc:MGI:894686]	1	0	1	0
Coro2a	coronin, actin binding protein 2A [Source:MGI Symbol;Acc:MGI:1345966]	0	1	0	1
Coro2b	coronin, actin binding protein, 2B [Source:MGI Symbol;Acc:MGI:2444283]	0	-1	0	-1
Cp	ceruloplasmin [Source:MGI Symbol;Acc:MGI:88476]	0	-1	0	-1
Cpa4	carboxypeptidase A4 [Source:MGI Symbol;Acc:MGI:1919041]	0	0	0	1
Cpa6	carboxypeptidase A6 [Source:MGI Symbol;Acc:MGI:3045348]	0	-1	0	-1
Cpeb1	cytoplasmic polyadenylation element binding protein 1 [Source:MGI Symbol;Acc:MGI:108442]	-1	1	0	1
Cpeb2	cytoplasmic polyadenylation element binding protein 2 [Source:MGI Symbol;Acc:MGI:2442640]	1	1	1	1
Cped1	cadherin-like and PC-esterase domain containing 1 [Source:MGI Symbol;Acc:MGI:2444814]	0	1	0	1
Cplx1	complexin 1 [Source:MGI Symbol;Acc:MGI:104727]	1	0	1	0
Cplx2	complexin 2 [Source:MGI Symbol;Acc:MGI:104726]	0	0	0	1
Cplx3	complexin 3 [Source:MGI Symbol;Acc:MGI:2384571]	1	0	1	0
Cpm	carboxypeptidase M [Source:MGI Symbol;Acc:MGI:1917824]	0	1	0	1
Cpne2	copine II [Source:MGI Symbol;Acc:MGI:2387578]	0	1	0	1
Cpq	carboxypeptidase Q [Source:MGI Symbol;Acc:MGI:1889205]	0	0	0	1
Cpt1b	carnitine palmitoyltransferase 1b, muscle [Source:MGI Symbol;Acc:MGI:1098297]	1	1	0	0
Cpxm1	carboxypeptidase X 1 (M14 family) [Source:MGI Symbol;Acc:MGI:1934569]	0	0	0	-1
Crabp1	cellular retinoic acid binding protein I [Source:MGI Symbol;Acc:MGI:88490]	0	0	0	1
Crabp2	cellular retinoic acid binding protein II [Source:MGI Symbol;Acc:MGI:88491]	1	1	0	1
Crb2	crumbs family member 2 [Source:MGI Symbol;Acc:MGI:2679260]	0	-1	0	-1
Creb3l1	cAMP responsive element binding protein 3-like 1 [Source:MGI Symbol;Acc:MGI:1347062]	0	-1	0	-1
Creb3l2	cAMP responsive element binding protein 3-like 2 [Source:MGI Symbol;Acc:MGI:2442695]	0	-1	0	-1
Creb3l3	cAMP responsive element binding protein 3-like 3 [Source:MGI Symbol;Acc:MGI:2384786]	0	0	1	1
Crebrf	CREB3 regulatory factor [Source:MGI Symbol;Acc:MGI:1924378]	1	0	1	0
Creg1	cellular repressor of E1A-stimulated genes 1 [Source:MGI Symbol;Acc:MGI:1344382]	0	-1	0	-1
Creld1	cysteine-rich with EGF-like domains 1 [Source:MGI Symbol;Acc:MGI:2152539]	0	0	0	-1
Crip2	cysteine rich protein 2 [Source:MGI Symbol;Acc:MGI:1915587]	0	-1	0	-1
Crispld2	cysteine-rich secretory protein LCCL domain containing 2 [Source:MGI Symbol;Acc:MGI:1926142]	0	1	0	1
Crx	cone-rod homeobox [Source:MGI Symbol;Acc:MGI:1194883]	1	0	0	0
Cryba4	crystallin, beta A4 [Source:MGI Symbol;Acc:MGI:102716]	0	0	1	0
Crybb3	crystallin, beta B3 [Source:MGI Symbol;Acc:MGI:102717]	1	0	0	-1
Cryl1	crystallin, lambda 1 [Source:MGI Symbol;Acc:MGI:1915881]	0	1	0	1
Csdc2	cold shock domain containing C2, RNA binding [Source:MGI Symbol;Acc:MGI:2146027]	0	-1	0	-1
Csf2ra	colony stimulating factor 2 receptor, alpha, low-affinity (granulocyte-macrophage) [Source:MGI Symbol;Acc:MGI:1339754]	0	-1	0	-1
Csf3	colony stimulating factor 3 (granulocyte) [Source:MGI Symbol;Acc:MGI:1339751]	1	0	0	0
Cspg4	chondroitin sulfate proteoglycan 4 [Source:MGI Symbol;Acc:MGI:2153093]	0	0	0	1
Cspg5	chondroitin sulfate proteoglycan 5 [Source:MGI Symbol;Acc:MGI:1352747]	1	0	1	0
Csrnp1	cysteine-serine-rich nuclear protein 1 [Source:MGI Symbol;Acc:MGI:2387989]	0	0	1	0
Cst3	cystatin C [Source:MGI Symbol;Acc:MGI:102519]	0	1	0	1
Cst6	cystatin E/M [Source:MGI Symbol;Acc:MGI:1920970]	0	0	1	0
Ctdsp2	CTD (carboxy-terminal domain, RNA polymerase II, polypeptide A) small phosphatase 2 [Source:MGI Symbol;Acc:MGI:1098748]	0	1	0	1
Ctgf	#N/A	0	1	0	1
Cth	cystathionase (cystathionine gamma-lyase) [Source:MGI Symbol;Acc:MGI:1339968]	0	0	0	1
Cthrc1	collagen triple helix repeat containing 1 [Source:MGI Symbol;Acc:MGI:1915838]	0	-1	0	-1
Ctla2a	cytotoxic T lymphocyte-associated protein 2 alpha [Source:MGI Symbol;Acc:MGI:88554]	0	-1	0	-1
Ctla2b	cytotoxic T lymphocyte-associated protein 2 beta [Source:MGI Symbol;Acc:MGI:88555]	0	-1	0	-1
Ctnnal1	catenin (cadherin associated protein), alpha-like 1 [Source:MGI Symbol;Acc:MGI:1859649]	0	1	0	1
Ctnnd2	catenin (cadherin associated protein), delta 2 [Source:MGI Symbol;Acc:MGI:1195966]	0	1	0	1
Ctrb1	chymotrypsinogen B1 [Source:MGI Symbol;Acc:MGI:88559]	1	0	1	0
Ctsc	cathepsin C [Source:MGI Symbol;Acc:MGI:109553]	0	-1	0	-1
Ctsf	cathepsin F [Source:MGI Symbol;Acc:MGI:1861434]	0	1	0	0
Ctsh	cathepsin H [Source:MGI Symbol;Acc:MGI:107285]	0	0	0	1
Ctsk	cathepsin K [Source:MGI Symbol;Acc:MGI:107823]	0	1	0	1
Ctsw	cathepsin W [Source:MGI Symbol;Acc:MGI:1338045]	0	-1	0	0
Cul9	cullin 9 [Source:MGI Symbol;Acc:MGI:1925559]	0	0	1	1
Cuzd1	CUB and zona pellucida-like domains 1 [Source:MGI Symbol;Acc:MGI:1202881]	1	0	1	0
Cxadr	coxsackie virus and adenovirus receptor [Source:MGI Symbol;Acc:MGI:1201679]	0	-1	0	-1
Cxcl1	chemokine (C-X-C motif) ligand 1 [Source:MGI Symbol;Acc:MGI:108068]	0	0	-1	0
Cxcl10	chemokine (C-X-C motif) ligand 10 [Source:MGI Symbol;Acc:MGI:1352450]	0	1	0	1
Cxcl12	chemokine (C-X-C motif) ligand 12 [Source:MGI Symbol;Acc:MGI:103556]	0	-1	0	-1
Cxcl16	chemokine (C-X-C motif) ligand 16 [Source:MGI Symbol;Acc:MGI:1932682]	0	-1	1	-1
Cxcl5	chemokine (C-X-C motif) ligand 5 [Source:MGI Symbol;Acc:MGI:1096868]	-1	0	-1	0
Cxcr4	chemokine (C-X-C motif) receptor 4 [Source:MGI Symbol;Acc:MGI:109563]	0	-1	0	-1
Cxx1a	#N/A	0	0	0	1
Cxx1b	#N/A	0	1	0	0
Cxxc4	CXXC finger 4 [Source:MGI Symbol;Acc:MGI:2442112]	1	-1	0	-1
Cxxc5	CXXC finger 5 [Source:MGI Symbol;Acc:MGI:1914643]	0	-1	0	-1
Cyba	cytochrome b-245, alpha polypeptide [Source:MGI Symbol;Acc:MGI:1316658]	0	-1	0	-1
Cybrd1	cytochrome b reductase 1 [Source:MGI Symbol;Acc:MGI:2654575]	1	0	1	0
Cyfip2	cytoplasmic FMR1 interacting protein 2 [Source:MGI Symbol;Acc:MGI:1924134]	0	0	1	1
Cygb	cytoglobin [Source:MGI Symbol;Acc:MGI:2149481]	0	-1	0	-1
Cyp1a1	cytochrome P450, family 1, subfamily a, polypeptide 1 [Source:MGI Symbol;Acc:MGI:88588]	1	0	0	0
Cyp1b1	cytochrome P450, family 1, subfamily b, polypeptide 1 [Source:MGI Symbol;Acc:MGI:88590]	0	-1	0	-1
Cyp27a1	cytochrome P450, family 27, subfamily a, polypeptide 1 [Source:MGI Symbol;Acc:MGI:88594]	1	0	0	-1
Cyp27b1	cytochrome P450, family 27, subfamily b, polypeptide 1 [Source:MGI Symbol;Acc:MGI:1098274]	1	0	1	0
Cyp2c44	#N/A	1	0	1	0
Cyp2c55	cytochrome P450, family 2, subfamily c, polypeptide 55 [Source:MGI Symbol;Acc:MGI:1919332]	0	0	1	1
Cyp2c65	cytochrome P450, family 2, subfamily c, polypeptide 65 [Source:MGI Symbol;Acc:MGI:1919553]	1	0	1	0
Cyp2j6	cytochrome P450, family 2, subfamily j, polypeptide 6 [Source:MGI Symbol;Acc:MGI:1270148]	0	0	0	1
Cyp2s1	cytochrome P450, family 2, subfamily s, polypeptide 1 [Source:MGI Symbol;Acc:MGI:1921384]	0	-1	0	-1
Cyp2u1	cytochrome P450, family 2, subfamily u, polypeptide 1 [Source:MGI Symbol;Acc:MGI:1918769]	1	1	0	1
Cyp39a1	cytochrome P450, family 39, subfamily a, polypeptide 1 [Source:MGI Symbol;Acc:MGI:1927096]	0	1	0	0
Cysltr1	cysteinyl leukotriene receptor 1 [Source:MGI Symbol;Acc:MGI:1926218]	0	-1	0	-1
Cystm1	cysteine-rich transmembrane module containing 1 [Source:MGI Symbol;Acc:MGI:1913310]	0	-1	0	-1
Cyth4	cytohesin 4 [Source:MGI Symbol;Acc:MGI:2441702]	0	-1	0	-1
Cytip	cytohesin 1 interacting protein [Source:MGI Symbol;Acc:MGI:2183535]	0	1	0	1
D130020L05Rik	RIKEN cDNA D130020L05 gene [Source:MGI Symbol;Acc:MGI:2450270]	1	0	0	0
D130040H23Rik	RIKEN cDNA D130040H23 gene [Source:MGI Symbol;Acc:MGI:2444324]	-1	-1	0	-1
D130043K22Rik	RIKEN cDNA D130043K22 gene [Source:MGI Symbol;Acc:MGI:3036268]	1	0	1	0
D330045A20Rik	#N/A	0	-1	0	-1
D330050I16Rik	RIKEN cDNA D330050I16 gene [Source:MGI Symbol;Acc:MGI:3041222]	1	0	0	0
D3Bwg0562e	#N/A	0	-1	0	-1
D630041G03Rik	#N/A	1	0	1	0
D630045J12Rik	RIKEN cDNA D630045J12 gene [Source:MGI Symbol;Acc:MGI:2669829]	0	0	0	-1
D6Ertd527e	DNA segment, Chr 6, ERATO Doi 527, expressed [Source:MGI Symbol;Acc:MGI:1261919]	1	0	1	0
D7Ertd715e	#N/A	0	0	0	-1
D830030K20Rik	RIKEN cDNA D830030K20 gene [Source:MGI Symbol;Acc:MGI:2443830]	1	0	0	0
D930048N14Rik	RIKEN cDNA D930048N14 gene [Source:MGI Symbol;Acc:MGI:2144709]	0	0	0	-1
Daam2	dishevelled associated activator of morphogenesis 2 [Source:MGI Symbol;Acc:MGI:1923691]	0	-1	0	-1
Dact3	dishevelled-binding antagonist of beta-catenin 3 [Source:MGI Symbol;Acc:MGI:3654828]	0	0	0	1
Dand5	DAN domain family member 5, BMP antagonist [Source:MGI Symbol;Acc:MGI:1344365]	1	0	0	0
Dap	death-associated protein [Source:MGI Symbol;Acc:MGI:1918190]	0	0	0	1
Dapk1	death associated protein kinase 1 [Source:MGI Symbol;Acc:MGI:1916885]	0	-1	0	-1
Dapk2	death-associated protein kinase 2 [Source:MGI Symbol;Acc:MGI:1341297]	0	-1	0	-1
Dbn1	drebrin 1 [Source:MGI Symbol;Acc:MGI:1931838]	0	-1	0	-1
Dcbld1	discoidin, CUB and LCCL domain containing 1 [Source:MGI Symbol;Acc:MGI:1913936]	0	1	0	1
Dcdc2b	doublecortin domain containing 2b [Source:MGI Symbol;Acc:MGI:2686212]	1	0	1	0
Dcdc2c	doublecortin domain containing 2C [Source:MGI Symbol;Acc:MGI:1915761]	0	0	1	0
Dchs1	dachsous cadherin related 1 [Source:MGI Symbol;Acc:MGI:2685011]	1	1	0	0
Dclk1	doublecortin-like kinase 1 [Source:MGI Symbol;Acc:MGI:1330861]	0	0	0	1
Dcn	decorin [Source:MGI Symbol;Acc:MGI:94872]	0	-1	0	-1
Dcxr	dicarbonyl L-xylulose reductase [Source:MGI Symbol;Acc:MGI:1915130]	0	1	0	0
Ddah1	dimethylarginine dimethylaminohydrolase 1 [Source:MGI Symbol;Acc:MGI:1916469]	0	1	0	1
Ddah2	dimethylarginine dimethylaminohydrolase 2 [Source:MGI Symbol;Acc:MGI:1859016]	0	0	0	-1
Ddc	dopa decarboxylase [Source:MGI Symbol;Acc:MGI:94876]	0	-1	0	-1
Ddhd1	DDHD domain containing 1 [Source:MGI Symbol;Acc:MGI:2150302]	0	-1	0	0
Ddit3	DNA-damage inducible transcript 3 [Source:MGI Symbol;Acc:MGI:109247]	1	0	0	0
Ddit4	DNA-damage-inducible transcript 4 [Source:MGI Symbol;Acc:MGI:1921997]	1	0	1	0
Ddit4l	DNA-damage-inducible transcript 4-like [Source:MGI Symbol;Acc:MGI:1920534]	0	-1	0	-1
Ddn	dendrin [Source:MGI Symbol;Acc:MGI:108101]	1	0	1	0
Ddx4	DEAD (Asp-Glu-Ala-Asp) box polypeptide 4 [Source:MGI Symbol;Acc:MGI:102670]	0	-1	0	-1
Ddx58	DEAD (Asp-Glu-Ala-Asp) box polypeptide 58 [Source:MGI Symbol;Acc:MGI:2442858]	0	-1	0	-1
Decr1	2,4-dienoyl CoA reductase 1, mitochondrial [Source:MGI Symbol;Acc:MGI:1914710]	0	-1	0	0
Def6	differentially expressed in FDCP 6 [Source:MGI Symbol;Acc:MGI:1346328]	0	0	0	-1
Dennd2a	DENN/MADD domain containing 2A [Source:MGI Symbol;Acc:MGI:2444961]	0	-1	0	-1
Dennd3	DENN/MADD domain containing 3 [Source:MGI Symbol;Acc:MGI:2146009]	0	-1	0	-1
Depdc7	DEP domain containing 7 [Source:MGI Symbol;Acc:MGI:2139258]	0	-1	0	-1
Des	desmin [Source:MGI Symbol;Acc:MGI:94885]	0	-1	0	-1
Dgke	diacylglycerol kinase, epsilon [Source:MGI Symbol;Acc:MGI:1889276]	0	-1	0	-1
Dhrs3	dehydrogenase/reductase (SDR family) member 3 [Source:MGI Symbol;Acc:MGI:1315215]	0	-1	0	-1
Dhrs9	dehydrogenase/reductase (SDR family) member 9 [Source:MGI Symbol;Acc:MGI:2442798]	0	1	0	0
Dhtkd1	dehydrogenase E1 and transketolase domain containing 1 [Source:MGI Symbol;Acc:MGI:2445096]	0	-1	0	-1
Dhx58	DEXH (Asp-Glu-X-His) box polypeptide 58 [Source:MGI Symbol;Acc:MGI:1931560]	1	0	1	0
Diap2	#N/A	0	1	0	1
Diras1	DIRAS family, GTP-binding RAS-like 1 [Source:MGI Symbol;Acc:MGI:2183442]	1	0	1	0
Diras2	DIRAS family, GTP-binding RAS-like 2 [Source:MGI Symbol;Acc:MGI:1915453]	0	0	0	1
Disp1	dispatched RND transporter family member 1 [Source:MGI Symbol;Acc:MGI:1916147]	0	-1	0	-1
Disp2	dispatched RND tramsporter family member 2 [Source:MGI Symbol;Acc:MGI:2388733]	1	0	1	0
Dixdc1	DIX domain containing 1 [Source:MGI Symbol;Acc:MGI:2679721]	0	1	0	1
Dkk2	dickkopf WNT signaling pathway inhibitor 2 [Source:MGI Symbol;Acc:MGI:1890663]	0	1	0	1
Dkk3	dickkopf WNT signaling pathway inhibitor 3 [Source:MGI Symbol;Acc:MGI:1354952]	-1	0	0	1
Dleu2	deleted in lymphocytic leukemia, 2 [Source:MGI Symbol;Acc:MGI:1934030]	1	0	1	0
Dlgap1	DLG associated protein 1 [Source:MGI Symbol;Acc:MGI:1346065]	1	0	0	0
Dlk1	delta like non-canonical Notch ligand 1 [Source:MGI Symbol;Acc:MGI:94900]	0	-1	0	-1
Dlk2	delta like non-canonical Notch ligand 2 [Source:MGI Symbol;Acc:MGI:2146838]	0	1	0	0
Dll3	delta like canonical Notch ligand 3 [Source:MGI Symbol;Acc:MGI:1096877]	0	0	1	0
Dlx1	distal-less homeobox 1 [Source:MGI Symbol;Acc:MGI:94901]	0	0	1	1
Dlx2	distal-less homeobox 2 [Source:MGI Symbol;Acc:MGI:94902]	0	0	1	0
Dlx3	distal-less homeobox 3 [Source:MGI Symbol;Acc:MGI:94903]	1	-1	1	-1
Dlx4	distal-less homeobox 4 [Source:MGI Symbol;Acc:MGI:94904]	1	-1	0	-1
Dmd	dystrophin, muscular dystrophy [Source:MGI Symbol;Acc:MGI:94909]	-1	-1	0	-1
Dmrta2	doublesex and mab-3 related transcription factor like family A2 [Source:MGI Symbol;Acc:MGI:2653629]	0	1	0	1
Dmtn	dematin actin binding protein [Source:MGI Symbol;Acc:MGI:99670]	0	0	1	0
Dnah10	dynein, axonemal, heavy chain 10 [Source:MGI Symbol;Acc:MGI:1860299]	1	-1	1	0
Dnah11	dynein, axonemal, heavy chain 11 [Source:MGI Symbol;Acc:MGI:1100864]	0	-1	0	-1
Dnah17	dynein, axonemal, heavy chain 17 [Source:MGI Symbol;Acc:MGI:1917176]	1	0	1	0
Dnah2	dynein, axonemal, heavy chain 2 [Source:MGI Symbol;Acc:MGI:107731]	1	0	0	0
Dnaic2	dynein, axonemal, intermediate chain 2 [Source:MGI Symbol;Acc:MGI:2685574]	1	0	1	0
Dnaja4	DnaJ heat shock protein family (Hsp40) member A4 [Source:MGI Symbol;Acc:MGI:1927638]	0	1	0	1
Dnajb4	DnaJ heat shock protein family (Hsp40) member B4 [Source:MGI Symbol;Acc:MGI:1914285]	0	0	0	1
Dnajb5	DnaJ heat shock protein family (Hsp40) member B5 [Source:MGI Symbol;Acc:MGI:1930018]	0	1	0	1
Dnajb9	DnaJ heat shock protein family (Hsp40) member B9 [Source:MGI Symbol;Acc:MGI:1351618]	0	0	1	1
Dnajc15	DnaJ heat shock protein family (Hsp40) member C15 [Source:MGI Symbol;Acc:MGI:1913398]	0	0	0	-1
Dnajc22	DnaJ heat shock protein family (Hsp40) member C22 [Source:MGI Symbol;Acc:MGI:1920028]	1	0	1	0
Dnajc27	DnaJ heat shock protein family (Hsp40) member C27 [Source:MGI Symbol;Acc:MGI:2443036]	0	0	0	1
Dnajc28	DnaJ heat shock protein family (Hsp40) member C28 [Source:MGI Symbol;Acc:MGI:2181053]	1	0	1	-1
Dnajc6	DnaJ heat shock protein family (Hsp40) member C6 [Source:MGI Symbol;Acc:MGI:1919935]	0	0	1	1
Dnd1	DND microRNA-mediated repression inhibitor 1 [Source:MGI Symbol;Acc:MGI:2447763]	1	0	1	0
Dnm3os	dynamin 3, opposite strand [Source:MGI Symbol;Acc:MGI:3052332]	-1	0	0	1
Dnpep	aspartyl aminopeptidase [Source:MGI Symbol;Acc:MGI:1278328]	0	-1	0	-1
Dnph1	2'-deoxynucleoside 5'-phosphate N-hydrolase 1 [Source:MGI Symbol;Acc:MGI:3039376]	0	1	0	0
Doc2g	double C2, gamma [Source:MGI Symbol;Acc:MGI:1926250]	0	0	0	-1
Dock8	dedicator of cytokinesis 8 [Source:MGI Symbol;Acc:MGI:1921396]	0	-1	0	-1
Dock9	dedicator of cytokinesis 9 [Source:MGI Symbol;Acc:MGI:106321]	0	0	0	1
Dok3	docking protein 3 [Source:MGI Symbol;Acc:MGI:1351490]	1	0	1	0
Dpcr1	#N/A	1	-1	1	-1
Dpy19l2	dpy-19-like 2 (C. elegans) [Source:MGI Symbol;Acc:MGI:2444662]	0	0	1	1
Dpysl3	dihydropyrimidinase-like 3 [Source:MGI Symbol;Acc:MGI:1349762]	0	1	0	1
Dpysl5	dihydropyrimidinase-like 5 [Source:MGI Symbol;Acc:MGI:1929772]	-1	-1	0	0
Dram1	DNA-damage regulated autophagy modulator 1 [Source:MGI Symbol;Acc:MGI:1918962]	0	-1	0	0
Drc1	dynein regulatory complex subunit 1 [Source:MGI Symbol;Acc:MGI:2685906]	1	0	1	0
Dse	dermatan sulfate epimerase [Source:MGI Symbol;Acc:MGI:2443455]	0	0	0	1
Dsp	desmoplakin [Source:MGI Symbol;Acc:MGI:109611]	0	-1	0	-1
Dspp	dentin sialophosphoprotein [Source:MGI Symbol;Acc:MGI:109172]	0	0	1	1
Dtnb	dystrobrevin, beta [Source:MGI Symbol;Acc:MGI:1203728]	0	0	0	1
Dtx3l	deltex 3-like, E3 ubiquitin ligase [Source:MGI Symbol;Acc:MGI:2656973]	0	-1	0	-1
Duox1	dual oxidase 1 [Source:MGI Symbol;Acc:MGI:2139422]	0	1	0	1
Duox2	dual oxidase 2 [Source:MGI Symbol;Acc:MGI:3036280]	1	0	1	1
Duoxa1	dual oxidase maturation factor 1 [Source:MGI Symbol;Acc:MGI:2384861]	0	0	0	1
Dusp10	dual specificity phosphatase 10 [Source:MGI Symbol;Acc:MGI:1927070]	0	0	0	1
Dusp16	dual specificity phosphatase 16 [Source:MGI Symbol;Acc:MGI:1917936]	0	-1	0	0
Dusp18	dual specificity phosphatase 18 [Source:MGI Symbol;Acc:MGI:1922469]	0	0	0	1
Dusp2	dual specificity phosphatase 2 [Source:MGI Symbol;Acc:MGI:101911]	1	-1	1	0
Dusp22	dual specificity phosphatase 22 [Source:MGI Symbol;Acc:MGI:1915926]	0	0	0	-1
Dusp28	dual specificity phosphatase 28 [Source:MGI Symbol;Acc:MGI:1914696]	0	-1	0	-1
Dusp4	dual specificity phosphatase 4 [Source:MGI Symbol;Acc:MGI:2442191]	0	-1	1	-1
Dusp5	dual specificity phosphatase 5 [Source:MGI Symbol;Acc:MGI:2685183]	0	0	0	1
Dusp6	dual specificity phosphatase 6 [Source:MGI Symbol;Acc:MGI:1914853]	0	-1	0	-1
Dusp7	dual specificity phosphatase 7 [Source:MGI Symbol;Acc:MGI:2387100]	0	1	0	1
Dusp8	dual specificity phosphatase 8 [Source:MGI Symbol;Acc:MGI:106626]	1	0	1	0
Dusp9	dual specificity phosphatase 9 [Source:MGI Symbol;Acc:MGI:2387107]	0	-1	0	-1
Dynlt1a	dynein light chain Tctex-type 1A [Source:MGI Symbol;Acc:MGI:3807506]	0	-1	0	0
Dyrk2	dual-specificity tyrosine-(Y)-phosphorylation regulated kinase 2 [Source:MGI Symbol;Acc:MGI:1330301]	0	-1	0	0
Dyrk4	dual-specificity tyrosine-(Y)-phosphorylation regulated kinase 4 [Source:MGI Symbol;Acc:MGI:1330292]	1	0	1	0
Dysf	dysferlin [Source:MGI Symbol;Acc:MGI:1349385]	-1	1	0	1
E130112N10Rik	#N/A	1	0	0	0
E130317F20Rik	RIKEN cDNA E130317F20 gene [Source:MGI Symbol;Acc:MGI:3041202]	1	0	1	0
E330009J07Rik	RIKEN cDNA E330009J07 gene [Source:MGI Symbol;Acc:MGI:2444256]	0	-1	0	-1
E330033B04Rik	#N/A	1	0	1	0
Eaf2	ELL associated factor 2 [Source:MGI Symbol;Acc:MGI:2146616]	1	0	1	0
Ebf1	early B cell factor 1 [Source:MGI Symbol;Acc:MGI:95275]	-1	0	0	1
Ebf2	early B cell factor 2 [Source:MGI Symbol;Acc:MGI:894332]	0	-1	0	0
Ebf3	early B cell factor 3 [Source:MGI Symbol;Acc:MGI:894289]	0	1	0	1
Ebf4	early B cell factor 4 [Source:MGI Symbol;Acc:MGI:2385972]	0	0	0	-1
Ebpl	emopamil binding protein-like [Source:MGI Symbol;Acc:MGI:1915427]	0	-1	0	0
Echdc3	enoyl Coenzyme A hydratase domain containing 3 [Source:MGI Symbol;Acc:MGI:1915106]	0	0	0	-1
Ecm1	extracellular matrix protein 1 [Source:MGI Symbol;Acc:MGI:103060]	0	1	0	0
Ecm2	extracellular matrix protein 2, female organ and adipocyte specific [Source:MGI Symbol;Acc:MGI:3039578]	1	0	1	0
Ecscr	endothelial cell surface expressed chemotaxis and apoptosis regulator [Source:MGI Symbol;Acc:MGI:1915795]	0	-1	0	-1
Eda	ectodysplasin-A [Source:MGI Symbol;Acc:MGI:1195272]	0	1	0	1
Eda2r	ectodysplasin A2 receptor [Source:MGI Symbol;Acc:MGI:2442860]	0	1	0	1
Edil3	EGF-like repeats and discoidin I-like domains 3 [Source:MGI Symbol;Acc:MGI:1329025]	-1	0	0	1
Edn1	endothelin 1 [Source:MGI Symbol;Acc:MGI:95283]	-1	0	-1	0
Edn2	endothelin 2 [Source:MGI Symbol;Acc:MGI:95284]	0	-1	0	-1
Eef2k	eukaryotic elongation factor-2 kinase [Source:MGI Symbol;Acc:MGI:1195261]	0	0	0	1
Eepd1	endonuclease/exonuclease/phosphatase family domain containing 1 [Source:MGI Symbol;Acc:MGI:1914734]	0	1	0	1
Efemp1	epidermal growth factor-containing fibulin-like extracellular matrix protein 1 [Source:MGI Symbol;Acc:MGI:1339998]	0	-1	0	-1
Efhd1	EF hand domain containing 1 [Source:MGI Symbol;Acc:MGI:1921607]	1	0	1	0
Efna2	ephrin A2 [Source:MGI Symbol;Acc:MGI:102707]	0	-1	0	0
Efna3	ephrin A3 [Source:MGI Symbol;Acc:MGI:106644]	1	0	0	0
Efna4	ephrin A4 [Source:MGI Symbol;Acc:MGI:106643]	0	-1	0	-1
Efnb1	ephrin B1 [Source:MGI Symbol;Acc:MGI:102708]	0	-1	0	0
Efnb2	ephrin B2 [Source:MGI Symbol;Acc:MGI:105097]	0	0	0	-1
Egf	epidermal growth factor [Source:MGI Symbol;Acc:MGI:95290]	0	-1	0	-1
Egfr	epidermal growth factor receptor [Source:MGI Symbol;Acc:MGI:95294]	0	-1	0	-1
Egr1	early growth response 1 [Source:MGI Symbol;Acc:MGI:95295]	1	0	1	0
Egr2	early growth response 2 [Source:MGI Symbol;Acc:MGI:95296]	1	0	1	0
Egr3	early growth response 3 [Source:MGI Symbol;Acc:MGI:1306780]	0	0	1	1
Egr4	early growth response 4 [Source:MGI Symbol;Acc:MGI:99252]	0	0	1	1
Ehbp1l1	EH domain binding protein 1-like 1 [Source:MGI Symbol;Acc:MGI:3612340]	0	1	0	1
Ehd3	EH-domain containing 3 [Source:MGI Symbol;Acc:MGI:1928900]	0	-1	0	-1
Ehhadh	enoyl-Coenzyme A, hydratase/3-hydroxyacyl Coenzyme A dehydrogenase [Source:MGI Symbol;Acc:MGI:1277964]	0	-1	0	-1
Eid2b	EP300 interacting inhibitor of differentiation 2B [Source:MGI Symbol;Acc:MGI:1924095]	1	0	1	0
Eid3	EP300 interacting inhibitor of differentiation 3 [Source:MGI Symbol;Acc:MGI:1913591]	0	0	0	1
Eif4e3	eukaryotic translation initiation factor 4E member 3 [Source:MGI Symbol;Acc:MGI:1914142]	0	0	0	1
Elavl3	ELAV like RNA binding protein 3 [Source:MGI Symbol;Acc:MGI:109157]	1	0	1	0
Elavl4	ELAV like RNA binding protein 4 [Source:MGI Symbol;Acc:MGI:107427]	0	1	0	0
Elfn1	leucine rich repeat and fibronectin type III, extracellular 1 [Source:MGI Symbol;Acc:MGI:2442479]	0	1	0	0
Elk3	ELK3, member of ETS oncogene family [Source:MGI Symbol;Acc:MGI:101762]	0	0	0	1
Ell3	elongation factor RNA polymerase II-like 3 [Source:MGI Symbol;Acc:MGI:2673679]	1	0	0	0
Elmo1	engulfment and cell motility 1 [Source:MGI Symbol;Acc:MGI:2153044]	0	-1	0	-1
Elmod2	ELMO/CED-12 domain containing 2 [Source:MGI Symbol;Acc:MGI:2445165]	0	0	0	-1
Elovl3	elongation of very long chain fatty acids (FEN1/Elo2, SUR4/Elo3, yeast)-like 3 [Source:MGI Symbol;Acc:MGI:1195976]	0	0	1	0
Elovl4	elongation of very long chain fatty acids (FEN1/Elo2, SUR4/Elo3, yeast)-like 4 [Source:MGI Symbol;Acc:MGI:1933331]	0	0	0	1
Emb	embigin [Source:MGI Symbol;Acc:MGI:95321]	0	-1	0	-1
Emc9	ER membrane protein complex subunit 9 [Source:MGI Symbol;Acc:MGI:1934682]	0	-1	0	-1
Emilin1	elastin microfibril interfacer 1 [Source:MGI Symbol;Acc:MGI:1926189]	0	1	0	1
Emilin2	elastin microfibril interfacer 2 [Source:MGI Symbol;Acc:MGI:2389136]	0	1	0	1
Eml2	echinoderm microtubule associated protein like 2 [Source:MGI Symbol;Acc:MGI:1919455]	0	-1	0	-1
Emx2	empty spiracles homeobox 2 [Source:MGI Symbol;Acc:MGI:95388]	0	-1	0	-1
Emx2os	Emx2 opposite strand/antisense transcript (non-protein coding) [Source:MGI Symbol;Acc:MGI:3052329]	0	-1	0	-1
En1	engrailed 1 [Source:MGI Symbol;Acc:MGI:95389]	-1	0	0	0
Endod1	endonuclease domain containing 1 [Source:MGI Symbol;Acc:MGI:1919196]	0	1	0	1
Endou	endonuclease, polyU-specific [Source:MGI Symbol;Acc:MGI:97746]	1	0	1	0
Engase	endo-beta-N-acetylglucosaminidase [Source:MGI Symbol;Acc:MGI:2443788]	0	-1	0	-1
Enkur	enkurin, TRPC channel interacting protein [Source:MGI Symbol;Acc:MGI:1918483]	0	0	0	1
Enpp1	ectonucleotide pyrophosphatase/phosphodiesterase 1 [Source:MGI Symbol;Acc:MGI:97370]	0	1	0	1
Enpp3	ectonucleotide pyrophosphatase/phosphodiesterase 3 [Source:MGI Symbol;Acc:MGI:2143702]	1	1	0	0
Enthd2	#N/A	0	0	-1	-1
Entpd2	ectonucleoside triphosphate diphosphohydrolase 2 [Source:MGI Symbol;Acc:MGI:1096863]	1	0	0	0
Entpd7	ectonucleoside triphosphate diphosphohydrolase 7 [Source:MGI Symbol;Acc:MGI:2135885]	0	-1	0	-1
Entpd8	ectonucleoside triphosphate diphosphohydrolase 8 [Source:MGI Symbol;Acc:MGI:1919340]	1	0	0	0
Eomes	eomesodermin [Source:MGI Symbol;Acc:MGI:1201683]	0	1	0	1
Epas1	endothelial PAS domain protein 1 [Source:MGI Symbol;Acc:MGI:109169]	0	0	0	1
Epb4.1l3	#N/A	0	1	0	1
Epb4.1l4a	#N/A	0	-1	0	0
Epha1	Eph receptor A1 [Source:MGI Symbol;Acc:MGI:107381]	-1	-1	0	-1
Epha3	Eph receptor A3 [Source:MGI Symbol;Acc:MGI:99612]	0	1	0	1
Epha4	Eph receptor A4 [Source:MGI Symbol;Acc:MGI:98277]	0	-1	0	-1
Epha7	Eph receptor A7 [Source:MGI Symbol;Acc:MGI:95276]	0	-1	0	-1
Ephx3	epoxide hydrolase 3 [Source:MGI Symbol;Acc:MGI:1919182]	1	0	1	0
Epm2a	epilepsy, progressive myoclonic epilepsy, type 2 gene alpha [Source:MGI Symbol;Acc:MGI:1341085]	1	0	1	1
Epor	erythropoietin receptor [Source:MGI Symbol;Acc:MGI:95408]	0	0	0	-1
Eppk1	epiplakin 1 [Source:MGI Symbol;Acc:MGI:2386306]	0	1	-1	1
Epsti1	epithelial stromal interaction 1 (breast) [Source:MGI Symbol;Acc:MGI:1915168]	1	-1	0	-1
Erap1	endoplasmic reticulum aminopeptidase 1 [Source:MGI Symbol;Acc:MGI:1933403]	0	0	0	-1
Erc2	ELKS/RAB6-interacting/CAST family member 2 [Source:MGI Symbol;Acc:MGI:1098749]	0	1	0	1
Ercc1	excision repair cross-complementing rodent repair deficiency, complementation group 1 [Source:MGI Symbol;Acc:MGI:95412]	0	1	0	1
Ereg	epiregulin [Source:MGI Symbol;Acc:MGI:107508]	0	1	0	0
Ermap	erythroblast membrane-associated protein [Source:MGI Symbol;Acc:MGI:1349816]	1	0	1	-1
Ermp1	endoplasmic reticulum metallopeptidase 1 [Source:MGI Symbol;Acc:MGI:106250]	0	1	0	1
Ern1	endoplasmic reticulum (ER) to nucleus signalling 1 [Source:MGI Symbol;Acc:MGI:1930134]	0	-1	0	0
Errfi1	ERBB receptor feedback inhibitor 1 [Source:MGI Symbol;Acc:MGI:1921405]	0	1	0	1
Erv3	endogenous retroviral sequence 3 [Source:MGI Symbol;Acc:MGI:1919245]	0	0	1	0
Esm1	endothelial cell-specific molecule 1 [Source:MGI Symbol;Acc:MGI:1918940]	0	1	0	1
Espn	espin [Source:MGI Symbol;Acc:MGI:1861630]	0	0	0	-1
Espnl	espin-like [Source:MGI Symbol;Acc:MGI:2685402]	1	0	1	0
Esr1	estrogen receptor 1 (alpha) [Source:MGI Symbol;Acc:MGI:1352467]	0	1	0	1
Esr2	estrogen receptor 2 (beta) [Source:MGI Symbol;Acc:MGI:109392]	0	1	0	1
Esrp2	epithelial splicing regulatory protein 2 [Source:MGI Symbol;Acc:MGI:1924661]	0	-1	0	-1
Esrrg	estrogen-related receptor gamma [Source:MGI Symbol;Acc:MGI:1347056]	-1	1	-1	1
Esyt3	extended synaptotagmin-like protein 3 [Source:MGI Symbol;Acc:MGI:1098699]	0	-1	0	-1
Etl4	enhancer trap locus 4 [Source:MGI Symbol;Acc:MGI:95454]	0	-1	0	-1
Etohd2	ethanol decreased 2 [Source:MGI Symbol;Acc:MGI:1261417]	1	0	0	0
Etv1	ets variant 1 [Source:MGI Symbol;Acc:MGI:99254]	-1	1	0	1
Eva1a	eva-1 homolog A (C. elegans) [Source:MGI Symbol;Acc:MGI:2385247]	0	1	0	1
Evpl	envoplakin [Source:MGI Symbol;Acc:MGI:107507]	1	-1	1	-1
Evx2	even-skipped homeobox 2 [Source:MGI Symbol;Acc:MGI:95462]	0	1	0	1
Exd1	exonuclease 3'-5' domain containing 1 [Source:MGI Symbol;Acc:MGI:3045306]	0	-1	0	-1
Exoc3l4	exocyst complex component 3-like 4 [Source:MGI Symbol;Acc:MGI:1921363]	0	-1	0	-1
Exoc6	exocyst complex component 6 [Source:MGI Symbol;Acc:MGI:1351611]	0	-1	0	0
Exph5	exophilin 5 [Source:MGI Symbol;Acc:MGI:2443248]	0	-1	0	-1
Eya1	EYA transcriptional coactivator and phosphatase 1 [Source:MGI Symbol;Acc:MGI:109344]	0	1	0	1
Eya4	EYA transcriptional coactivator and phosphatase 4 [Source:MGI Symbol;Acc:MGI:1337104]	0	-1	0	-1
Ezr	ezrin [Source:MGI Symbol;Acc:MGI:98931]	0	-1	0	-1
F11r	F11 receptor [Source:MGI Symbol;Acc:MGI:1321398]	0	-1	0	-1
F12	coagulation factor XII (Hageman factor) [Source:MGI Symbol;Acc:MGI:1891012]	1	0	1	0
F2	coagulation factor II [Source:MGI Symbol;Acc:MGI:88380]	1	0	1	0
F2r	coagulation factor II (thrombin) receptor [Source:MGI Symbol;Acc:MGI:101802]	0	-1	0	0
F2rl1	coagulation factor II (thrombin) receptor-like 1 [Source:MGI Symbol;Acc:MGI:101910]	0	1	0	1
F3	coagulation factor III [Source:MGI Symbol;Acc:MGI:88381]	0	1	0	1
F420014N23Rik	RIKEN cDNA F420014N23 gene [Source:MGI Symbol;Acc:MGI:3642477]	0	0	1	1
F830016B08Rik	RIKEN cDNA F830016B08 gene [Source:MGI Symbol;Acc:MGI:3588218]	1	0	1	0
Faah	fatty acid amide hydrolase [Source:MGI Symbol;Acc:MGI:109609]	1	0	1	0
Fabp4	fatty acid binding protein 4, adipocyte [Source:MGI Symbol;Acc:MGI:88038]	0	1	0	1
Fah	fumarylacetoacetate hydrolase [Source:MGI Symbol;Acc:MGI:95482]	0	-1	0	-1
Fahd2a	fumarylacetoacetate hydrolase domain containing 2A [Source:MGI Symbol;Acc:MGI:1915376]	0	-1	0	-1
Faim2	Fas apoptotic inhibitory molecule 2 [Source:MGI Symbol;Acc:MGI:1919643]	0	0	0	-1
Fam109a	#N/A	0	0	0	-1
Fam109b	#N/A	0	-1	0	0
Fam110b	family with sequence similarity 110, member B [Source:MGI Symbol;Acc:MGI:1916593]	0	1	0	0
Fam110c	family with sequence similarity 110, member C [Source:MGI Symbol;Acc:MGI:1918813]	0	-1	0	0
Fam115c	#N/A	0	-1	0	0
Fam117a	family with sequence similarity 117, member A [Source:MGI Symbol;Acc:MGI:2144564]	0	-1	1	-1
Fam124a	family with sequence similarity 124, member A [Source:MGI Symbol;Acc:MGI:3645930]	0	1	0	1
Fam126b	family with sequence similarity 126, member B [Source:MGI Symbol;Acc:MGI:1098784]	0	0	-1	0
Fam129a	family with sequence similarity 129, member A [Source:MGI Symbol;Acc:MGI:2137237]	0	-1	0	-1
Fam129c	family with sequence similarity 129, member C [Source:MGI Symbol;Acc:MGI:3686743]	0	0	1	0
Fam131a	family with sequence similarity 131, member A [Source:MGI Symbol;Acc:MGI:1925658]	0	-1	0	-1
Fam131c	family with sequence similarity 131, member C [Source:MGI Symbol;Acc:MGI:2685539]	0	-1	0	-1
Fam132a	#N/A	0	0	0	-1
Fam134b	#N/A	0	0	0	1
Fam13c	family with sequence similarity 13, member C [Source:MGI Symbol;Acc:MGI:1918971]	0	-1	0	-1
Fam150a	#N/A	0	1	-1	1
Fam154b	#N/A	1	0	1	0
Fam161a	family with sequence similarity 161, member A [Source:MGI Symbol;Acc:MGI:1921123]	1	0	1	0
Fam169b	family with sequence similarity 169, member B [Source:MGI Symbol;Acc:MGI:3644026]	1	0	1	0
Fam171b	family with sequence similarity 171, member B [Source:MGI Symbol;Acc:MGI:2444579]	0	1	0	1
Fam175a	#N/A	0	0	0	-1
Fam179a	#N/A	1	0	1	0
Fam180a	family with sequence similarity 180, member A [Source:MGI Symbol;Acc:MGI:3039626]	0	-1	0	-1
Fam181b	family with sequence similarity 181, member B [Source:MGI Symbol;Acc:MGI:1930951]	-1	1	0	1
Fam184a	family with sequence similarity 184, member A [Source:MGI Symbol;Acc:MGI:1923156]	0	-1	0	-1
Fam186b	family with sequence similarity 186, member B [Source:MGI Symbol;Acc:MGI:3647604]	1	0	1	0
Fam187b	family with sequence similarity 187, member B [Source:MGI Symbol;Acc:MGI:1923665]	0	-1	1	0
Fam189a1	family with sequence similarity 189, member A1 [Source:MGI Symbol;Acc:MGI:1917888]	0	0	0	1
Fam19a1	#N/A	0	1	0	0
Fam19a3	#N/A	1	0	1	0
Fam20a	family with sequence similarity 20, member A [Source:MGI Symbol;Acc:MGI:2388266]	0	0	0	1
Fam210b	family with sequence similarity 210, member B [Source:MGI Symbol;Acc:MGI:1914267]	0	-1	0	-1
Fam211b	#N/A	0	-1	0	-1
Fam213a	#N/A	0	-1	0	-1
Fam214b	family with sequence similarity 214, member B [Source:MGI Symbol;Acc:MGI:2441854]	0	0	0	1
Fam221a	family with sequence similarity 221, member A [Source:MGI Symbol;Acc:MGI:2442161]	0	0	0	-1
Fam222a	family with sequence similarity 222, member A [Source:MGI Symbol;Acc:MGI:3605543]	0	0	1	0
Fam222b	family with sequence similarity 222, member B [Source:MGI Symbol;Acc:MGI:2384939]	-1	0	-1	0
Fam227a	family with sequence similarity 227, member A [Source:MGI Symbol;Acc:MGI:1922979]	1	0	0	0
Fam26e	#N/A	0	1	0	1
Fam46a	#N/A	0	1	0	1
Fam46b	#N/A	0	1	0	0
Fam46c	#N/A	0	-1	1	-1
Fam53b	family with sequence similarity 53, member B [Source:MGI Symbol;Acc:MGI:1925188]	0	0	1	0
Fam57b	family with sequence similarity 57, member B [Source:MGI Symbol;Acc:MGI:1916202]	0	1	0	0
Fam65b	#N/A	0	1	-1	0
Fam71a	family with sequence similarity 71, member A [Source:MGI Symbol;Acc:MGI:3588202]	1	0	1	-1
Fam71f1	family with sequence similarity 71, member F1 [Source:MGI Symbol;Acc:MGI:3032524]	0	1	0	0
Fam71f2	family with sequence similarity 71, member F2 [Source:MGI Symbol;Acc:MGI:2141439]	1	0	1	-1
Fam83b	family with sequence similarity 83, member B [Source:MGI Symbol;Acc:MGI:2685362]	0	-1	0	-1
Fam83c	family with sequence similarity 83, member C [Source:MGI Symbol;Acc:MGI:1918655]	1	0	1	0
Fam83e	family with sequence similarity 83, member E [Source:MGI Symbol;Acc:MGI:1921063]	0	-1	0	0
Fam83h	family with sequence similarity 83, member H [Source:MGI Symbol;Acc:MGI:2145900]	0	0	0	1
Fam84a	#N/A	0	-1	0	-1
Fam84b	#N/A	0	-1	0	-1
Fat4	FAT atypical cadherin 4 [Source:MGI Symbol;Acc:MGI:3045256]	-1	1	0	1
Fblim1	filamin binding LIM protein 1 [Source:MGI Symbol;Acc:MGI:1921452]	0	0	0	1
Fbln5	fibulin 5 [Source:MGI Symbol;Acc:MGI:1346091]	0	1	0	1
Fbn1	fibrillin 1 [Source:MGI Symbol;Acc:MGI:95489]	0	1	0	1
Fbxl16	F-box and leucine-rich repeat protein 16 [Source:MGI Symbol;Acc:MGI:2448488]	0	1	0	1
Fbxl2	F-box and leucine-rich repeat protein 2 [Source:MGI Symbol;Acc:MGI:1919429]	0	0	0	1
Fbxl22	F-box and leucine-rich repeat protein 22 [Source:MGI Symbol;Acc:MGI:1921415]	0	0	1	0
Fbxl7	F-box and leucine-rich repeat protein 7 [Source:MGI Symbol;Acc:MGI:3052506]	0	-1	0	-1
Fbxo2	F-box protein 2 [Source:MGI Symbol;Acc:MGI:2446216]	0	1	0	1
Fbxo44	F-box protein 44 [Source:MGI Symbol;Acc:MGI:1354744]	0	1	0	1
Fbxo47	F-box protein 47 [Source:MGI Symbol;Acc:MGI:1920223]	0	0	1	0
Fbxo5	F-box protein 5 [Source:MGI Symbol;Acc:MGI:1914391]	0	0	-1	0
Fbxw10	F-box and WD-40 domain protein 10 [Source:MGI Symbol;Acc:MGI:3052463]	0	1	0	1
Fem1c	fem 1 homolog c [Source:MGI Symbol;Acc:MGI:2444737]	-1	0	0	0
Fendrr	Foxf1 adjacent non-coding developmental regulatory RNA [Source:MGI Symbol;Acc:MGI:1916040]	1	0	0	0
Fer1l4	fer-1-like 4 (C. elegans) [Source:MGI Symbol;Acc:MGI:1921812]	1	0	1	0
Fer1l5	fer-1-like 5 (C. elegans) [Source:MGI Symbol;Acc:MGI:3616091]	0	0	1	0
Fermt3	fermitin family member 3 [Source:MGI Symbol;Acc:MGI:2147790]	0	0	1	0
Fes	feline sarcoma oncogene [Source:MGI Symbol;Acc:MGI:95514]	0	0	1	0
Fez1	fasciculation and elongation protein zeta 1 (zygin I) [Source:MGI Symbol;Acc:MGI:2670976]	0	1	0	1
Fgd4	FYVE, RhoGEF and PH domain containing 4 [Source:MGI Symbol;Acc:MGI:2183747]	0	-1	0	-1
Fgd6	FYVE, RhoGEF and PH domain containing 6 [Source:MGI Symbol;Acc:MGI:1261419]	0	1	0	1
Fgf13	fibroblast growth factor 13 [Source:MGI Symbol;Acc:MGI:109178]	0	-1	0	-1
Fgf14	fibroblast growth factor 14 [Source:MGI Symbol;Acc:MGI:109189]	0	1	0	1
Fgf18	fibroblast growth factor 18 [Source:MGI Symbol;Acc:MGI:1277980]	0	-1	1	-1
Fgf21	fibroblast growth factor 21 [Source:MGI Symbol;Acc:MGI:1861377]	1	0	0	-1
Fgf5	fibroblast growth factor 5 [Source:MGI Symbol;Acc:MGI:95519]	0	-1	0	-1
Fgf7	fibroblast growth factor 7 [Source:MGI Symbol;Acc:MGI:95521]	-1	1	0	1
Fgf9	fibroblast growth factor 9 [Source:MGI Symbol;Acc:MGI:104723]	1	0	0	0
Fgfbp1	fibroblast growth factor binding protein 1 [Source:MGI Symbol;Acc:MGI:1096350]	0	0	0	1
Fgfr1	fibroblast growth factor receptor 1 [Source:MGI Symbol;Acc:MGI:95522]	0	0	0	1
Fgfr3	fibroblast growth factor receptor 3 [Source:MGI Symbol;Acc:MGI:95524]	0	-1	0	-1
Fggy	FGGY carbohydrate kinase domain containing [Source:MGI Symbol;Acc:MGI:1922828]	0	-1	0	-1
Fgl2	fibrinogen-like protein 2 [Source:MGI Symbol;Acc:MGI:103266]	0	1	1	1
Fhl1	four and a half LIM domains 1 [Source:MGI Symbol;Acc:MGI:1298387]	0	1	0	1
Fhl2	four and a half LIM domains 2 [Source:MGI Symbol;Acc:MGI:1338762]	0	0	0	1
Fhl3	four and a half LIM domains 3 [Source:MGI Symbol;Acc:MGI:1341092]	0	0	0	1
Fhl4	four and a half LIM domains 4 [Source:MGI Symbol;Acc:MGI:1338765]	0	0	1	0
Fhod1	formin homology 2 domain containing 1 [Source:MGI Symbol;Acc:MGI:2679008]	0	0	0	1
Fibcd1	fibrinogen C domain containing 1 [Source:MGI Symbol;Acc:MGI:2138953]	1	0	0	0
Fibin	fin bud initiation factor homolog (zebrafish) [Source:MGI Symbol;Acc:MGI:1914856]	-1	-1	0	-1
Figf	#N/A	0	1	0	1
Fignl2	fidgetin-like 2 [Source:MGI Symbol;Acc:MGI:3646919]	0	-1	0	-1
Fkbp14	FK506 binding protein 14 [Source:MGI Symbol;Acc:MGI:2387639]	0	-1	0	-1
Fli1	Friend leukemia integration 1 [Source:MGI Symbol;Acc:MGI:95554]	0	-1	0	0
Flrt1	fibronectin leucine rich transmembrane protein 1 [Source:MGI Symbol;Acc:MGI:3026647]	0	1	0	1
Flrt2	fibronectin leucine rich transmembrane protein 2 [Source:MGI Symbol;Acc:MGI:3603594]	0	0	0	1
Flrt3	fibronectin leucine rich transmembrane protein 3 [Source:MGI Symbol;Acc:MGI:1918686]	0	1	0	1
Flt3	FMS-like tyrosine kinase 3 [Source:MGI Symbol;Acc:MGI:95559]	1	0	1	0
Flt4	FMS-like tyrosine kinase 4 [Source:MGI Symbol;Acc:MGI:95561]	-1	-1	0	-1
Fmnl1	formin-like 1 [Source:MGI Symbol;Acc:MGI:1888994]	0	-1	0	-1
Fmo5	flavin containing monooxygenase 5 [Source:MGI Symbol;Acc:MGI:1310004]	1	0	0	0
Fmod	fibromodulin [Source:MGI Symbol;Acc:MGI:1328364]	0	-1	0	-1
Fn1	fibronectin 1 [Source:MGI Symbol;Acc:MGI:95566]	0	-1	0	-1
Fnbp1	formin binding protein 1 [Source:MGI Symbol;Acc:MGI:109606]	0	1	0	1
Fndc3c1	fibronectin type III domain containing 3C1 [Source:MGI Symbol;Acc:MGI:2685630]	0	-1	0	-1
Fndc7	fibronectin type III domain containing 7 [Source:MGI Symbol;Acc:MGI:2443535]	1	0	1	0
Fndc9	fibronectin type III domain containing 9 [Source:MGI Symbol;Acc:MGI:2443410]	0	0	0	1
Fnip2	folliculin interacting protein 2 [Source:MGI Symbol;Acc:MGI:2683054]	0	0	0	1
Folr1	folate receptor 1 (adult) [Source:MGI Symbol;Acc:MGI:95568]	0	-1	0	-1
Fos	FBJ osteosarcoma oncogene [Source:MGI Symbol;Acc:MGI:95574]	-1	0	0	0
Fosb	FBJ osteosarcoma oncogene B [Source:MGI Symbol;Acc:MGI:95575]	0	0	0	1
Fosl1	fos-like antigen 1 [Source:MGI Symbol;Acc:MGI:107179]	0	1	0	1
Foxa2	forkhead box A2 [Source:MGI Symbol;Acc:MGI:1347476]	0	-1	0	-1
Foxc2	forkhead box C2 [Source:MGI Symbol;Acc:MGI:1347481]	0	1	0	1
Foxd1	forkhead box D1 [Source:MGI Symbol;Acc:MGI:1347463]	-1	-1	0	-1
Foxg1	forkhead box G1 [Source:MGI Symbol;Acc:MGI:1347464]	0	-1	0	-1
Foxj1	forkhead box J1 [Source:MGI Symbol;Acc:MGI:1347474]	1	0	0	-1
Foxl1	forkhead box L1 [Source:MGI Symbol;Acc:MGI:1347469]	0	1	0	1
Foxl2	forkhead box L2 [Source:MGI Symbol;Acc:MGI:1349428]	-1	0	0	0
Foxl2os	forkhead box L2, opposite strand [Source:MGI Symbol;Acc:MGI:3614944]	-1	0	0	0
Foxn1	forkhead box N1 [Source:MGI Symbol;Acc:MGI:102949]	0	0	1	1
Foxo1	forkhead box O1 [Source:MGI Symbol;Acc:MGI:1890077]	0	1	0	1
Foxo6	forkhead box O6 [Source:MGI Symbol;Acc:MGI:2676586]	0	-1	0	-1
Foxp2	forkhead box P2 [Source:MGI Symbol;Acc:MGI:2148705]	0	1	0	1
Foxq1	forkhead box Q1 [Source:MGI Symbol;Acc:MGI:1298228]	0	-1	1	-1
Foxr1	forkhead box R1 [Source:MGI Symbol;Acc:MGI:2685961]	0	0	1	0
Foxred2	FAD-dependent oxidoreductase domain containing 2 [Source:MGI Symbol;Acc:MGI:106315]	0	-1	1	0
Fpr2	formyl peptide receptor 2 [Source:MGI Symbol;Acc:MGI:1278319]	1	0	1	1
Fras1	Fraser extracellular matrix complex subunit 1 [Source:MGI Symbol;Acc:MGI:2385368]	0	-1	0	-1
Frmd4b	FERM domain containing 4B [Source:MGI Symbol;Acc:MGI:2141794]	0	-1	0	-1
Frmd6	FERM domain containing 6 [Source:MGI Symbol;Acc:MGI:2442579]	0	1	0	1
Frs3	fibroblast growth factor receptor substrate 3 [Source:MGI Symbol;Acc:MGI:2135965]	1	0	0	-1
Fry	FRY microtubule binding protein [Source:MGI Symbol;Acc:MGI:2443895]	0	-1	0	-1
Frzb	frizzled-related protein [Source:MGI Symbol;Acc:MGI:892032]	0	-1	0	-1
Fsd1	fibronectin type 3 and SPRY domain-containing protein [Source:MGI Symbol;Acc:MGI:1934858]	0	-1	0	-1
Fst	follistatin [Source:MGI Symbol;Acc:MGI:95586]	0	1	0	1
Fstl3	follistatin-like 3 [Source:MGI Symbol;Acc:MGI:1890391]	0	-1	0	0
Fuom	fucose mutarotase [Source:MGI Symbol;Acc:MGI:1916314]	0	-1	0	-1
Furin	furin (paired basic amino acid cleaving enzyme) [Source:MGI Symbol;Acc:MGI:97513]	0	0	0	1
Fut2	fucosyltransferase 2 [Source:MGI Symbol;Acc:MGI:109374]	1	0	1	0
Fut4-ps1	fucosyltransferase 4, pseudogene 1 [Source:MGI Symbol;Acc:MGI:104647]	1	0	1	0
Fxyd5	FXYD domain-containing ion transport regulator 5 [Source:MGI Symbol;Acc:MGI:1201785]	0	1	0	1
Fyn	Fyn proto-oncogene [Source:MGI Symbol;Acc:MGI:95602]	0	0	0	1
Fzd1	frizzled class receptor 1 [Source:MGI Symbol;Acc:MGI:1196625]	0	1	0	0
Fzd3	frizzled class receptor 3 [Source:MGI Symbol;Acc:MGI:108476]	0	-1	0	-1
Fzd4	frizzled class receptor 4 [Source:MGI Symbol;Acc:MGI:108520]	0	1	0	1
Fzd5	frizzled class receptor 5 [Source:MGI Symbol;Acc:MGI:108571]	0	1	-1	0
Fzd6	frizzled class receptor 6 [Source:MGI Symbol;Acc:MGI:108474]	0	-1	0	-1
Fzd8	frizzled class receptor 8 [Source:MGI Symbol;Acc:MGI:108460]	-1	0	-1	0
G530011O06Rik	RIKEN cDNA G530011O06 gene [Source:MGI Symbol;Acc:MGI:3603513]	1	0	1	0
G6pc	glucose-6-phosphatase, catalytic [Source:MGI Symbol;Acc:MGI:95607]	1	0	0	0
Gabra4	gamma-aminobutyric acid (GABA) A receptor, subunit alpha 4 [Source:MGI Symbol;Acc:MGI:95616]	-1	-1	0	0
Gabrb2	gamma-aminobutyric acid (GABA) A receptor, subunit beta 2 [Source:MGI Symbol;Acc:MGI:95620]	0	1	0	1
Gabre	gamma-aminobutyric acid (GABA) A receptor, subunit epsilon [Source:MGI Symbol;Acc:MGI:1330235]	0	-1	0	-1
Gabrg3	gamma-aminobutyric acid (GABA) A receptor, subunit gamma 3 [Source:MGI Symbol;Acc:MGI:95624]	0	1	0	1
Gabrr2	gamma-aminobutyric acid (GABA) C receptor, subunit rho 2 [Source:MGI Symbol;Acc:MGI:95626]	1	0	1	0
Gadd45a	growth arrest and DNA-damage-inducible 45 alpha [Source:MGI Symbol;Acc:MGI:107799]	1	0	1	1
Gadd45b	growth arrest and DNA-damage-inducible 45 beta [Source:MGI Symbol;Acc:MGI:107776]	0	0	1	0
Gadd45g	growth arrest and DNA-damage-inducible 45 gamma [Source:MGI Symbol;Acc:MGI:1346325]	1	0	0	0
Gal3st1	galactose-3-O-sulfotransferase 1 [Source:MGI Symbol;Acc:MGI:1858277]	1	-1	1	0
Gal3st2	galactose-3-O-sulfotransferase 2 [Source:MGI Symbol;Acc:MGI:2685834]	1	0	0	-1
Gal3st3	galactose-3-O-sulfotransferase 3 [Source:MGI Symbol;Acc:MGI:3617843]	1	0	0	0
Galc	galactosylceramidase [Source:MGI Symbol;Acc:MGI:95636]	0	1	0	1
Galnt12	polypeptide N-acetylgalactosaminyltransferase 12 [Source:MGI Symbol;Acc:MGI:2444664]	0	-1	0	-1
Galnt13	polypeptide N-acetylgalactosaminyltransferase 13 [Source:MGI Symbol;Acc:MGI:2139447]	0	1	0	1
Galnt3	polypeptide N-acetylgalactosaminyltransferase 3 [Source:MGI Symbol;Acc:MGI:894695]	0	1	0	1
Gap43	growth associated protein 43 [Source:MGI Symbol;Acc:MGI:95639]	0	1	0	1
Garem	#N/A	0	0	0	1
Gas1	growth arrest specific 1 [Source:MGI Symbol;Acc:MGI:95655]	-1	0	-1	0
Gas6	growth arrest specific 6 [Source:MGI Symbol;Acc:MGI:95660]	0	-1	0	-1
Gas7	growth arrest specific 7 [Source:MGI Symbol;Acc:MGI:1202388]	0	1	0	1
Gata3	GATA binding protein 3 [Source:MGI Symbol;Acc:MGI:95663]	0	-1	-1	-1
Gata4	GATA binding protein 4 [Source:MGI Symbol;Acc:MGI:95664]	0	-1	0	-1
Gata6	GATA binding protein 6 [Source:MGI Symbol;Acc:MGI:107516]	0	-1	0	-1
Gatm	glycine amidinotransferase (L-arginine:glycine amidinotransferase) [Source:MGI Symbol;Acc:MGI:1914342]	0	-1	0	0
Gbp2	guanylate binding protein 2 [Source:MGI Symbol;Acc:MGI:102772]	0	-1	0	-1
Gbp2b	guanylate binding protein 2b [Source:MGI Symbol;Acc:MGI:95666]	0	-1	0	0
Gbp3	guanylate binding protein 3 [Source:MGI Symbol;Acc:MGI:1926263]	0	-1	0	-1
Gbp7	guanylate binding protein 7 [Source:MGI Symbol;Acc:MGI:2444421]	0	-1	0	-1
Gbp9	guanylate-binding protein 9 [Source:MGI Symbol;Acc:MGI:3605620]	0	-1	0	-1
Gca	grancalcin [Source:MGI Symbol;Acc:MGI:1918521]	0	-1	0	-1
Gcc1	golgi coiled coil 1 [Source:MGI Symbol;Acc:MGI:1921625]	0	0	0	-1
Gch1	GTP cyclohydrolase 1 [Source:MGI Symbol;Acc:MGI:95675]	1	-1	1	-1
Gchfr	GTP cyclohydrolase I feedback regulator [Source:MGI Symbol;Acc:MGI:2443977]	0	1	0	1
Gcnt1	glucosaminyl (N-acetyl) transferase 1, core 2 [Source:MGI Symbol;Acc:MGI:95676]	0	-1	0	-1
Gcnt4	glucosaminyl (N-acetyl) transferase 4, core 2 (beta-1,6-N-acetylglucosaminyltransferase) [Source:MGI Symbol;Acc:MGI:2684919]	0	1	0	0
Gdap1l1	ganglioside-induced differentiation-associated protein 1-like 1 [Source:MGI Symbol;Acc:MGI:2385163]	1	0	0	0
Gdf15	growth differentiation factor 15 [Source:MGI Symbol;Acc:MGI:1346047]	0	0	1	1
Gdf6	growth differentiation factor 6 [Source:MGI Symbol;Acc:MGI:95689]	-1	-1	0	0
Gdf9	growth differentiation factor 9 [Source:MGI Symbol;Acc:MGI:95692]	1	0	1	-1
Gdnf	glial cell line derived neurotrophic factor [Source:MGI Symbol;Acc:MGI:107430]	0	1	0	1
Gdpd1	glycerophosphodiester phosphodiesterase domain containing 1 [Source:MGI Symbol;Acc:MGI:1913819]	0	-1	0	-1
Gdpd2	glycerophosphodiester phosphodiesterase domain containing 2 [Source:MGI Symbol;Acc:MGI:1918834]	0	-1	0	-1
Gem	GTP binding protein (gene overexpressed in skeletal muscle) [Source:MGI Symbol;Acc:MGI:99844]	1	1	1	1
Gfap	glial fibrillary acidic protein [Source:MGI Symbol;Acc:MGI:95697]	0	0	1	0
Gfod1	glucose-fructose oxidoreductase domain containing 1 [Source:MGI Symbol;Acc:MGI:2145304]	0	1	0	1
Gfpt2	glutamine fructose-6-phosphate transaminase 2 [Source:MGI Symbol;Acc:MGI:1338883]	0	-1	0	-1
Gfra1	glial cell line derived neurotrophic factor family receptor alpha 1 [Source:MGI Symbol;Acc:MGI:1100842]	0	1	0	1
Gfra4	glial cell line derived neurotrophic factor family receptor alpha 4 [Source:MGI Symbol;Acc:MGI:1341873]	0	1	0	0
Ggct	gamma-glutamyl cyclotransferase [Source:MGI Symbol;Acc:MGI:95700]	0	-1	0	-1
Ggt7	gamma-glutamyltransferase 7 [Source:MGI Symbol;Acc:MGI:1913385]	0	-1	0	-1
Ghr	growth hormone receptor [Source:MGI Symbol;Acc:MGI:95708]	0	1	0	1
Gipc2	GIPC PDZ domain containing family, member 2 [Source:MGI Symbol;Acc:MGI:1889209]	0	0	1	0
Gipc3	GIPC PDZ domain containing family, member 3 [Source:MGI Symbol;Acc:MGI:2387006]	0	1	0	1
Gja1	gap junction protein, alpha 1 [Source:MGI Symbol;Acc:MGI:95713]	0	0	0	1
Gja3	gap junction protein, alpha 3 [Source:MGI Symbol;Acc:MGI:95714]	0	0	1	1
Gjb2	gap junction protein, beta 2 [Source:MGI Symbol;Acc:MGI:95720]	0	1	0	1
Gjb3	gap junction protein, beta 3 [Source:MGI Symbol;Acc:MGI:95721]	0	1	0	1
Gjb5	gap junction protein, beta 5 [Source:MGI Symbol;Acc:MGI:95723]	0	0	0	-1
Gjc2	gap junction protein, gamma 2 [Source:MGI Symbol;Acc:MGI:2153060]	1	0	1	-1
Glcci1	glucocorticoid induced transcript 1 [Source:MGI Symbol;Acc:MGI:2179717]	0	0	0	1
Gldc	glycine decarboxylase [Source:MGI Symbol;Acc:MGI:1341155]	0	0	0	-1
Gli2	GLI-Kruppel family member GLI2 [Source:MGI Symbol;Acc:MGI:95728]	-1	-1	-1	-1
Glipr1	GLI pathogenesis-related 1 (glioma) [Source:MGI Symbol;Acc:MGI:1920940]	0	1	0	1
Glipr2	GLI pathogenesis-related 2 [Source:MGI Symbol;Acc:MGI:1917770]	0	1	0	1
Glis3	GLIS family zinc finger 3 [Source:MGI Symbol;Acc:MGI:2444289]	0	1	0	1
Glrb	glycine receptor, beta subunit [Source:MGI Symbol;Acc:MGI:95751]	0	0	0	1
Glrx	glutaredoxin [Source:MGI Symbol;Acc:MGI:2135625]	0	1	0	1
Glt8d2	glycosyltransferase 8 domain containing 2 [Source:MGI Symbol;Acc:MGI:1922032]	0	1	0	1
Gm10069	predicted gene 10069 [Source:MGI Symbol;Acc:MGI:3641875]	1	0	1	0
Gm10406	predicted gene 10406 [Source:MGI Symbol;Acc:MGI:3711272]	1	1	1	0
Gm10409	predicted gene 10409 [Source:MGI Symbol;Acc:MGI:3710610]	0	-1	0	0
Gm10433	predicted gene 10433 [Source:MGI Symbol;Acc:MGI:3642010]	1	0	1	0
Gm10509	predicted gene 10509 [Source:MGI Symbol;Acc:MGI:3796835]	0	0	-1	-1
Gm10664	#N/A	-1	-1	0	0
Gm10791	predicted gene 10791 [Source:MGI Symbol;Acc:MGI:3641949]	0	0	1	0
Gm10825	predicted gene 10825 [Source:MGI Symbol;Acc:MGI:3704351]	1	0	0	0
Gm10845	predicted gene 10845 [Source:MGI Symbol;Acc:MGI:3641716]	0	0	1	0
Gm11110	predicted gene 11110 [Source:MGI Symbol;Acc:MGI:3779362]	0	0	1	0
Gm11128	#N/A	0	0	1	0
Gm1123	predicted gene 1123 [Source:MGI Symbol;Acc:MGI:2685969]	1	0	1	0
Gm11351	predicted gene 11351 [Source:MGI Symbol;Acc:MGI:3649797]	0	-1	0	-1
Gm11413	predicted gene 11413 [Source:MGI Symbol;Acc:MGI:3650701]	0	0	0	-1
Gm11517	predicted gene 11517 [Source:MGI Symbol;Acc:MGI:3650064]	1	0	1	0
Gm11696	predicted gene 11696 [Source:MGI Symbol;Acc:MGI:3701776]	1	0	1	0
Gm12185	predicted gene 12185 [Source:MGI Symbol;Acc:MGI:3652173]	1	1	0	0
Gm12250	predicted gene 12250 [Source:MGI Symbol;Acc:MGI:3649299]	1	0	0	-1
Gm12295	predicted gene 12295 [Source:MGI Symbol;Acc:MGI:3650535]	1	0	1	0
Gm12522	predicted gene 12522 [Source:MGI Symbol;Acc:MGI:3651334]	1	0	1	0
Gm12603	#N/A	0	1	0	1
Gm129	#N/A	1	0	1	0
Gm12992	predicted gene 12992 [Source:MGI Symbol;Acc:MGI:3702644]	0	0	1	0
Gm13051	#N/A	0	-1	0	-1
Gm13152	#N/A	0	-1	0	-1
Gm13154	#N/A	0	-1	0	-1
Gm13157	#N/A	0	-1	0	-1
Gm13212	predicted gene 13212 [Source:MGI Symbol;Acc:MGI:3651014]	0	-1	0	-1
Gm13242	#N/A	1	0	0	-1
Gm13247	#N/A	0	-1	0	0
Gm13272	predicted gene 13272 [Source:MGI Symbol;Acc:MGI:3701968]	0	0	1	1
Gm13275	predicted gene 13275 [Source:MGI Symbol;Acc:MGI:3701970]	1	0	1	0
Gm13276	predicted gene 13276 [Source:MGI Symbol;Acc:MGI:3701972]	1	0	1	0
Gm13277	predicted gene 13277 [Source:MGI Symbol;Acc:MGI:3701974]	1	0	1	0
Gm13278	predicted gene 13278 [Source:MGI Symbol;Acc:MGI:3701976]	1	0	1	1
Gm13288	predicted gene 13288 [Source:MGI Symbol;Acc:MGI:3701985]	1	0	1	0
Gm13293	predicted gene 13293 [Source:MGI Symbol;Acc:MGI:3649469]	0	-1	0	-1
Gm13375	predicted gene 13375 [Source:MGI Symbol;Acc:MGI:3649913]	0	1	0	1
Gm13399	#N/A	1	1	0	0
Gm14023	predicted gene 14023 [Source:MGI Symbol;Acc:MGI:3650639]	0	-1	0	0
Gm14124	predicted gene 14124 [Source:MGI Symbol;Acc:MGI:3652002]	0	0	0	-1
Gm14137	predicted gene 14137 [Source:MGI Symbol;Acc:MGI:3651144]	1	1	0	1
Gm14204	predicted gene 14204 [Source:MGI Symbol;Acc:MGI:3651576]	1	0	1	0
Gm14305	predicted gene 14305 [Source:MGI Symbol;Acc:MGI:3709632]	-1	-1	1	1
Gm14391	predicted gene 14391 [Source:MGI Symbol;Acc:MGI:3709324]	0	0	1	0
Gm14436	#N/A	0	-1	0	0
Gm15319	predicted gene 15319 [Source:MGI Symbol;Acc:MGI:3796981]	1	0	1	0
Gm15328	predicted gene 15328 [Source:MGI Symbol;Acc:MGI:3705182]	0	-1	1	-1
Gm15446	predicted gene 15446 [Source:MGI Symbol;Acc:MGI:3709333]	0	0	0	-1
Gm15706	predicted gene 15706 [Source:MGI Symbol;Acc:MGI:3783146]	1	0	0	0
Gm15708	predicted gene 15708 [Source:MGI Symbol;Acc:MGI:3783149]	1	0	1	0
Gm15760	predicted gene 15760 [Source:MGI Symbol;Acc:MGI:3642834]	1	0	1	-1
Gm16023	predicted gene 16023 [Source:MGI Symbol;Acc:MGI:3802146]	1	0	1	0
Gm16062	predicted gene 16062 [Source:MGI Symbol;Acc:MGI:3802162]	1	0	1	0
Gm16119	#N/A	1	0	1	0
Gm16197	#N/A	0	0	1	0
Gm16287	predicted gene 16287 [Source:MGI Symbol;Acc:MGI:3650322]	1	0	1	0
Gm16386	predicted gene 16386 [Source:MGI Symbol;Acc:MGI:3646848]	0	-1	0	-1
Gm16515	#N/A	0	-1	0	-1
Gm16576	predicted gene 16576 [Source:MGI Symbol;Acc:MGI:4414996]	1	0	1	0
Gm16675	predicted gene, 16675 [Source:MGI Symbol;Acc:MGI:4439599]	1	0	0	0
Gm16861	predicted gene, 16861 [Source:MGI Symbol;Acc:MGI:4439785]	0	0	0	1
Gm16938	predicted gene, 16938 [Source:MGI Symbol;Acc:MGI:4439862]	1	0	0	0
Gm16973	predicted gene, 16973 [Source:MGI Symbol;Acc:MGI:4439897]	0	0	1	0
Gm17757	#N/A	0	1	0	1
Gm17769	#N/A	1	1	1	1
Gm17801	#N/A	0	0	1	0
Gm17821	predicted gene, 17821 [Source:MGI Symbol;Acc:MGI:5010006]	1	0	1	0
Gm18853	predicted gene, 18853 [Source:MGI Symbol;Acc:MGI:5011038]	0	1	0	1
Gm19510	predicted gene, 19510 [Source:MGI Symbol;Acc:MGI:5011695]	0	-1	0	-1
Gm19557	predicted gene, 19557 [Source:MGI Symbol;Acc:MGI:5011742]	0	0	1	1
Gm19589	predicted gene, 19589 [Source:MGI Symbol;Acc:MGI:5011774]	0	0	0	-1
Gm1966	predicted gene 1966 [Source:MGI Symbol;Acc:MGI:3584360]	0	0	1	1
Gm19757	predicted gene, 19757 [Source:MGI Symbol;Acc:MGI:5011942]	0	0	1	0
Gm20139	predicted gene, 20139 [Source:MGI Symbol;Acc:MGI:5012324]	0	0	1	0
Gm20257	predicted gene, 20257 [Source:MGI Symbol;Acc:MGI:5012442]	0	1	0	1
Gm2027	predicted gene 2027 [Source:MGI Symbol;Acc:MGI:3780196]	1	0	0	0
Gm20337	predicted gene, 20337 [Source:MGI Symbol;Acc:MGI:5012522]	1	0	1	0
Gm20554	predicted gene, 20554 [Source:MGI Symbol;Acc:MGI:5295661]	1	1	1	1
Gm20597	predicted gene, 20597 [Source:MGI Symbol;Acc:MGI:5295703]	0	-1	1	0
Gm20744	predicted gene, 20744 [Source:MGI Symbol;Acc:MGI:5434100]	0	-1	0	-1
Gm20748	#N/A	0	0	0	-1
Gm20752	predicted gene, 20752 [Source:MGI Symbol;Acc:MGI:5434108]	0	0	1	0
Gm21119	predicted gene, 21119 [Source:MGI Symbol;Acc:MGI:5434474]	1	0	1	0
Gm21284	predicted gene, 21284 [Source:MGI Symbol;Acc:MGI:5434639]	1	0	0	-1
Gm2518	predicted gene 2518 [Source:MGI Symbol;Acc:MGI:3780685]	1	0	1	0
Gm2694	predicted gene 2694 [Source:MGI Symbol;Acc:MGI:3780864]	1	0	0	0
Gm3002	predicted gene 3002 [Source:MGI Symbol;Acc:MGI:3781180]	0	0	0	-1
Gm3317	predicted gene 3317 [Source:MGI Symbol;Acc:MGI:3781495]	0	-1	0	-1
Gm3336	predicted gene 3336 [Source:MGI Symbol;Acc:MGI:3781514]	1	0	1	0
Gm3417	predicted gene 3417 [Source:MGI Symbol;Acc:MGI:3781595]	0	0	1	0
Gm3448	predicted gene 3448 [Source:MGI Symbol;Acc:MGI:3809205]	0	0	1	0
Gm3488	predicted gene, 3488 [Source:MGI Symbol;Acc:MGI:3781665]	0	-1	0	-1
Gm3500	predicted gene 3500 [Source:MGI Symbol;Acc:MGI:3781677]	0	1	0	1
Gm3558	predicted gene 3558 [Source:MGI Symbol;Acc:MGI:3781735]	1	1	-1	-1
Gm3776	predicted gene 3776 [Source:MGI Symbol;Acc:MGI:3826440]	0	0	1	1
Gm3893	predicted gene 3893 [Source:MGI Symbol;Acc:MGI:3782066]	1	0	1	0
Gm4070	predicted gene 4070 [Source:MGI Symbol;Acc:MGI:3782245]	0	1	0	1
Gm4262	#N/A	0	0	1	0
Gm4285	predicted gene 4285 [Source:MGI Symbol;Acc:MGI:3782463]	1	0	1	0
Gm4890	predicted gene 4890 [Source:MGI Symbol;Acc:MGI:3779445]	1	0	1	0
Gm4961	predicted pseudogene 4961 [Source:MGI Symbol;Acc:MGI:3645260]	1	0	1	0
Gm5069	predicted pseudogene 5069 [Source:MGI Symbol;Acc:MGI:3644516]	1	0	0	0
Gm5077	#N/A	1	0	1	0
Gm5088	#N/A	0	0	1	0
Gm5124	predicted pseudogene 5124 [Source:MGI Symbol;Acc:MGI:3643622]	0	1	0	1
Gm5176	predicted gene 5176 [Source:MGI Symbol;Acc:MGI:3644450]	1	1	0	0
Gm527	predicted gene 527 [Source:MGI Symbol;Acc:MGI:2685373]	0	1	0	1
Gm5424	predicted gene 5424 [Source:MGI Symbol;Acc:MGI:3643173]	0	1	0	1
Gm5595	#N/A	0	-1	0	-1
Gm5617	predicted gene 5617 [Source:MGI Symbol;Acc:MGI:3643566]	0	1	0	0
Gm5860	predicted gene 5860 [Source:MGI Symbol;Acc:MGI:3646172]	0	-1	0	-1
Gm6086	#N/A	1	0	0	0
Gm6297	#N/A	1	0	1	0
Gm6377	predicted gene 6377 [Source:MGI Symbol;Acc:MGI:3647255]	1	0	0	0
Gm6634	#N/A	0	1	0	1
Gm684	#N/A	0	1	0	1
Gm6981	predicted pseudogene 6981 [Source:MGI Symbol;Acc:MGI:3646966]	0	1	0	0
Gm7102	predicted gene 7102 [Source:MGI Symbol;Acc:MGI:3648735]	0	0	1	0
Gm7120	#N/A	0	0	0	-1
Gm7694	predicted gene 7694 [Source:MGI Symbol;Acc:MGI:3649135]	0	-1	0	0
Gm8234	predicted gene 8234 [Source:MGI Symbol;Acc:MGI:3779790]	0	0	1	0
Gm8580	predicted gene 8580 [Source:MGI Symbol;Acc:MGI:3647055]	0	1	0	0
Gm8615	predicted pseudogene 8615 [Source:MGI Symbol;Acc:MGI:3647532]	1	1	0	0
Gm8773	predicted gene 8773 [Source:MGI Symbol;Acc:MGI:3646213]	0	-1	0	-1
Gm8801	predicted gene 8801 [Source:MGI Symbol;Acc:MGI:3779813]	1	0	1	0
Gm8979	predicted gene 8979 [Source:MGI Symbol;Acc:MGI:3703149]	0	1	-1	0
Gm9047	#N/A	0	0	1	0
Gm9573	predicted gene 9573 [Source:MGI Symbol;Acc:MGI:3779983]	1	0	1	-1
Gm9731	predicted gene 9731 [Source:MGI Symbol;Acc:MGI:3780135]	1	0	1	1
Gm9899	predicted gene 9899 [Source:MGI Symbol;Acc:MGI:3708711]	0	0	1	1
Gm9958	predicted gene 9958 [Source:MGI Symbol;Acc:MGI:3641866]	1	0	1	0
Gm996	#N/A	1	-1	1	0
Gmpr	guanosine monophosphate reductase [Source:MGI Symbol;Acc:MGI:1913605]	0	-1	0	-1
Gnai1	guanine nucleotide binding protein (G protein), alpha inhibiting 1 [Source:MGI Symbol;Acc:MGI:95771]	0	-1	0	-1
Gnal	guanine nucleotide binding protein, alpha stimulating, olfactory type [Source:MGI Symbol;Acc:MGI:95774]	1	0	0	-1
Gnao1	guanine nucleotide binding protein, alpha O [Source:MGI Symbol;Acc:MGI:95775]	-1	0	0	1
Gnaq	guanine nucleotide binding protein, alpha q polypeptide [Source:MGI Symbol;Acc:MGI:95776]	0	0	0	1
Gnat2	guanine nucleotide binding protein, alpha transducing 2 [Source:MGI Symbol;Acc:MGI:95779]	1	0	0	0
Gnb4	guanine nucleotide binding protein (G protein), beta 4 [Source:MGI Symbol;Acc:MGI:104581]	0	1	0	1
Gng12	guanine nucleotide binding protein (G protein), gamma 12 [Source:MGI Symbol;Acc:MGI:1336171]	0	1	0	1
Gng7	guanine nucleotide binding protein (G protein), gamma 7 [Source:MGI Symbol;Acc:MGI:95787]	0	-1	0	-1
Gnpda2	glucosamine-6-phosphate deaminase 2 [Source:MGI Symbol;Acc:MGI:1915230]	0	-1	0	0
Gp1bb	glycoprotein Ib, beta polypeptide [Source:MGI Symbol;Acc:MGI:107852]	0	1	0	1
Gp5	glycoprotein 5 (platelet) [Source:MGI Symbol;Acc:MGI:1096363]	0	0	1	0
Gpc1	glypican 1 [Source:MGI Symbol;Acc:MGI:1194891]	0	0	0	1
Gpc2	glypican 2 (cerebroglycan) [Source:MGI Symbol;Acc:MGI:1919201]	0	-1	0	-1
Gpc3	glypican 3 [Source:MGI Symbol;Acc:MGI:104903]	0	1	-1	0
Gpc4	glypican 4 [Source:MGI Symbol;Acc:MGI:104902]	0	1	0	1
Gpd1	glycerol-3-phosphate dehydrogenase 1 (soluble) [Source:MGI Symbol;Acc:MGI:95679]	0	-1	0	-1
Gpm6a	glycoprotein m6a [Source:MGI Symbol;Acc:MGI:107671]	0	-1	0	-1
Gpnmb	glycoprotein (transmembrane) nmb [Source:MGI Symbol;Acc:MGI:1934765]	0	1	0	1
Gpr111	#N/A	1	0	0	-1
Gpr114	#N/A	0	0	0	1
Gpr116	#N/A	0	0	1	0
Gpr124	#N/A	-1	1	0	1
Gpr126	#N/A	0	1	0	1
Gpr132	G protein-coupled receptor 132 [Source:MGI Symbol;Acc:MGI:1890220]	1	-1	0	-1
Gpr133	#N/A	0	0	0	-1
Gpr137b	G protein-coupled receptor 137B [Source:MGI Symbol;Acc:MGI:1891463]	0	1	0	1
Gpr146	G protein-coupled receptor 146 [Source:MGI Symbol;Acc:MGI:1933113]	0	-1	1	0
Gpr149	G protein-coupled receptor 149 [Source:MGI Symbol;Acc:MGI:2443628]	0	1	0	1
Gpr152	G protein-coupled receptor 152 [Source:MGI Symbol;Acc:MGI:2685519]	1	0	1	-1
Gpr153	G protein-coupled receptor 153 [Source:MGI Symbol;Acc:MGI:1916157]	0	-1	0	-1
Gpr156	G protein-coupled receptor 156 [Source:MGI Symbol;Acc:MGI:2653880]	0	1	0	0
Gpr19	G protein-coupled receptor 19 [Source:MGI Symbol;Acc:MGI:892973]	1	0	1	0
Gpr3	G-protein coupled receptor 3 [Source:MGI Symbol;Acc:MGI:101908]	1	0	0	0
Gpr35	G protein-coupled receptor 35 [Source:MGI Symbol;Acc:MGI:1929509]	1	0	1	0
Gpr39	G protein-coupled receptor 39 [Source:MGI Symbol;Acc:MGI:1918361]	0	-1	0	-1
Gpr44	#N/A	1	0	0	0
Gpr56	#N/A	0	-1	0	-1
Gpr62	G protein-coupled receptor 62 [Source:MGI Symbol;Acc:MGI:3525078]	0	0	1	0
Gpr64	#N/A	0	-1	0	-1
Gpr83	G protein-coupled receptor 83 [Source:MGI Symbol;Acc:MGI:95712]	1	0	0	0
Gpr84	G protein-coupled receptor 84 [Source:MGI Symbol;Acc:MGI:1934129]	0	0	1	1
Gprc5a	G protein-coupled receptor, family C, group 5, member A [Source:MGI Symbol;Acc:MGI:1891250]	0	0	0	1
Gpsm3	G-protein signalling modulator 3 (AGS3-like, C. elegans) [Source:MGI Symbol;Acc:MGI:2146785]	0	-1	1	0
Gpx7	glutathione peroxidase 7 [Source:MGI Symbol;Acc:MGI:1914555]	-1	0	0	0
Gramd1c	GRAM domain containing 1C [Source:MGI Symbol;Acc:MGI:2443024]	0	-1	0	-1
Gramd2	GRAM domain containing 2 [Source:MGI Symbol;Acc:MGI:3528937]	1	0	1	0
Grasp	GRP1 (general receptor for phosphoinositides 1)-associated scaffold protein [Source:MGI Symbol;Acc:MGI:1860303]	0	0	0	1
Grb14	growth factor receptor bound protein 14 [Source:MGI Symbol;Acc:MGI:1355324]	0	-1	0	-1
Grb7	growth factor receptor bound protein 7 [Source:MGI Symbol;Acc:MGI:102683]	1	0	1	0
Grem1	gremlin 1, DAN family BMP antagonist [Source:MGI Symbol;Acc:MGI:1344337]	0	1	0	1
Grem2	gremlin 2, DAN family BMP antagonist [Source:MGI Symbol;Acc:MGI:1344367]	-1	0	0	0
Grhl1	grainyhead like transcription factor 1 [Source:MGI Symbol;Acc:MGI:2182540]	1	-1	1	-1
Grhl3	grainyhead like transcription factor 3 [Source:MGI Symbol;Acc:MGI:2655333]	0	-1	0	-1
Gria3	glutamate receptor, ionotropic, AMPA3 (alpha 3) [Source:MGI Symbol;Acc:MGI:95810]	0	1	0	1
Grid2	glutamate receptor, ionotropic, delta 2 [Source:MGI Symbol;Acc:MGI:95813]	0	1	0	1
Grik5	glutamate receptor, ionotropic, kainate 5 (gamma 2) [Source:MGI Symbol;Acc:MGI:95818]	0	1	0	1
Grin2d	glutamate receptor, ionotropic, NMDA2D (epsilon 4) [Source:MGI Symbol;Acc:MGI:95823]	0	1	0	1
Grin3a	glutamate receptor ionotropic, NMDA3A [Source:MGI Symbol;Acc:MGI:1933206]	0	1	0	1
Grin3b	glutamate receptor, ionotropic, NMDA3B [Source:MGI Symbol;Acc:MGI:2150393]	1	0	0	0
Grip1	glutamate receptor interacting protein 1 [Source:MGI Symbol;Acc:MGI:1921303]	0	0	0	-1
Grk1	G protein-coupled receptor kinase 1 [Source:MGI Symbol;Acc:MGI:1345146]	1	0	1	0
Grk4	G protein-coupled receptor kinase 4 [Source:MGI Symbol;Acc:MGI:95801]	1	0	0	0
Grk5	G protein-coupled receptor kinase 5 [Source:MGI Symbol;Acc:MGI:109161]	0	1	0	1
Grm4	glutamate receptor, metabotropic 4 [Source:MGI Symbol;Acc:MGI:1351341]	0	0	1	1
Gsap	gamma-secretase activating protein [Source:MGI Symbol;Acc:MGI:2442259]	0	-1	0	-1
Gsdmd	gasdermin D [Source:MGI Symbol;Acc:MGI:1916396]	0	-1	0	-1
Gse1	genetic suppressor element 1, coiled-coil protein [Source:MGI Symbol;Acc:MGI:1098275]	0	-1	0	0
Gsg1	germ cell associated 1 [Source:MGI Symbol;Acc:MGI:1194499]	0	0	1	1
Gsg2	#N/A	0	0	0	-1
Gsta4	glutathione S-transferase, alpha 4 [Source:MGI Symbol;Acc:MGI:1309515]	0	-1	0	-1
Gstk1	glutathione S-transferase kappa 1 [Source:MGI Symbol;Acc:MGI:1923513]	0	-1	0	-1
Gstm2	glutathione S-transferase, mu 2 [Source:MGI Symbol;Acc:MGI:95861]	0	-1	0	-1
Gstm4	glutathione S-transferase, mu 4 [Source:MGI Symbol;Acc:MGI:95862]	0	0	1	0
Gsto2	glutathione S-transferase omega 2 [Source:MGI Symbol;Acc:MGI:1915464]	1	-1	1	-1
Gstp2	glutathione S-transferase, pi 2 [Source:MGI Symbol;Acc:MGI:95864]	1	1	0	0
Gstt1	glutathione S-transferase, theta 1 [Source:MGI Symbol;Acc:MGI:107379]	0	1	0	0
Gstt2	glutathione S-transferase, theta 2 [Source:MGI Symbol;Acc:MGI:106188]	0	0	0	1
Gstt3	glutathione S-transferase, theta 3 [Source:MGI Symbol;Acc:MGI:2143526]	0	1	0	0
Gtpbp10	GTP-binding protein 10 (putative) [Source:MGI Symbol;Acc:MGI:2385599]	0	-1	0	-1
Guca1b	guanylate cyclase activator 1B [Source:MGI Symbol;Acc:MGI:1194489]	1	0	1	0
Gucy1a2	guanylate cyclase 1, soluble, alpha 2 [Source:MGI Symbol;Acc:MGI:2660877]	0	1	0	1
Gucy2e	guanylate cyclase 2e [Source:MGI Symbol;Acc:MGI:105123]	1	0	1	0
Gucy2f	guanylate cyclase 2f [Source:MGI Symbol;Acc:MGI:105119]	0	-1	0	-1
Gucy2g	guanylate cyclase 2g [Source:MGI Symbol;Acc:MGI:106025]	1	0	0	0
Gvin1	GTPase, very large interferon inducible 1 [Source:MGI Symbol;Acc:MGI:1921808]	0	1	0	1
Gxylt2	glucoside xylosyltransferase 2 [Source:MGI Symbol;Acc:MGI:2682940]	0	-1	0	-1
Gyltl1b	#N/A	0	0	0	-1
Gypc	glycophorin C [Source:MGI Symbol;Acc:MGI:1098566]	0	1	0	0
Gzmm	granzyme M (lymphocyte met-ase 1) [Source:MGI Symbol;Acc:MGI:99549]	1	0	1	0
H19	H19, imprinted maternally expressed transcript [Source:MGI Symbol;Acc:MGI:95891]	0	1	0	1
H2-D1	histocompatibility 2, D region locus 1 [Source:MGI Symbol;Acc:MGI:95896]	0	-1	0	-1
H2-DMa	histocompatibility 2, class II, locus DMa [Source:MGI Symbol;Acc:MGI:95921]	1	0	1	0
H2-DMb1	histocompatibility 2, class II, locus Mb1 [Source:MGI Symbol;Acc:MGI:95922]	1	0	1	0
H2-K1	histocompatibility 2, K1, K region [Source:MGI Symbol;Acc:MGI:95904]	0	-1	0	-1
H2-M3	histocompatibility 2, M region locus 3 [Source:MGI Symbol;Acc:MGI:95915]	0	-1	0	-1
H2-T10	histocompatibility 2, T region locus 10 [Source:MGI Symbol;Acc:MGI:95942]	1	0	0	0
H2-T23	histocompatibility 2, T region locus 23 [Source:MGI Symbol;Acc:MGI:95957]	1	-1	1	0
H2-T9	#N/A	0	0	0	-1
H2afj	#N/A	1	0	0	0
H2afx	#N/A	0	0	0	1
H60b	histocompatibility 60b [Source:MGI Symbol;Acc:MGI:3649078]	0	1	0	1
Hal	histidine ammonia lyase [Source:MGI Symbol;Acc:MGI:96010]	1	0	1	0
Hand2	heart and neural crest derivatives expressed 2 [Source:MGI Symbol;Acc:MGI:103580]	0	0	0	-1
Hap1	huntingtin-associated protein 1 [Source:MGI Symbol;Acc:MGI:1261831]	0	-1	1	-1
Hapln3	hyaluronan and proteoglycan link protein 3 [Source:MGI Symbol;Acc:MGI:1914916]	1	0	1	0
Hapln4	hyaluronan and proteoglycan link protein 4 [Source:MGI Symbol;Acc:MGI:2679531]	1	0	1	0
Has2	hyaluronan synthase 2 [Source:MGI Symbol;Acc:MGI:107821]	0	0	0	1
Has2os	hyaluronan synthase 2, opposite strand [Source:MGI Symbol;Acc:MGI:3643465]	0	0	1	1
Has3	hyaluronan synthase 3 [Source:MGI Symbol;Acc:MGI:109599]	1	1	0	0
Hbb-b1	#N/A	0	1	0	1
Hbb-bh1	hemoglobin Z, beta-like embryonic chain [Source:MGI Symbol;Acc:MGI:96024]	0	0	0	1
Hbb-bs	hemoglobin, beta adult s chain [Source:MGI Symbol;Acc:MGI:5474852]	0	1	0	1
Hbegf	heparin-binding EGF-like growth factor [Source:MGI Symbol;Acc:MGI:96070]	0	0	1	1
Hdac9	histone deacetylase 9 [Source:MGI Symbol;Acc:MGI:1931221]	0	1	0	1
Hdx	highly divergent homeobox [Source:MGI Symbol;Acc:MGI:2685226]	0	-1	0	-1
Heatr5a	HEAT repeat containing 5A [Source:MGI Symbol;Acc:MGI:2444133]	0	1	0	1
Hebp1	heme binding protein 1 [Source:MGI Symbol;Acc:MGI:1333880]	0	1	0	1
Heca	hdc homolog, cell cycle regulator [Source:MGI Symbol;Acc:MGI:2685715]	0	0	0	1
Hectd2	HECT domain E3 ubiquitin protein ligase 2 [Source:MGI Symbol;Acc:MGI:2442663]	0	1	0	1
Hecw1	HECT, C2 and WW domain containing E3 ubiquitin protein ligase 1 [Source:MGI Symbol;Acc:MGI:2444115]	0	-1	0	-1
Heg1	heart development protein with EGF-like domains 1 [Source:MGI Symbol;Acc:MGI:1924696]	0	-1	0	-1
Helz2	helicase with zinc finger 2, transcriptional coactivator [Source:MGI Symbol;Acc:MGI:2385169]	0	-1	0	0
Herc3	hect domain and RLD 3 [Source:MGI Symbol;Acc:MGI:1921248]	0	1	0	1
Herc6	hect domain and RLD 6 [Source:MGI Symbol;Acc:MGI:1914388]	0	-1	0	-1
Hes1	hes family bHLH transcription factor 1 [Source:MGI Symbol;Acc:MGI:104853]	0	-1	0	0
Hes6	hairy and enhancer of split 6 [Source:MGI Symbol;Acc:MGI:1859852]	0	-1	0	-1
Hey1	hairy/enhancer-of-split related with YRPW motif 1 [Source:MGI Symbol;Acc:MGI:1341800]	0	1	0	1
Hey2	hairy/enhancer-of-split related with YRPW motif 2 [Source:MGI Symbol;Acc:MGI:1341884]	-1	1	0	1
Hgd	homogentisate 1, 2-dioxygenase [Source:MGI Symbol;Acc:MGI:96078]	0	-1	0	-1
Hhex	hematopoietically expressed homeobox [Source:MGI Symbol;Acc:MGI:96086]	0	-1	0	-1
Hhipl1	hedgehog interacting protein-like 1 [Source:MGI Symbol;Acc:MGI:1919265]	0	-1	0	0
Hhipl2	hedgehog interacting protein-like 2 [Source:MGI Symbol;Acc:MGI:1926022]	1	0	1	-1
Hic1	hypermethylated in cancer 1 [Source:MGI Symbol;Acc:MGI:1338010]	0	1	0	0
Hic2	hypermethylated in cancer 2 [Source:MGI Symbol;Acc:MGI:1929869]	0	-1	0	0
Hid1	HID1 domain containing [Source:MGI Symbol;Acc:MGI:2445087]	0	-1	0	-1
Hilpda	hypoxia inducible lipid droplet associated [Source:MGI Symbol;Acc:MGI:1916823]	1	0	0	-1
Hip1	huntingtin interacting protein 1 [Source:MGI Symbol;Acc:MGI:1099804]	0	-1	0	-1
Hipk2	homeodomain interacting protein kinase 2 [Source:MGI Symbol;Acc:MGI:1314872]	0	-1	0	0
Hipk4	homeodomain interacting protein kinase 4 [Source:MGI Symbol;Acc:MGI:2685008]	0	0	-1	0
Hist1h1b	#N/A	-1	0	-1	0
Hist1h1d	#N/A	-1	0	-1	0
Hist1h1e	#N/A	0	0	-1	0
Hist1h2ac	#N/A	-1	0	0	0
Hist1h2af	#N/A	-1	0	-1	0
Hist1h2ag	#N/A	-1	0	0	0
Hist1h2an	histone cluster 1, H2an [Source:MGI Symbol;Acc:MGI:2448300]	-1	0	0	0
Hist1h2bb	#N/A	-1	0	-1	0
Hist1h2bc	#N/A	0	1	0	0
Hist1h2be	#N/A	-1	0	0	0
Hist1h2bf	#N/A	0	1	0	0
Hist1h2bg	#N/A	0	0	-1	0
Hist1h2bh	#N/A	0	1	0	0
Hist1h2bj	#N/A	-1	0	-1	0
Hist1h2bk	#N/A	0	0	-1	-1
Hist1h2bl	#N/A	-1	0	-1	0
Hist1h2bm	#N/A	0	-1	0	-1
Hist1h2bn	#N/A	0	0	-1	0
Hist1h3b	#N/A	-1	0	0	0
Hist1h3c	#N/A	-1	0	0	0
Hist1h3d	#N/A	0	0	-1	-1
Hist1h3e	#N/A	-1	0	-1	0
Hist1h3f	#N/A	-1	0	-1	0
Hist1h3g	#N/A	-1	0	-1	0
Hist1h3h	#N/A	0	0	-1	0
Hist1h3i	#N/A	-1	0	-1	0
Hist1h4a	#N/A	-1	0	-1	0
Hist1h4b	#N/A	-1	0	-1	0
Hist1h4f	#N/A	1	1	-1	0
Hist1h4h	#N/A	-1	0	-1	0
Hist1h4k	#N/A	-1	0	1	1
Hist1h4m	histone cluster 1, H4m [Source:MGI Symbol;Acc:MGI:2448441]	0	0	-1	0
Hist2h2aa1	#N/A	-1	0	-1	0
Hist2h2ac	#N/A	-1	0	-1	0
Hist2h2be	#N/A	1	0	1	0
Hist2h3b	#N/A	0	0	-1	0
Hist2h4	#N/A	-1	0	-1	0
Hjurp	Holliday junction recognition protein [Source:MGI Symbol;Acc:MGI:2685821]	1	0	1	0
Hk1	hexokinase 1 [Source:MGI Symbol;Acc:MGI:96103]	0	0	0	1
Hk1os	hexokinase 1, opposite strand [Source:MGI Symbol;Acc:MGI:1917412]	0	0	1	0
Hkdc1	hexokinase domain containing 1 [Source:MGI Symbol;Acc:MGI:2384910]	1	0	1	0
Hlf	hepatic leukemia factor [Source:MGI Symbol;Acc:MGI:96108]	0	1	0	1
Hmcn1	hemicentin 1 [Source:MGI Symbol;Acc:MGI:2685047]	-1	0	-1	0
Hmga1	high mobility group AT-hook 1 [Source:MGI Symbol;Acc:MGI:96160]	0	1	0	1
Hmga1-rs1	#N/A	0	1	0	1
Hmga2	high mobility group AT-hook 2 [Source:MGI Symbol;Acc:MGI:101761]	0	1	0	1
Hmga2-ps1	#N/A	0	1	0	1
Hmgn5	high-mobility group nucleosome binding domain 5 [Source:MGI Symbol;Acc:MGI:1355295]	0	-1	0	0
Hmha1	#N/A	0	-1	0	-1
Hmox1	heme oxygenase 1 [Source:MGI Symbol;Acc:MGI:96163]	1	0	1	1
Homez	homeodomain leucine zipper-encoding gene [Source:MGI Symbol;Acc:MGI:2678023]	0	-1	0	-1
Hopx	HOP homeobox [Source:MGI Symbol;Acc:MGI:1916782]	0	0	0	-1
Hotair	HOX transcript antisense RNA (non-protein coding) [Source:MGI Symbol;Acc:MGI:3826586]	1	-1	0	-1
Hoxa1	homeobox A1 [Source:MGI Symbol;Acc:MGI:96170]	1	0	0	0
Hoxa11	homeobox A11 [Source:MGI Symbol;Acc:MGI:96172]	0	1	0	1
Hoxa11os	homeobox A11, opposite strand [Source:MGI Symbol;Acc:MGI:107208]	0	1	0	1
Hoxa13	homeobox A13 [Source:MGI Symbol;Acc:MGI:96173]	0	1	0	1
Hoxa2	homeobox A2 [Source:MGI Symbol;Acc:MGI:96174]	0	-1	0	-1
Hoxa3	homeobox A3 [Source:MGI Symbol;Acc:MGI:96175]	0	-1	0	-1
Hoxa4	homeobox A4 [Source:MGI Symbol;Acc:MGI:96176]	0	-1	0	-1
Hoxa5	homeobox A5 [Source:MGI Symbol;Acc:MGI:96177]	0	-1	0	-1
Hoxa6	homeobox A6 [Source:MGI Symbol;Acc:MGI:96178]	0	-1	0	-1
Hoxa9	homeobox A9 [Source:MGI Symbol;Acc:MGI:96180]	0	0	0	-1
Hoxb2	homeobox B2 [Source:MGI Symbol;Acc:MGI:96183]	0	-1	0	-1
Hoxb3	homeobox B3 [Source:MGI Symbol;Acc:MGI:96184]	0	-1	0	-1
Hoxb4	homeobox B4 [Source:MGI Symbol;Acc:MGI:96185]	0	-1	0	-1
Hoxb5	homeobox B5 [Source:MGI Symbol;Acc:MGI:96186]	-1	-1	0	-1
Hoxb6	homeobox B6 [Source:MGI Symbol;Acc:MGI:96187]	0	-1	0	-1
Hoxb7	homeobox B7 [Source:MGI Symbol;Acc:MGI:96188]	0	-1	0	-1
Hoxb8	homeobox B8 [Source:MGI Symbol;Acc:MGI:96189]	0	-1	0	-1
Hoxb9	homeobox B9 [Source:MGI Symbol;Acc:MGI:96190]	0	-1	0	-1
Hoxc10	homeobox C10 [Source:MGI Symbol;Acc:MGI:96192]	0	-1	0	-1
Hoxc11	homeobox C11 [Source:MGI Symbol;Acc:MGI:96193]	0	-1	0	-1
Hoxc12	homeobox C12 [Source:MGI Symbol;Acc:MGI:96194]	0	-1	0	-1
Hoxc13	homeobox C13 [Source:MGI Symbol;Acc:MGI:99560]	0	-1	0	-1
Hoxc4	homeobox C4 [Source:MGI Symbol;Acc:MGI:96195]	0	-1	0	-1
Hoxc5	homeobox C5 [Source:MGI Symbol;Acc:MGI:96196]	0	-1	0	-1
Hoxc6	homeobox C6 [Source:MGI Symbol;Acc:MGI:96197]	0	-1	0	-1
Hoxc8	homeobox C8 [Source:MGI Symbol;Acc:MGI:96198]	0	-1	0	-1
Hoxc9	homeobox C9 [Source:MGI Symbol;Acc:MGI:96199]	0	-1	0	-1
Hoxd12	homeobox D12 [Source:MGI Symbol;Acc:MGI:96204]	0	1	0	1
Hoxd13	homeobox D13 [Source:MGI Symbol;Acc:MGI:96205]	0	1	0	1
Hoxd3	homeobox D3 [Source:MGI Symbol;Acc:MGI:96207]	0	-1	0	-1
Hoxd4	homeobox D4 [Source:MGI Symbol;Acc:MGI:96208]	-1	-1	0	-1
Hoxd9	homeobox D9 [Source:MGI Symbol;Acc:MGI:96210]	0	-1	0	-1
Hp	haptoglobin [Source:MGI Symbol;Acc:MGI:96211]	0	0	0	-1
Hpcal1	hippocalcin-like 1 [Source:MGI Symbol;Acc:MGI:1855689]	0	0	0	1
Hpse	heparanase [Source:MGI Symbol;Acc:MGI:1343124]	0	-1	0	-1
Hpx	hemopexin [Source:MGI Symbol;Acc:MGI:105112]	1	0	0	-1
Hr	lysine demethylase and nuclear receptor corepressor [Source:MGI Symbol;Acc:MGI:96223]	0	-1	0	-1
Hs3st1	heparan sulfate (glucosamine) 3-O-sulfotransferase 1 [Source:MGI Symbol;Acc:MGI:1201606]	0	-1	0	-1
Hs3st3a1	heparan sulfate (glucosamine) 3-O-sulfotransferase 3A1 [Source:MGI Symbol;Acc:MGI:1333861]	0	1	0	1
Hs3st3b1	heparan sulfate (glucosamine) 3-O-sulfotransferase 3B1 [Source:MGI Symbol;Acc:MGI:1333853]	0	0	0	1
Hs6st2	heparan sulfate 6-O-sulfotransferase 2 [Source:MGI Symbol;Acc:MGI:1354959]	0	-1	0	-1
Hs6st3	heparan sulfate 6-O-sulfotransferase 3 [Source:MGI Symbol;Acc:MGI:1354960]	0	1	0	1
Hsd17b13	hydroxysteroid (17-beta) dehydrogenase 13 [Source:MGI Symbol;Acc:MGI:2140804]	1	0	0	0
Hsd17b14	hydroxysteroid (17-beta) dehydrogenase 14 [Source:MGI Symbol;Acc:MGI:1913315]	0	-1	0	-1
Hsf2bp	heat shock transcription factor 2 binding protein [Source:MGI Symbol;Acc:MGI:1921627]	0	-1	0	0
Hsf4	heat shock transcription factor 4 [Source:MGI Symbol;Acc:MGI:1347058]	0	-1	0	0
Hsh2d	hematopoietic SH2 domain containing [Source:MGI Symbol;Acc:MGI:2676364]	1	0	1	0
Hsp90b1	heat shock protein 90, beta (Grp94), member 1 [Source:MGI Symbol;Acc:MGI:98817]	0	0	0	1
Hspa12a	heat shock protein 12A [Source:MGI Symbol;Acc:MGI:1920692]	0	-1	0	-1
Hspa1a	heat shock protein 1A [Source:MGI Symbol;Acc:MGI:96244]	1	0	1	-1
Hspa1b	heat shock protein 1B [Source:MGI Symbol;Acc:MGI:99517]	1	0	1	0
Hspa1l	heat shock protein 1-like [Source:MGI Symbol;Acc:MGI:96231]	1	0	1	0
Hspa2	heat shock protein 2 [Source:MGI Symbol;Acc:MGI:96243]	0	0	1	0
Hspa4l	heat shock protein 4 like [Source:MGI Symbol;Acc:MGI:107422]	0	1	0	1
Htatip2	HIV-1 Tat interactive protein 2 [Source:MGI Symbol;Acc:MGI:1859271]	1	0	1	1
Htr1b	5-hydroxytryptamine (serotonin) receptor 1B [Source:MGI Symbol;Acc:MGI:96274]	0	1	0	1
Htr1d	5-hydroxytryptamine (serotonin) receptor 1D [Source:MGI Symbol;Acc:MGI:96276]	0	0	1	1
Htr2a	5-hydroxytryptamine (serotonin) receptor 2A [Source:MGI Symbol;Acc:MGI:109521]	0	1	0	1
Htra1	HtrA serine peptidase 1 [Source:MGI Symbol;Acc:MGI:1929076]	0	-1	0	-1
Hvcn1	hydrogen voltage-gated channel 1 [Source:MGI Symbol;Acc:MGI:1921346]	1	0	1	0
Hyls1	HYLS1, centriolar and ciliogenesis associated [Source:MGI Symbol;Acc:MGI:1924082]	-1	0	-1	0
I830012O16Rik	#N/A	0	1	-1	0
Ica1	islet cell autoantigen 1 [Source:MGI Symbol;Acc:MGI:96391]	0	-1	0	-1
Ica1l	islet cell autoantigen 1-like [Source:MGI Symbol;Acc:MGI:1917625]	1	1	0	0
Icam1	intercellular adhesion molecule 1 [Source:MGI Symbol;Acc:MGI:96392]	1	-1	0	-1
Icam5	intercellular adhesion molecule 5, telencephalin [Source:MGI Symbol;Acc:MGI:109430]	1	0	0	0
Id1	inhibitor of DNA binding 1, HLH protein [Source:MGI Symbol;Acc:MGI:96396]	-1	0	0	0
Idi2	isopentenyl-diphosphate delta isomerase 2 [Source:MGI Symbol;Acc:MGI:2444315]	1	0	1	0
Ier2	immediate early response 2 [Source:MGI Symbol;Acc:MGI:104815]	1	0	1	0
Ier5	immediate early response 5 [Source:MGI Symbol;Acc:MGI:1337072]	0	0	0	1
Ifi202b	interferon activated gene 202B [Source:MGI Symbol;Acc:MGI:1347083]	0	-1	0	-1
Ifi203	interferon activated gene 203 [Source:MGI Symbol;Acc:MGI:96428]	0	0	1	0
Ifi27	interferon, alpha-inducible protein 27 [Source:MGI Symbol;Acc:MGI:1277180]	0	-1	0	0
Ifi27l2b	interferon, alpha-inducible protein 27 like 2B [Source:MGI Symbol;Acc:MGI:1916390]	0	-1	0	-1
Ifi30	interferon gamma inducible protein 30 [Source:MGI Symbol;Acc:MGI:2137648]	0	-1	0	-1
Ifit2	interferon-induced protein with tetratricopeptide repeats 2 [Source:MGI Symbol;Acc:MGI:99449]	0	1	0	1
Ifit3	interferon-induced protein with tetratricopeptide repeats 3 [Source:MGI Symbol;Acc:MGI:1101055]	0	1	1	1
Ifitm10	interferon induced transmembrane protein 10 [Source:MGI Symbol;Acc:MGI:2444776]	1	0	1	0
Ifnab	interferon alpha B [Source:MGI Symbol;Acc:MGI:1097683]	1	0	0	0
Ifngr2	interferon gamma receptor 2 [Source:MGI Symbol;Acc:MGI:107654]	0	-1	0	-1
Ifnlr1	interferon lambda receptor 1 [Source:MGI Symbol;Acc:MGI:2429859]	0	-1	0	-1
Ifnz	interferon zeta [Source:MGI Symbol;Acc:MGI:2448469]	0	0	1	0
Igdcc4	immunoglobulin superfamily, DCC subclass, member 4 [Source:MGI Symbol;Acc:MGI:1858497]	0	-1	0	-1
Igf1	insulin-like growth factor 1 [Source:MGI Symbol;Acc:MGI:96432]	0	-1	0	-1
Igf2	insulin-like growth factor 2 [Source:MGI Symbol;Acc:MGI:96434]	0	-1	0	-1
Igf2bp3	insulin-like growth factor 2 mRNA binding protein 3 [Source:MGI Symbol;Acc:MGI:1890359]	0	1	0	1
Igf2os	insulin-like growth factor 2, opposite strand [Source:MGI Symbol;Acc:MGI:1195257]	0	-1	0	-1
Igfbp2	insulin-like growth factor binding protein 2 [Source:MGI Symbol;Acc:MGI:96437]	0	-1	0	-1
Igfbp4	insulin-like growth factor binding protein 4 [Source:MGI Symbol;Acc:MGI:96439]	0	-1	0	-1
Igfbp7	insulin-like growth factor binding protein 7 [Source:MGI Symbol;Acc:MGI:1352480]	0	-1	0	-1
Igflr1	IGF-like family receptor 1 [Source:MGI Symbol;Acc:MGI:3655979]	0	1	-1	0
Igj	#N/A	1	0	0	0
Iglon5	IgLON family member 5 [Source:MGI Symbol;Acc:MGI:2686277]	0	-1	0	-1
Igsf1	immunoglobulin superfamily, member 1 [Source:MGI Symbol;Acc:MGI:2147913]	0	1	0	1
Igsf10	immunoglobulin superfamily, member 10 [Source:MGI Symbol;Acc:MGI:1923481]	0	1	-1	1
Igsf3	immunoglobulin superfamily, member 3 [Source:MGI Symbol;Acc:MGI:1926158]	0	1	0	1
Igsf8	immunoglobulin superfamily, member 8 [Source:MGI Symbol;Acc:MGI:2154090]	0	-1	0	-1
Igsf9	immunoglobulin superfamily, member 9 [Source:MGI Symbol;Acc:MGI:2135283]	0	-1	0	-1
Igtp	interferon gamma induced GTPase [Source:MGI Symbol;Acc:MGI:107729]	0	-1	0	-1
Il11	interleukin 11 [Source:MGI Symbol;Acc:MGI:107613]	1	0	1	1
Il13ra1	interleukin 13 receptor, alpha 1 [Source:MGI Symbol;Acc:MGI:105052]	0	-1	0	-1
Il17d	interleukin 17D [Source:MGI Symbol;Acc:MGI:2446510]	0	1	0	1
Il17f	interleukin 17F [Source:MGI Symbol;Acc:MGI:2676631]	1	0	1	-1
Il17rd	interleukin 17 receptor D [Source:MGI Symbol;Acc:MGI:2159727]	-1	0	0	0
Il18	interleukin 18 [Source:MGI Symbol;Acc:MGI:107936]	0	-1	0	-1
Il18r1	interleukin 18 receptor 1 [Source:MGI Symbol;Acc:MGI:105383]	0	0	1	1
Il18rap	interleukin 18 receptor accessory protein [Source:MGI Symbol;Acc:MGI:1338888]	0	0	0	1
Il1rap	interleukin 1 receptor accessory protein [Source:MGI Symbol;Acc:MGI:104975]	0	0	0	1
Il1rl1	interleukin 1 receptor-like 1 [Source:MGI Symbol;Acc:MGI:98427]	0	1	0	1
Il1rn	interleukin 1 receptor antagonist [Source:MGI Symbol;Acc:MGI:96547]	0	-1	0	-1
Il20rb	interleukin 20 receptor beta [Source:MGI Symbol;Acc:MGI:2143266]	0	0	-1	-1
Il22ra1	interleukin 22 receptor, alpha 1 [Source:MGI Symbol;Acc:MGI:2663588]	0	-1	0	-1
Il23a	interleukin 23, alpha subunit p19 [Source:MGI Symbol;Acc:MGI:1932410]	1	0	1	0
Il27ra	interleukin 27 receptor, alpha [Source:MGI Symbol;Acc:MGI:1355318]	0	-1	0	-1
Il31	interleukin 31 [Source:MGI Symbol;Acc:MGI:1923649]	1	0	1	0
Il33	interleukin 33 [Source:MGI Symbol;Acc:MGI:1924375]	0	-1	0	-1
Il4ra	interleukin 4 receptor, alpha [Source:MGI Symbol;Acc:MGI:105367]	0	0	0	1
Il5ra	interleukin 5 receptor, alpha [Source:MGI Symbol;Acc:MGI:96558]	0	0	1	0
Il7	interleukin 7 [Source:MGI Symbol;Acc:MGI:96561]	0	1	0	1
Ildr2	immunoglobulin-like domain containing receptor 2 [Source:MGI Symbol;Acc:MGI:1196370]	0	-1	0	-1
Ilvbl	ilvB (bacterial acetolactate synthase)-like [Source:MGI Symbol;Acc:MGI:1351911]	0	-1	0	-1
Inha	inhibin alpha [Source:MGI Symbol;Acc:MGI:96569]	1	0	0	0
Inhba	inhibin beta-A [Source:MGI Symbol;Acc:MGI:96570]	0	0	0	1
Inhbb	inhibin beta-B [Source:MGI Symbol;Acc:MGI:96571]	0	1	0	1
Ino80dos	INO80 complex subunit D, opposite strand [Source:MGI Symbol;Acc:MGI:3651861]	1	0	0	0
Inpp1	inositol polyphosphate-1-phosphatase [Source:MGI Symbol;Acc:MGI:104848]	0	-1	0	-1
Insl6	insulin-like 6 [Source:MGI Symbol;Acc:MGI:1351595]	0	-1	0	0
Ip6k3	inositol hexaphosphate kinase 3 [Source:MGI Symbol;Acc:MGI:3045325]	0	1	0	1
Irak3	interleukin-1 receptor-associated kinase 3 [Source:MGI Symbol;Acc:MGI:1921164]	0	-1	0	-1
Irf1	interferon regulatory factor 1 [Source:MGI Symbol;Acc:MGI:96590]	0	-1	0	-1
Irf2bpl	interferon regulatory factor 2 binding protein-like [Source:MGI Symbol;Acc:MGI:2442463]	-1	0	0	0
Irf5	interferon regulatory factor 5 [Source:MGI Symbol;Acc:MGI:1350924]	0	-1	0	-1
Irf7	interferon regulatory factor 7 [Source:MGI Symbol;Acc:MGI:1859212]	0	-1	0	0
Irf9	interferon regulatory factor 9 [Source:MGI Symbol;Acc:MGI:107587]	0	0	0	-1
Irgc1	immunity-related GTPase family, cinema 1 [Source:MGI Symbol;Acc:MGI:2685948]	0	0	1	0
Irgm1	immunity-related GTPase family M member 1 [Source:MGI Symbol;Acc:MGI:107567]	0	0	0	-1
Irgm2	immunity-related GTPase family M member 2 [Source:MGI Symbol;Acc:MGI:1926262]	0	-1	0	-1
Irs1	insulin receptor substrate 1 [Source:MGI Symbol;Acc:MGI:99454]	0	0	-1	0
Irs2	insulin receptor substrate 2 [Source:MGI Symbol;Acc:MGI:109334]	-1	0	0	0
Irx1	Iroquois homeobox 1 [Source:MGI Symbol;Acc:MGI:1197515]	-1	0	0	0
Irx2	Iroquois homeobox 2 [Source:MGI Symbol;Acc:MGI:1197526]	0	0	0	1
Irx3	Iroquois related homeobox 3 [Source:MGI Symbol;Acc:MGI:1197522]	0	1	1	1
Irx5	Iroquois homeobox 5 [Source:MGI Symbol;Acc:MGI:1859086]	0	1	0	1
Isg15	ISG15 ubiquitin-like modifier [Source:MGI Symbol;Acc:MGI:1855694]	0	0	0	-1
Isg20	interferon-stimulated protein [Source:MGI Symbol;Acc:MGI:1928895]	0	-1	1	0
Isl2	insulin related protein 2 (islet 2) [Source:MGI Symbol;Acc:MGI:109156]	0	1	0	0
Islr2	immunoglobulin superfamily containing leucine-rich repeat 2 [Source:MGI Symbol;Acc:MGI:2444277]	1	0	1	0
Ism1	isthmin 1, angiogenesis inhibitor [Source:MGI Symbol;Acc:MGI:2442963]	0	1	0	1
Isoc2a	isochorismatase domain containing 2a [Source:MGI Symbol;Acc:MGI:3609243]	0	-1	0	-1
Ispd	#N/A	0	1	0	0
Isyna1	myo-inositol 1-phosphate synthase A1 [Source:MGI Symbol;Acc:MGI:1919030]	0	-1	0	-1
Itga10	integrin, alpha 10 [Source:MGI Symbol;Acc:MGI:2153482]	1	0	1	0
Itga11	integrin alpha 11 [Source:MGI Symbol;Acc:MGI:2442114]	-1	-1	-1	0
Itga2	integrin alpha 2 [Source:MGI Symbol;Acc:MGI:96600]	0	0	1	1
Itga2b	integrin alpha 2b [Source:MGI Symbol;Acc:MGI:96601]	0	-1	1	0
Itga5	integrin alpha 5 (fibronectin receptor alpha) [Source:MGI Symbol;Acc:MGI:96604]	0	1	0	1
Itga6	integrin alpha 6 [Source:MGI Symbol;Acc:MGI:96605]	0	1	0	1
Itga8	integrin alpha 8 [Source:MGI Symbol;Acc:MGI:109442]	0	1	0	1
Itgal	integrin alpha L [Source:MGI Symbol;Acc:MGI:96606]	1	0	1	0
Itgam	integrin alpha M [Source:MGI Symbol;Acc:MGI:96607]	1	0	1	0
Itgax	integrin alpha X [Source:MGI Symbol;Acc:MGI:96609]	1	0	1	0
Itgb2	integrin beta 2 [Source:MGI Symbol;Acc:MGI:96611]	0	0	0	-1
Itgb3	integrin beta 3 [Source:MGI Symbol;Acc:MGI:96612]	0	-1	0	-1
Itgb4	integrin beta 4 [Source:MGI Symbol;Acc:MGI:96613]	0	-1	1	0
Itgb6	integrin beta 6 [Source:MGI Symbol;Acc:MGI:96615]	1	0	1	0
Itgb7	integrin beta 7 [Source:MGI Symbol;Acc:MGI:96616]	0	0	1	1
Itgb8	integrin beta 8 [Source:MGI Symbol;Acc:MGI:1338035]	0	-1	0	-1
Itgbl1	integrin, beta-like 1 [Source:MGI Symbol;Acc:MGI:2443439]	0	1	0	1
Itih2	inter-alpha trypsin inhibitor, heavy chain 2 [Source:MGI Symbol;Acc:MGI:96619]	0	1	0	1
Itih3	inter-alpha trypsin inhibitor, heavy chain 3 [Source:MGI Symbol;Acc:MGI:96620]	0	0	0	1
Itih4	inter alpha-trypsin inhibitor, heavy chain 4 [Source:MGI Symbol;Acc:MGI:109536]	1	1	0	0
Itpr2	inositol 1,4,5-triphosphate receptor 2 [Source:MGI Symbol;Acc:MGI:99418]	0	1	0	1
Jade2	jade family PHD finger 2 [Source:MGI Symbol;Acc:MGI:1924151]	0	-1	-1	-1
Jag1	jagged 1 [Source:MGI Symbol;Acc:MGI:1095416]	0	-1	0	-1
Jag2	jagged 2 [Source:MGI Symbol;Acc:MGI:1098270]	0	-1	1	-1
Jazf1	JAZF zinc finger 1 [Source:MGI Symbol;Acc:MGI:2141450]	0	1	-1	0
Jhdm1d	#N/A	0	0	1	0
Jmjd7	jumonji domain containing 7 [Source:MGI Symbol;Acc:MGI:3845785]	0	0	0	-1
Jmjd7-pla2g4b	#N/A	1	0	1	0
Jph1	junctophilin 1 [Source:MGI Symbol;Acc:MGI:1891495]	0	-1	0	-1
Jph2	junctophilin 2 [Source:MGI Symbol;Acc:MGI:1891496]	0	1	0	0
Jpx	Jpx transcript, Xist activator (non-protein coding) [Source:MGI Symbol;Acc:MGI:2180008]	0	0	0	-1
Jun	jun proto-oncogene [Source:MGI Symbol;Acc:MGI:96646]	1	1	0	0
Junb	jun B proto-oncogene [Source:MGI Symbol;Acc:MGI:96647]	1	0	1	0
Kalrn	kalirin, RhoGEF kinase [Source:MGI Symbol;Acc:MGI:2685385]	0	-1	0	-1
Kank4	KN motif and ankyrin repeat domains 4 [Source:MGI Symbol;Acc:MGI:3043381]	0	1	0	1
Kansl1l	KAT8 regulatory NSL complex subunit 1-like [Source:MGI Symbol;Acc:MGI:1915941]	0	0	1	0
Kazn	kazrin, periplakin interacting protein [Source:MGI Symbol;Acc:MGI:1918779]	0	-1	0	-1
Kbtbd8	kelch repeat and BTB (POZ) domain containing 8 [Source:MGI Symbol;Acc:MGI:2661430]	0	0	-1	0
Kcna4	potassium voltage-gated channel, shaker-related subfamily, member 4 [Source:MGI Symbol;Acc:MGI:96661]	0	-1	0	-1
Kcnab1	potassium voltage-gated channel, shaker-related subfamily, beta member 1 [Source:MGI Symbol;Acc:MGI:109155]	0	-1	0	-1
Kcnab2	potassium voltage-gated channel, shaker-related subfamily, beta member 2 [Source:MGI Symbol;Acc:MGI:109239]	0	1	0	1
Kcnb1	potassium voltage gated channel, Shab-related subfamily, member 1 [Source:MGI Symbol;Acc:MGI:96666]	1	0	0	-1
Kcnf1	potassium voltage-gated channel, subfamily F, member 1 [Source:MGI Symbol;Acc:MGI:2687399]	0	0	-1	0
Kcng1	potassium voltage-gated channel, subfamily G, member 1 [Source:MGI Symbol;Acc:MGI:3616086]	0	-1	0	0
Kcnh2	potassium voltage-gated channel, subfamily H (eag-related), member 2 [Source:MGI Symbol;Acc:MGI:1341722]	0	-1	0	-1
Kcnip1	Kv channel-interacting protein 1 [Source:MGI Symbol;Acc:MGI:1917607]	0	1	0	1
Kcnj12	potassium inwardly-rectifying channel, subfamily J, member 12 [Source:MGI Symbol;Acc:MGI:108495]	0	0	1	1
Kcnj14	potassium inwardly-rectifying channel, subfamily J, member 14 [Source:MGI Symbol;Acc:MGI:2384820]	1	0	1	0
Kcnj2	potassium inwardly-rectifying channel, subfamily J, member 2 [Source:MGI Symbol;Acc:MGI:104744]	0	1	0	1
Kcnj4	potassium inwardly-rectifying channel, subfamily J, member 4 [Source:MGI Symbol;Acc:MGI:104743]	1	0	0	0
Kcnk2	potassium channel, subfamily K, member 2 [Source:MGI Symbol;Acc:MGI:109366]	0	1	0	1
Kcnk3	potassium channel, subfamily K, member 3 [Source:MGI Symbol;Acc:MGI:1100509]	0	1	0	1
Kcnk5	potassium channel, subfamily K, member 5 [Source:MGI Symbol;Acc:MGI:1336175]	0	-1	0	-1
Kcnmb4	potassium large conductance calcium-activated channel, subfamily M, beta member 4 [Source:MGI Symbol;Acc:MGI:1913272]	0	-1	0	-1
Kcnn1	potassium intermediate/small conductance calcium-activated channel, subfamily N, member 1 [Source:MGI Symbol;Acc:MGI:1933993]	1	0	1	0
Kcnn4	potassium intermediate/small conductance calcium-activated channel, subfamily N, member 4 [Source:MGI Symbol;Acc:MGI:1277957]	0	1	0	1
Kcnq5	potassium voltage-gated channel, subfamily Q, member 5 [Source:MGI Symbol;Acc:MGI:1924937]	0	-1	0	-1
Kcnu1	potassium channel, subfamily U, member 1 [Source:MGI Symbol;Acc:MGI:1202300]	1	0	0	-1
Kctd1	potassium channel tetramerisation domain containing 1 [Source:MGI Symbol;Acc:MGI:1918269]	0	-1	0	-1
Kctd11	potassium channel tetramerisation domain containing 11 [Source:MGI Symbol;Acc:MGI:2448712]	1	0	0	0
Kctd12	potassium channel tetramerisation domain containing 12 [Source:MGI Symbol;Acc:MGI:2145823]	1	0	0	0
Kctd12b	potassium channel tetramerisation domain containing 12b [Source:MGI Symbol;Acc:MGI:2444667]	0	1	0	0
Kctd15	potassium channel tetramerisation domain containing 15 [Source:MGI Symbol;Acc:MGI:2385276]	0	1	0	1
Kctd4	potassium channel tetramerisation domain containing 4 [Source:MGI Symbol;Acc:MGI:1914766]	0	0	1	1
Kdm5b	lysine (K)-specific demethylase 5B [Source:MGI Symbol;Acc:MGI:1922855]	0	-1	0	0
Kdm6b	KDM1 lysine (K)-specific demethylase 6B [Source:MGI Symbol;Acc:MGI:2448492]	0	0	1	0
Kdr	kinase insert domain protein receptor [Source:MGI Symbol;Acc:MGI:96683]	0	1	0	1
Khdrbs3	KH domain containing, RNA binding, signal transduction associated 3 [Source:MGI Symbol;Acc:MGI:1313312]	0	-1	0	0
Khk	ketohexokinase [Source:MGI Symbol;Acc:MGI:1096353]	0	-1	0	-1
Kif17	kinesin family member 17 [Source:MGI Symbol;Acc:MGI:1098229]	1	0	1	0
Kif18a	kinesin family member 18A [Source:MGI Symbol;Acc:MGI:2446977]	0	0	-1	0
Kif21b	kinesin family member 21B [Source:MGI Symbol;Acc:MGI:109234]	0	-1	0	-1
Kif24	kinesin family member 24 [Source:MGI Symbol;Acc:MGI:1918345]	0	0	-1	0
Kif26b	kinesin family member 26B [Source:MGI Symbol;Acc:MGI:2447076]	-1	-1	0	-1
Kif27	kinesin family member 27 [Source:MGI Symbol;Acc:MGI:1922300]	1	0	1	0
Kif5a	kinesin family member 5A [Source:MGI Symbol;Acc:MGI:109564]	1	0	1	0
Kif5c	kinesin family member 5C [Source:MGI Symbol;Acc:MGI:1098269]	0	1	0	1
Kif6	kinesin family member 6 [Source:MGI Symbol;Acc:MGI:1098238]	0	-1	0	-1
Kitl	kit ligand [Source:MGI Symbol;Acc:MGI:96974]	0	1	0	1
Klb	klotho beta [Source:MGI Symbol;Acc:MGI:1932466]	1	0	1	0
Klc3	kinesin light chain 3 [Source:MGI Symbol;Acc:MGI:1277971]	0	0	0	-1
Klf10	Kruppel-like factor 10 [Source:MGI Symbol;Acc:MGI:1101353]	1	0	1	0
Klf11	Kruppel-like factor 11 [Source:MGI Symbol;Acc:MGI:2653368]	1	0	1	0
Klf12	Kruppel-like factor 12 [Source:MGI Symbol;Acc:MGI:1333796]	0	1	0	1
Klf13	Kruppel-like factor 13 [Source:MGI Symbol;Acc:MGI:1354948]	0	0	0	1
Klf2	Kruppel-like factor 2 (lung) [Source:MGI Symbol;Acc:MGI:1342772]	0	0	-1	0
Klf5	Kruppel-like factor 5 [Source:MGI Symbol;Acc:MGI:1338056]	0	1	0	1
Klf8	Kruppel-like factor 8 [Source:MGI Symbol;Acc:MGI:2442430]	0	1	0	1
Klf9	Kruppel-like factor 9 [Source:MGI Symbol;Acc:MGI:1333856]	0	0	1	0
Klhdc1	kelch domain containing 1 [Source:MGI Symbol;Acc:MGI:2672853]	0	0	0	1
Klhdc7b	kelch domain containing 7B [Source:MGI Symbol;Acc:MGI:3648212]	1	0	1	0
Klhdc8a	kelch domain containing 8A [Source:MGI Symbol;Acc:MGI:2442630]	0	1	0	1
Klhl13	kelch-like 13 [Source:MGI Symbol;Acc:MGI:1914705]	0	-1	0	-1
Klhl22	kelch-like 22 [Source:MGI Symbol;Acc:MGI:1337995]	0	-1	0	-1
Klhl23	kelch-like 23 [Source:MGI Symbol;Acc:MGI:2683536]	0	0	0	1
Klhl24	kelch-like 24 [Source:MGI Symbol;Acc:MGI:1923035]	0	-1	1	0
Klhl29	kelch-like 29 [Source:MGI Symbol;Acc:MGI:2683857]	0	-1	0	-1
Klhl40	kelch-like 40 [Source:MGI Symbol;Acc:MGI:1919580]	1	0	1	0
Klk14	kallikrein related-peptidase 14 [Source:MGI Symbol;Acc:MGI:2447564]	1	0	1	0
Klra15	#N/A	0	1	1	1
Klra17	killer cell lectin-like receptor, subfamily A, member 17 [Source:MGI Symbol;Acc:MGI:2180674]	0	0	0	1
Klra18	#N/A	0	1	0	1
Klra2	killer cell lectin-like receptor, subfamily A, member 2 [Source:MGI Symbol;Acc:MGI:101906]	0	0	0	1
Klra22	#N/A	0	1	-1	0
Klra33	#N/A	0	0	1	1
Krba1	KRAB-A domain containing 1 [Source:MGI Symbol;Acc:MGI:1925077]	0	-1	0	-1
Kremen2	kringle containing transmembrane protein 2 [Source:MGI Symbol;Acc:MGI:1920266]	1	0	1	0
Krt14	keratin 14 [Source:MGI Symbol;Acc:MGI:96688]	0	-1	0	-1
Krt15	keratin 15 [Source:MGI Symbol;Acc:MGI:96689]	0	-1	0	-1
Krt18	keratin 18 [Source:MGI Symbol;Acc:MGI:96692]	0	-1	0	-1
Krt7	keratin 7 [Source:MGI Symbol;Acc:MGI:96704]	0	1	0	1
Krt78	keratin 78 [Source:MGI Symbol;Acc:MGI:1917529]	1	0	1	0
Krt79	keratin 79 [Source:MGI Symbol;Acc:MGI:2385030]	1	0	0	-1
Krt8	keratin 8 [Source:MGI Symbol;Acc:MGI:96705]	0	-1	0	-1
Krtap1-5	keratin associated protein 1-5 [Source:MGI Symbol;Acc:MGI:1916914]	0	1	0	1
Ksr1	kinase suppressor of ras 1 [Source:MGI Symbol;Acc:MGI:105051]	0	-1	0	-1
L1cam	L1 cell adhesion molecule [Source:MGI Symbol;Acc:MGI:96721]	1	1	0	1
L3mbtl1	L3MBTL1 histone methyl-lysine binding protein [Source:MGI Symbol;Acc:MGI:2676663]	1	0	1	0
Lacc1	laccase domain containing 1 [Source:MGI Symbol;Acc:MGI:2445077]	0	-1	0	-1
Lad1	ladinin [Source:MGI Symbol;Acc:MGI:109343]	1	-1	0	-1
Lag3	lymphocyte-activation gene 3 [Source:MGI Symbol;Acc:MGI:106588]	0	0	1	0
Lama2	laminin, alpha 2 [Source:MGI Symbol;Acc:MGI:99912]	0	1	-1	0
Lama4	laminin, alpha 4 [Source:MGI Symbol;Acc:MGI:109321]	0	1	-1	0
Lamb2	laminin, beta 2 [Source:MGI Symbol;Acc:MGI:99916]	0	1	0	0
Lamc3	laminin gamma 3 [Source:MGI Symbol;Acc:MGI:1344394]	0	0	1	1
Lancl3	LanC lantibiotic synthetase component C-like 3 (bacterial) [Source:MGI Symbol;Acc:MGI:2443335]	0	1	0	1
Larp6	La ribonucleoprotein domain family, member 6 [Source:MGI Symbol;Acc:MGI:1914807]	0	-1	0	0
Lars2	leucyl-tRNA synthetase, mitochondrial [Source:MGI Symbol;Acc:MGI:2142973]	-1	0	0	0
Layn	layilin [Source:MGI Symbol;Acc:MGI:2685357]	0	1	0	1
Lbh	limb-bud and heart [Source:MGI Symbol;Acc:MGI:1925139]	0	-1	0	-1
Lbp	lipopolysaccharide binding protein [Source:MGI Symbol;Acc:MGI:1098776]	0	-1	0	-1
Lcat	lecithin cholesterol acyltransferase [Source:MGI Symbol;Acc:MGI:96755]	0	1	0	0
Lck	lymphocyte protein tyrosine kinase [Source:MGI Symbol;Acc:MGI:96756]	1	-1	0	-1
Lct	lactase [Source:MGI Symbol;Acc:MGI:104576]	1	0	1	0
Lctl	lactase-like [Source:MGI Symbol;Acc:MGI:2183549]	0	-1	0	-1
Ldb2	LIM domain binding 2 [Source:MGI Symbol;Acc:MGI:894670]	-1	0	0	0
Ldb3	LIM domain binding 3 [Source:MGI Symbol;Acc:MGI:1344412]	0	1	0	1
Ldhb	lactate dehydrogenase B [Source:MGI Symbol;Acc:MGI:96763]	0	-1	0	-1
Ldlrad4	low density lipoprotein receptor class A domain containing 4 [Source:MGI Symbol;Acc:MGI:1277150]	0	1	0	1
Ldoc1l	#N/A	0	-1	0	-1
Lef1	lymphoid enhancer binding factor 1 [Source:MGI Symbol;Acc:MGI:96770]	0	0	0	1
Lefty1	left right determination factor 1 [Source:MGI Symbol;Acc:MGI:107405]	0	-1	0	-1
Letm2	leucine zipper-EF-hand containing transmembrane protein 2 [Source:MGI Symbol;Acc:MGI:2444979]	1	0	1	0
Lfng	LFNG O-fucosylpeptide 3-beta-N-acetylglucosaminyltransferase [Source:MGI Symbol;Acc:MGI:1095413]	-1	-1	-1	-1
Lgals2	lectin, galactose-binding, soluble 2 [Source:MGI Symbol;Acc:MGI:895068]	0	-1	0	-1
Lgals3bp	lectin, galactoside-binding, soluble, 3 binding protein [Source:MGI Symbol;Acc:MGI:99554]	0	-1	0	-1
Lgals4	lectin, galactose binding, soluble 4 [Source:MGI Symbol;Acc:MGI:107536]	1	0	1	-1
Lgals9	lectin, galactose binding, soluble 9 [Source:MGI Symbol;Acc:MGI:109496]	0	-1	0	-1
Lgr5	leucine rich repeat containing G protein coupled receptor 5 [Source:MGI Symbol;Acc:MGI:1341817]	0	0	0	1
Lgr6	leucine-rich repeat-containing G protein-coupled receptor 6 [Source:MGI Symbol;Acc:MGI:2441805]	-1	-1	0	0
Lhpp	phospholysine phosphohistidine inorganic pyrophosphate phosphatase [Source:MGI Symbol;Acc:MGI:1923679]	0	0	0	-1
Lhx2	LIM homeobox protein 2 [Source:MGI Symbol;Acc:MGI:96785]	0	1	0	1
Lhx6	LIM homeobox protein 6 [Source:MGI Symbol;Acc:MGI:1306803]	0	0	0	1
Lhx9	LIM homeobox protein 9 [Source:MGI Symbol;Acc:MGI:1316721]	0	1	0	0
Lif	leukemia inhibitory factor [Source:MGI Symbol;Acc:MGI:96787]	1	-1	1	0
Limch1	LIM and calponin homology domains 1 [Source:MGI Symbol;Acc:MGI:1924819]	-1	-1	-1	-1
Limd2	LIM domain containing 2 [Source:MGI Symbol;Acc:MGI:1915053]	0	-1	0	-1
Lims2	LIM and senescent cell antigen like domains 2 [Source:MGI Symbol;Acc:MGI:2385067]	0	1	0	1
Lin28b	lin-28 homolog B (C. elegans) [Source:MGI Symbol;Acc:MGI:3584032]	0	-1	0	-1
Lin7b	lin-7 homolog B (C. elegans) [Source:MGI Symbol;Acc:MGI:1330858]	0	0	1	0
Lipg	lipase, endothelial [Source:MGI Symbol;Acc:MGI:1341803]	0	1	0	1
Lipo1	lipase, member O1 [Source:MGI Symbol;Acc:MGI:3647308]	-1	1	0	1
Lipt1	lipoyltransferase 1 [Source:MGI Symbol;Acc:MGI:3645211]	0	0	-1	0
Lipt2	lipoyl(octanoyl) transferase 2 (putative) [Source:MGI Symbol;Acc:MGI:1914414]	1	0	0	0
Lix1	limb and CNS expressed 1 [Source:MGI Symbol;Acc:MGI:1913893]	1	0	1	0
Lman1l	lectin, mannose-binding 1 like [Source:MGI Symbol;Acc:MGI:2667537]	1	0	1	1
Lmcd1	LIM and cysteine-rich domains 1 [Source:MGI Symbol;Acc:MGI:1353635]	0	-1	0	-1
Lmln	leishmanolysin-like (metallopeptidase M8 family) [Source:MGI Symbol;Acc:MGI:2444736]	1	0	1	0
Lmo1	LIM domain only 1 [Source:MGI Symbol;Acc:MGI:102812]	0	1	0	1
Lmo7	LIM domain only 7 [Source:MGI Symbol;Acc:MGI:1353586]	0	1	0	1
Lmod1	leiomodin 1 (smooth muscle) [Source:MGI Symbol;Acc:MGI:2135671]	-1	1	0	1
LOC100503676	#N/A	0	-1	1	-1
LOC100504703	#N/A	0	0	1	0
LOC100861615	#N/A	0	-1	1	0
LOC106740	#N/A	0	0	1	0
LOC381967	#N/A	1	1	0	0
Lonrf1	LON peptidase N-terminal domain and ring finger 1 [Source:MGI Symbol;Acc:MGI:3609241]	0	0	0	1
Lonrf3	LON peptidase N-terminal domain and ring finger 3 [Source:MGI Symbol;Acc:MGI:1921615]	0	0	0	1
Loxl1	lysyl oxidase-like 1 [Source:MGI Symbol;Acc:MGI:106096]	0	1	0	1
Loxl2	lysyl oxidase-like 2 [Source:MGI Symbol;Acc:MGI:2137913]	0	-1	0	-1
Loxl4	lysyl oxidase-like 4 [Source:MGI Symbol;Acc:MGI:1914823]	0	1	0	1
Lpar1	lysophosphatidic acid receptor 1 [Source:MGI Symbol;Acc:MGI:108429]	0	0	0	1
Lpar2	lysophosphatidic acid receptor 2 [Source:MGI Symbol;Acc:MGI:1858422]	0	-1	0	-1
Lpar4	lysophosphatidic acid receptor 4 [Source:MGI Symbol;Acc:MGI:1925384]	-1	0	0	1
Lpar5	lysophosphatidic acid receptor 5 [Source:MGI Symbol;Acc:MGI:2685918]	1	0	1	0
Lpar6	lysophosphatidic acid receptor 6 [Source:MGI Symbol;Acc:MGI:1914418]	-1	0	-1	0
Lpcat2	lysophosphatidylcholine acyltransferase 2 [Source:MGI Symbol;Acc:MGI:3606214]	0	-1	0	-1
Lphn2	#N/A	0	1	0	1
Lphn3	#N/A	0	1	0	1
Lpin1	lipin 1 [Source:MGI Symbol;Acc:MGI:1891340]	0	0	0	1
Lpin3	lipin 3 [Source:MGI Symbol;Acc:MGI:1891342]	0	1	0	1
[truncated: 1,619 more rows]
