# Supplementary material for: Stat3 oxidation-dependent regulation of gene expression impacts on developmental processes and involves cooperation with Hif-1α
Source: PLoS One. 2020 Dec 17;15(12):e0244255. doi: 10.1371/journal.pone.0244255 (PMC7746180; doi:10.1371/journal.pone.0244255)
Supplement: S3 Table — (XLSX) [file pone.0244255.s007.xlsx]

## Sheet: Supplementary Table 3
S3 Table | Differential gene regulation clustering analysis results showing 199 differentially expressed genes clustered into 10 patterns.
DE_genes	Description	WT_H2O2 vs WT_Basal	C3S_Basal vs WT_Basal	C3S_H2O2 vs C3S_Basal	C3S_H2O2 vs WT_H2O2	Up- or down-regulation in control vs oxidation in -/-WT cells	# Pattern
Gm14305	predicted gene 14305 [Source:MGI Symbol;Acc:MGI:3709632]	-1	-1	1	1	Down	1
Raver1-fdx1l	#N/A	-1	-1	1	1	Down	1
Zc2hc1c	zinc finger, C2HC-type containing 1C [Source:MGI Symbol;Acc:MGI:1919600]	-1	-1	1	1	Down	1
Apol8	apolipoprotein L 8 [Source:MGI Symbol;Acc:MGI:2444921]	-1	0	0	1	Down	2
Bcl11b	B cell leukemia/lymphoma 11B [Source:MGI Symbol;Acc:MGI:1929913]	-1	0	0	1	Down	2
Col1a2	collagen, type I, alpha 2 [Source:MGI Symbol;Acc:MGI:88468]	-1	0	0	1	Down	2
Dkk3	dickkopf WNT signaling pathway inhibitor 3 [Source:MGI Symbol;Acc:MGI:1354952]	-1	0	0	1	Down	2
Dnm3os	dynamin 3, opposite strand [Source:MGI Symbol;Acc:MGI:3052332]	-1	0	0	1	Down	2
Ebf1	early B cell factor 1 [Source:MGI Symbol;Acc:MGI:95275]	-1	0	0	1	Down	2
Edil3	EGF-like repeats and discoidin I-like domains 3 [Source:MGI Symbol;Acc:MGI:1329025]	-1	0	0	1	Down	2
Gnao1	guanine nucleotide binding protein, alpha O [Source:MGI Symbol;Acc:MGI:95775]	-1	0	0	1	Down	2
Lpar4	lysophosphatidic acid receptor 4 [Source:MGI Symbol;Acc:MGI:1925384]	-1	0	0	1	Down	2
Lrrk2	leucine-rich repeat kinase 2 [Source:MGI Symbol;Acc:MGI:1913975]	-1	0	0	1	Down	2
Lrrtm2	leucine rich repeat transmembrane neuronal 2 [Source:MGI Symbol;Acc:MGI:2389174]	-1	0	0	1	Down	2
Osr2	odd-skipped related 2 [Source:MGI Symbol;Acc:MGI:1930813]	-1	0	0	1	Down	2
Pcdh19	protocadherin 19 [Source:MGI Symbol;Acc:MGI:2685563]	-1	0	0	1	Down	2
Pcdhb19	protocadherin beta 19 [Source:MGI Symbol;Acc:MGI:2136757]	-1	0	0	1	Down	2
Pdgfrb	platelet derived growth factor receptor, beta polypeptide [Source:MGI Symbol;Acc:MGI:97531]	-1	0	0	1	Down	2
Per3	period circadian clock 3 [Source:MGI Symbol;Acc:MGI:1277134]	-1	0	0	1	Down	2
Plag1	pleiomorphic adenoma gene 1 [Source:MGI Symbol;Acc:MGI:1891916]	-1	0	0	1	Down	2
Psme2b	protease (prosome, macropain) activator subunit 2B [Source:MGI Symbol;Acc:MGI:1341073]	-1	0	0	1	Down	2
S1pr1	sphingosine-1-phosphate receptor 1 [Source:MGI Symbol;Acc:MGI:1096355]	-1	0	0	1	Down	2
Spaca6	sperm acrosome associated 6 [Source:MGI Symbol;Acc:MGI:1922452]	-1	0	0	1	Down	2
Syk	spleen tyrosine kinase [Source:MGI Symbol;Acc:MGI:99515]	-1	0	0	1	Down	2
Thbs2	thrombospondin 2 [Source:MGI Symbol;Acc:MGI:98738]	-1	0	0	1	Down	2
Tmem200a	transmembrane protein 200A [Source:MGI Symbol;Acc:MGI:1924470]	-1	0	0	1	Down	2
Tspan11	tetraspanin 11 [Source:MGI Symbol;Acc:MGI:1915748]	-1	0	0	1	Down	2
Vat1l	vesicle amine transport protein 1 like [Source:MGI Symbol;Acc:MGI:2142534]	-1	0	0	1	Down	2
Hist1h4k	#N/A	-1	0	1	1	Down	3
Adam19	a disintegrin and metallopeptidase domain 19 (meltrin beta) [Source:MGI Symbol;Acc:MGI:105377]	-1	1	-1	1	Down	4
Adamts12	a disintegrin-like and metallopeptidase (reprolysin type) with thrombospondin type 1 motif, 12 [Source:MGI Symbol;Acc:MGI:2146046]	-1	1	-1	1	Down	4
Adra1d	adrenergic receptor, alpha 1d [Source:MGI Symbol;Acc:MGI:106673]	-1	1	-1	1	Down	4
Aspn	asporin [Source:MGI Symbol;Acc:MGI:1913945]	-1	1	-1	1	Down	4
Cacna1h	calcium channel, voltage-dependent, T type, alpha 1H subunit [Source:MGI Symbol;Acc:MGI:1928842]	-1	1	-1	1	Down	4
Esrrg	estrogen-related receptor gamma [Source:MGI Symbol;Acc:MGI:1347056]	-1	1	-1	1	Down	4
Ogn	osteoglycin [Source:MGI Symbol;Acc:MGI:109278]	-1	1	-1	1	Down	4
Osr1	odd-skipped related transcription factor 1 [Source:MGI Symbol;Acc:MGI:1344424]	-1	1	-1	1	Down	4
Rgma	repulsive guidance molecule family member A [Source:MGI Symbol;Acc:MGI:2679262]	-1	1	-1	1	Down	4
Abi3bp	ABI gene family, member 3 (NESH) binding protein [Source:MGI Symbol;Acc:MGI:2444583]	-1	1	0	1	Down	5
Adamtsl3	ADAMTS-like 3 [Source:MGI Symbol;Acc:MGI:3028499]	-1	1	0	1	Down	5
Adh7	alcohol dehydrogenase 7 (class IV), mu or sigma polypeptide [Source:MGI Symbol;Acc:MGI:87926]	-1	1	0	1	Down	5
Adrb2	adrenergic receptor, beta 2 [Source:MGI Symbol;Acc:MGI:87938]	-1	1	0	1	Down	5
Aff3	AF4/FMR2 family, member 3 [Source:MGI Symbol;Acc:MGI:106927]	-1	1	0	1	Down	5
Bach2	BTB and CNC homology, basic leucine zipper transcription factor 2 [Source:MGI Symbol;Acc:MGI:894679]	-1	1	0	1	Down	5
Bnc2	basonuclin 2 [Source:MGI Symbol;Acc:MGI:2443805]	-1	1	0	1	Down	5
C530008M17Rik	RIKEN cDNA C530008M17 gene [Source:MGI Symbol;Acc:MGI:2444817]	-1	1	0	1	Down	5
Calhm2	calcium homeostasis modulator family member 2 [Source:MGI Symbol;Acc:MGI:1919941]	-1	1	0	1	Down	5
Chic1	cysteine-rich hydrophobic domain 1 [Source:MGI Symbol;Acc:MGI:1344694]	-1	1	0	1	Down	5
Cldn1	claudin 1 [Source:MGI Symbol;Acc:MGI:1276109]	-1	1	0	1	Down	5
Col12a1	collagen, type XII, alpha 1 [Source:MGI Symbol;Acc:MGI:88448]	-1	1	0	1	Down	5
Cpeb1	cytoplasmic polyadenylation element binding protein 1 [Source:MGI Symbol;Acc:MGI:108442]	-1	1	0	1	Down	5
Dysf	dysferlin [Source:MGI Symbol;Acc:MGI:1349385]	-1	1	0	1	Down	5
Etv1	ets variant 1 [Source:MGI Symbol;Acc:MGI:99254]	-1	1	0	1	Down	5
Fam181b	family with sequence similarity 181, member B [Source:MGI Symbol;Acc:MGI:1930951]	-1	1	0	1	Down	5
Fat4	FAT atypical cadherin 4 [Source:MGI Symbol;Acc:MGI:3045256]	-1	1	0	1	Down	5
Fgf7	fibroblast growth factor 7 [Source:MGI Symbol;Acc:MGI:95521]	-1	1	0	1	Down	5
Gpr124	#N/A	-1	1	0	1	Down	5
Hey2	hairy/enhancer-of-split related with YRPW motif 2 [Source:MGI Symbol;Acc:MGI:1341884]	-1	1	0	1	Down	5
Lipo1	lipase, member O1 [Source:MGI Symbol;Acc:MGI:3647308]	-1	1	0	1	Down	5
Lmod1	leiomodin 1 (smooth muscle) [Source:MGI Symbol;Acc:MGI:2135671]	-1	1	0	1	Down	5
Lrch2	leucine-rich repeats and calponin homology (CH) domain containing 2 [Source:MGI Symbol;Acc:MGI:2147870]	-1	1	0	1	Down	5
Ly6a	lymphocyte antigen 6 complex, locus A [Source:MGI Symbol;Acc:MGI:107527]	-1	1	0	1	Down	5
Lynx1	Ly6/neurotoxin 1 [Source:MGI Symbol;Acc:MGI:1345180]	-1	1	0	1	Down	5
Mab21l1	mab-21-like 1 [Source:MGI Symbol;Acc:MGI:1333773]	-1	1	0	1	Down	5
Mecom	MDS1 and EVI1 complex locus [Source:MGI Symbol;Acc:MGI:95457]	-1	1	0	1	Down	5
Myo7a	myosin VIIA [Source:MGI Symbol;Acc:MGI:104510]	-1	1	0	1	Down	5
Nav2	neuron navigator 2 [Source:MGI Symbol;Acc:MGI:2183691]	-1	1	0	1	Down	5
Nhs	NHS actin remodeling regulator [Source:MGI Symbol;Acc:MGI:2684894]	-1	1	0	1	Down	5
Pdgfd	platelet-derived growth factor, D polypeptide [Source:MGI Symbol;Acc:MGI:1919035]	-1	1	0	1	Down	5
Piezo2	piezo-type mechanosensitive ion channel component 2 [Source:MGI Symbol;Acc:MGI:1918781]	-1	1	0	1	Down	5
Pou3f3	POU domain, class 3, transcription factor 3 [Source:MGI Symbol;Acc:MGI:102564]	-1	1	0	1	Down	5
Prune2	prune homolog 2 [Source:MGI Symbol;Acc:MGI:1925004]	-1	1	0	1	Down	5
Ptprq	protein tyrosine phosphatase, receptor type, Q [Source:MGI Symbol;Acc:MGI:1096349]	-1	1	0	1	Down	5
Raet1b	#N/A	-1	1	0	1	Down	5
Rspo2	R-spondin 2 [Source:MGI Symbol;Acc:MGI:1922667]	-1	1	0	1	Down	5
Rtn4r	reticulon 4 receptor [Source:MGI Symbol;Acc:MGI:2136886]	-1	1	0	1	Down	5
Sgcd	sarcoglycan, delta (dystrophin-associated glycoprotein) [Source:MGI Symbol;Acc:MGI:1346525]	-1	1	0	1	Down	5
Slc1a6	solute carrier family 1 (high affinity aspartate/glutamate transporter), member 6 [Source:MGI Symbol;Acc:MGI:1096331]	-1	1	0	1	Down	5
Slc8a1	solute carrier family 8 (sodium/calcium exchanger), member 1 [Source:MGI Symbol;Acc:MGI:107956]	-1	1	0	1	Down	5
Tfap2b	transcription factor AP-2 beta [Source:MGI Symbol;Acc:MGI:104672]	-1	1	0	1	Down	5
Tmem45a	transmembrane protein 45a [Source:MGI Symbol;Acc:MGI:1913122]	-1	1	0	1	Down	5
Tmem47	transmembrane protein 47 [Source:MGI Symbol;Acc:MGI:2177570]	-1	1	0	1	Down	5
Trps1	transcriptional repressor GATA binding 1 [Source:MGI Symbol;Acc:MGI:1927616]	-1	1	0	1	Down	5
Tshz2	teashirt zinc finger family member 2 [Source:MGI Symbol;Acc:MGI:2153084]	-1	1	0	1	Down	5
Unc5c	unc-5 netrin receptor C [Source:MGI Symbol;Acc:MGI:1095412]	-1	1	0	1	Down	5
Zfhx4	zinc finger homeodomain 4 [Source:MGI Symbol;Acc:MGI:2137668]	-1	1	0	1	Down	5
1810019D21Rik	RIKEN cDNA 1810019D21 gene [Source:MGI Symbol;Acc:MGI:1917021]	1	-1	0	-1	Up	6
6430584L05Rik	RIKEN cDNA 6430584L05 gene [Source:MGI Symbol;Acc:MGI:5439415]	1	-1	0	-1	Up	6
Angptl4	angiopoietin-like 4 [Source:MGI Symbol;Acc:MGI:1888999]	1	-1	0	-1	Up	6
Anpep	alanyl (membrane) aminopeptidase [Source:MGI Symbol;Acc:MGI:5000466]	1	-1	0	-1	Up	6
Cd14	CD14 antigen [Source:MGI Symbol;Acc:MGI:88318]	1	-1	0	-1	Up	6
Clca6	#N/A	1	-1	0	-1	Up	6
Cxxc4	CXXC finger 4 [Source:MGI Symbol;Acc:MGI:2442112]	1	-1	0	-1	Up	6
Dlx4	distal-less homeobox 4 [Source:MGI Symbol;Acc:MGI:94904]	1	-1	0	-1	Up	6
Epsti1	epithelial stromal interaction 1 (breast) [Source:MGI Symbol;Acc:MGI:1915168]	1	-1	0	-1	Up	6
Gpr132	G protein-coupled receptor 132 [Source:MGI Symbol;Acc:MGI:1890220]	1	-1	0	-1	Up	6
Hotair	HOX transcript antisense RNA (non-protein coding) [Source:MGI Symbol;Acc:MGI:3826586]	1	-1	0	-1	Up	6
Icam1	intercellular adhesion molecule 1 [Source:MGI Symbol;Acc:MGI:96392]	1	-1	0	-1	Up	6
Lad1	ladinin [Source:MGI Symbol;Acc:MGI:109343]	1	-1	0	-1	Up	6
Lck	lymphocyte protein tyrosine kinase [Source:MGI Symbol;Acc:MGI:96756]	1	-1	0	-1	Up	6
Myom3	myomesin family, member 3 [Source:MGI Symbol;Acc:MGI:2685280]	1	-1	0	-1	Up	6
Sp8	trans-acting transcription factor 8 [Source:MGI Symbol;Acc:MGI:2443471]	1	-1	0	-1	Up	6
Tchh	trichohyalin [Source:MGI Symbol;Acc:MGI:2177944]	1	-1	0	-1	Up	6
Tmem44	transmembrane protein 44 [Source:MGI Symbol;Acc:MGI:1924489]	1	-1	0	-1	Up	6
Zfp455	zinc finger protein 455 [Source:MGI Symbol;Acc:MGI:3040708]	1	-1	0	-1	Up	6
BC068157	proline rich protein 36	1	-1	1	-1	Up	7
Cd274	CD274 antigen [Source:MGI Symbol;Acc:MGI:1926446]	1	-1	1	-1	Up	7
Cdh1	cadherin 1 [Source:MGI Symbol;Acc:MGI:88354]	1	-1	1	-1	Up	7
Dlx3	distal-less homeobox 3 [Source:MGI Symbol;Acc:MGI:94903]	1	-1	1	-1	Up	7
Dpcr1	mucin-like 3	1	-1	1	-1	Up	7
Evpl	envoplakin [Source:MGI Symbol;Acc:MGI:107507]	1	-1	1	-1	Up	7
Gch1	GTP cyclohydrolase 1 [Source:MGI Symbol;Acc:MGI:95675]	1	-1	1	-1	Up	7
Grhl1	grainyhead like transcription factor 1 [Source:MGI Symbol;Acc:MGI:2182540]	1	-1	1	-1	Up	7
Gsto2	glutathione S-transferase omega 2 [Source:MGI Symbol;Acc:MGI:1915464]	1	-1	1	-1	Up	7
Ptpn6	protein tyrosine phosphatase, non-receptor type 6 [Source:MGI Symbol;Acc:MGI:96055]	1	-1	1	-1	Up	7
Sprr1a	small proline-rich protein 1A [Source:MGI Symbol;Acc:MGI:106660]	1	-1	1	-1	Up	7
1700001P01Rik	RIKEN cDNA 1700001P01 gene [Source:MGI Symbol;Acc:MGI:1919465]	1	0	0	-1	Up	8
1700110I01Rik	RIKEN cDNA 1700110I01 gene [Source:MGI Symbol;Acc:MGI:1920799]	1	0	0	-1	Up	8
2010001E11Rik	#N/A	1	0	0	-1	Up	8
2510049J12Rik	#N/A	1	0	0	-1	Up	8
4933433C11Rik	#N/A	1	0	0	-1	Up	8
A930015D03Rik	RIKEN cDNA A930015D03 gene [Source:MGI Symbol;Acc:MGI:1925060]	1	0	0	-1	Up	8
Abhd15	abhydrolase domain containing 15 [Source:MGI Symbol;Acc:MGI:1914727]	1	0	0	-1	Up	8
Acap1	ArfGAP with coiled-coil, ankyrin repeat and PH domains 1 [Source:MGI Symbol;Acc:MGI:2388270]	1	0	0	-1	Up	8
Actn3	actinin alpha 3 [Source:MGI Symbol;Acc:MGI:99678]	1	0	0	-1	Up	8
Aplnr	apelin receptor [Source:MGI Symbol;Acc:MGI:1346086]	1	0	0	-1	Up	8
BC051226	cDNA sequence BC051226 [Source:MGI Symbol;Acc:MGI:3039585]	1	0	0	-1	Up	8
Car7	carbonic anhydrase 7 [Source:MGI Symbol;Acc:MGI:103100]	1	0	0	-1	Up	8
Catsperg1	cation channel sperm associated auxiliary subunit gamma 1 [Source:MGI Symbol;Acc:MGI:2443617]	1	0	0	-1	Up	8
Ccdc176	#N/A	1	0	0	-1	Up	8
Ccdc88b	coiled-coil domain containing 88B [Source:MGI Symbol;Acc:MGI:1925567]	1	0	0	-1	Up	8
Cnr2	cannabinoid receptor 2 (macrophage) [Source:MGI Symbol;Acc:MGI:104650]	1	0	0	-1	Up	8
Crybb3	crystallin, beta B3 [Source:MGI Symbol;Acc:MGI:102717]	1	0	0	-1	Up	8
Cyp27a1	cytochrome P450, family 27, subfamily a, polypeptide 1 [Source:MGI Symbol;Acc:MGI:88594]	1	0	0	-1	Up	8
Fgf21	fibroblast growth factor 21 [Source:MGI Symbol;Acc:MGI:1861377]	1	0	0	-1	Up	8
Foxj1	forkhead box J1 [Source:MGI Symbol;Acc:MGI:1347474]	1	0	0	-1	Up	8
Frs3	fibroblast growth factor receptor substrate 3 [Source:MGI Symbol;Acc:MGI:2135965]	1	0	0	-1	Up	8
Gal3st2	galactose-3-O-sulfotransferase 2 [Source:MGI Symbol;Acc:MGI:2685834]	1	0	0	-1	Up	8
Gm12250	predicted gene 12250 [Source:MGI Symbol;Acc:MGI:3649299]	1	0	0	-1	Up	8
Gm13242	#N/A	1	0	0	-1	Up	8
Gm21284	predicted gene, 21284 [Source:MGI Symbol;Acc:MGI:5434639]	1	0	0	-1	Up	8
Gnal	guanine nucleotide binding protein, alpha stimulating, olfactory type [Source:MGI Symbol;Acc:MGI:95774]	1	0	0	-1	Up	8
Gpr111	#N/A	1	0	0	-1	Up	8
Hilpda	hypoxia inducible lipid droplet associated [Source:MGI Symbol;Acc:MGI:1916823]	1	0	0	-1	Up	8
Hpx	hemopexin [Source:MGI Symbol;Acc:MGI:105112]	1	0	0	-1	Up	8
Kcnb1	potassium voltage gated channel, Shab-related subfamily, member 1 [Source:MGI Symbol;Acc:MGI:96666]	1	0	0	-1	Up	8
Kcnu1	potassium channel, subfamily U, member 1 [Source:MGI Symbol;Acc:MGI:1202300]	1	0	0	-1	Up	8
Krt79	keratin 79 [Source:MGI Symbol;Acc:MGI:2385030]	1	0	0	-1	Up	8
Lrrd1	leucine rich repeats and death domain containing 1 [Source:MGI Symbol;Acc:MGI:3045299]	1	0	0	-1	Up	8
Mmp9	matrix metallopeptidase 9 [Source:MGI Symbol;Acc:MGI:97011]	1	0	0	-1	Up	8
Muc13	mucin 13, epithelial transmembrane [Source:MGI Symbol;Acc:MGI:103190]	1	0	0	-1	Up	8
Myo16	myosin XVI [Source:MGI Symbol;Acc:MGI:2685951]	1	0	0	-1	Up	8
Neil2	nei like 2 (E. coli) [Source:MGI Symbol;Acc:MGI:2686058]	1	0	0	-1	Up	8
Neurl3	neuralized E3 ubiquitin protein ligase 3 [Source:MGI Symbol;Acc:MGI:2429944]	1	0	0	-1	Up	8
Oas1b	2'-5' oligoadenylate synthetase 1B [Source:MGI Symbol;Acc:MGI:97430]	1	0	0	-1	Up	8
Oprl1	opioid receptor-like 1 [Source:MGI Symbol;Acc:MGI:97440]	1	0	0	-1	Up	8
Plcd4	phospholipase C, delta 4 [Source:MGI Symbol;Acc:MGI:107469]	1	0	0	-1	Up	8
Plekha4	pleckstrin homology domain containing, family A (phosphoinositide binding specific) member 4 [Source:MGI Symbol;Acc:MGI:1916467]	1	0	0	-1	Up	8
Prr15	proline rich 15 [Source:MGI Symbol;Acc:MGI:1925254]	1	0	0	-1	Up	8
Prr9	proline rich 9 [Source:MGI Symbol;Acc:MGI:1925680]	1	0	0	-1	Up	8
Rhov	ras homolog family member V [Source:MGI Symbol;Acc:MGI:2444227]	1	0	0	-1	Up	8
Sarm1	sterile alpha and HEAT/Armadillo motif containing 1 [Source:MGI Symbol;Acc:MGI:2136419]	1	0	0	-1	Up	8
Selplg	selectin, platelet (p-selectin) ligand [Source:MGI Symbol;Acc:MGI:106689]	1	0	0	-1	Up	8
Smco1	single-pass membrane protein with coiled-coil domains 1 [Source:MGI Symbol;Acc:MGI:1916826]	1	0	0	-1	Up	8
Snai3	snail family zinc finger 3 [Source:MGI Symbol;Acc:MGI:1353563]	1	0	0	-1	Up	8
Tbx21	T-box 21 [Source:MGI Symbol;Acc:MGI:1888984]	1	0	0	-1	Up	8
Tdrd6	tudor domain containing 6 [Source:MGI Symbol;Acc:MGI:2679727]	1	0	0	-1	Up	8
Tmem184a	transmembrane protein 184a [Source:MGI Symbol;Acc:MGI:2385897]	1	0	0	-1	Up	8
Tspan13	tetraspanin 13 [Source:MGI Symbol;Acc:MGI:1913359]	1	0	0	-1	Up	8
Xkrx	X-linked Kx blood group related, X-linked [Source:MGI Symbol;Acc:MGI:3584011]	1	0	0	-1	Up	8
Zbtb32	zinc finger and BTB domain containing 32 [Source:MGI Symbol;Acc:MGI:1891838]	1	0	0	-1	Up	8
Zfp345	zinc finger protein 345 [Source:MGI Symbol;Acc:MGI:3652219]	1	0	0	-1	Up	8
Zfp772	zinc finger protein 772 [Source:MGI Symbol;Acc:MGI:2385265]	1	0	0	-1	Up	8
2610528A11Rik	RIKEN cDNA 2610528A11 gene [Source:MGI Symbol;Acc:MGI:1917295]	1	0	1	-1	Up	9
Asic4	acid-sensing (proton-gated) ion channel family member 4 [Source:MGI Symbol;Acc:MGI:2652846]	1	0	1	-1	Up	9
Asprv1	aspartic peptidase, retroviral-like 1 [Source:MGI Symbol;Acc:MGI:1915105]	1	0	1	-1	Up	9
Dnajc28	DnaJ heat shock protein family (Hsp40) member C28 [Source:MGI Symbol;Acc:MGI:2181053]	1	0	1	-1	Up	9
Ermap	erythroblast membrane-associated protein [Source:MGI Symbol;Acc:MGI:1349816]	1	0	1	-1	Up	9
Fam71a	family with sequence similarity 71, member A [Source:MGI Symbol;Acc:MGI:3588202]	1	0	1	-1	Up	9
Fam71f2	family with sequence similarity 71, member F2 [Source:MGI Symbol;Acc:MGI:2141439]	1	0	1	-1	Up	9
Gdf9	growth differentiation factor 9 [Source:MGI Symbol;Acc:MGI:95692]	1	0	1	-1	Up	9
Gjc2	gap junction protein, gamma 2 [Source:MGI Symbol;Acc:MGI:2153060]	1	0	1	-1	Up	9
Gm15760	predicted gene 15760 [Source:MGI Symbol;Acc:MGI:3642834]	1	0	1	-1	Up	9
Gm9573	predicted gene 9573 [Source:MGI Symbol;Acc:MGI:3779983]	1	0	1	-1	Up	9
Gpr152	G protein-coupled receptor 152 [Source:MGI Symbol;Acc:MGI:2685519]	1	0	1	-1	Up	9
Hhipl2	hedgehog interacting protein-like 2 [Source:MGI Symbol;Acc:MGI:1926022]	1	0	1	-1	Up	9
Hspa1a	heat shock protein 1A [Source:MGI Symbol;Acc:MGI:96244]	1	0	1	-1	Up	9
Il17f	interleukin 17F [Source:MGI Symbol;Acc:MGI:2676631]	1	0	1	-1	Up	9
Lgals4	lectin, galactose binding, soluble 4 [Source:MGI Symbol;Acc:MGI:107536]	1	0	1	-1	Up	9
Lrrc23	leucine rich repeat containing 23 [Source:MGI Symbol;Acc:MGI:1315192]	1	0	1	-1	Up	9
Mgarp	mitochondria localized glutamic acid rich protein [Source:MGI Symbol;Acc:MGI:1914999]	1	0	1	-1	Up	9
Nlrp3	NLR family, pyrin domain containing 3 [Source:MGI Symbol;Acc:MGI:2653833]	1	0	1	-1	Up	9
Piwil2	piwi-like RNA-mediated gene silencing 2 [Source:MGI Symbol;Acc:MGI:1930036]	1	0	1	-1	Up	9
Scn4a	sodium channel, voltage-gated, type IV, alpha [Source:MGI Symbol;Acc:MGI:98250]	1	0	1	-1	Up	9
Slc39a4	solute carrier family 39 (zinc transporter), member 4 [Source:MGI Symbol;Acc:MGI:1919277]	1	0	1	-1	Up	9
Syna	syncytin a [Source:MGI Symbol;Acc:MGI:2684898]	1	0	1	-1	Up	9
Zfp457	zinc finger protein 457 [Source:MGI Symbol;Acc:MGI:2664334]	1	0	1	-1	Up	9
Zmynd15	zinc finger, MYND-type containing 15 [Source:MGI Symbol;Acc:MGI:3603821]	1	0	1	-1	Up	9
Gm3558	predicted gene 3558 [Source:MGI Symbol;Acc:MGI:3781735]	1	1	-1	-1	Up	10
