# Supplementary material for: Stat3 oxidation-dependent regulation of gene expression impacts on developmental processes and involves cooperation with Hif-1α
Source: PLoS One. 2020 Dec 17;15(12):e0244255. doi: 10.1371/journal.pone.0244255 (PMC7746180; doi:10.1371/journal.pone.0244255)
Supplement: S4 Table — (XLSX) [file pone.0244255.s008.xlsx]

## Sheet: Supplementary Table 4
S4 Table | GO enrichment results for the 113 up-regulated genes.
GO Biological Process Enrichment
Selected ontology file : go-08-11-2019.obo
Selected annotation file: custom annotation file generated using mgi_gaf_08-11-2019.txt
Discarded evidence codes :
Overrepresentation
Selected statistical test : Hypergeometric test
Selected correction : Benjamini & Hochberg False Discovery Rate (FDR) correction
Selected significance level : 0.05
Testing option : Use whole annotation as reference set
The selected cluster :	LGALS4	BC051226	CDH1	ANPEP	GM3558	EPSTI1	4933433C11RIK	CAR7	SMCO1	SLC39A4	ZFP457	ZFP455	ACTN3	KRT79	ZBTB32	FRS3	CYP27A1	ACAP1	NEIL2	APLNR	HHIPL2	PRR15	MGARP	CD274	DLX3	ZFP345	DLX4	1700110I01RIK	A930015D03RIK	EVPL	DNAJC28	XKRX	HPX	ASIC4	GJC2	6430584L05RIK	NLRP3	CD14	CLCA6	GPR111	FAM71A	FGF21	TMEM184A	SNAI3	TDRD6	2510049J12RIK	GM15760	ABHD15	GM12250
ICAM1
No annotations were retrieved for the following entities:
LAD1	GM13242	CCDC176	ZFP455	ZFP345	KRT79	BC068157	A930015D03RIK	2510049J12RIK	GM15760	PRR9	LRRD1	GM12250	LGALS4	BC051226	6430584L05RIK	DPCR1	GM3558	4933433C11RIK	2010001E11RIK	CLCA6	GPR111	ZFP772	GM21284
GO-ID	p-value	corr p-value	x	n	X	N	Description	Genes in test set
22407	2.6e-06	0.00535	10	403	89	23888	regulation of cell-cell adhesion	CCDC88B|CD274|GM9573|CDH1|LCK|TBX21|NLRP3|FOXJ1|PTPN6|ICAM1
2923	8.07e-06	0.00831	3	11	89	23888	regulation of humoral immune response mediated by circulating immunoglobulin	HPX|FOXJ1|PTPN6
1903037	1.36e-05	0.00932	8	292	89	23888	regulation of leukocyte cell-cell adhesion	CCDC88B|CD274|LCK|TBX21|NLRP3|FOXJ1|PTPN6|ICAM1
51049	2.83e-05	0.0146	20	1963	89	23888	regulation of transport	TMEM184A|CD274|KCNB1|OPRL1|MMP9|ICAM1|GDF9|KCNU1|GJC2|TSPAN13|CDH1|ANPEP|APLNR|NLRP3|SCN4A|PTPN6|IL17F|CD14|CAR7|FGF21
34762	5.91e-05	0.016	10	579	89	23888	regulation of transmembrane transport	KCNU1|GJC2|TSPAN13|KCNB1|APLNR|OPRL1|SCN4A|PTPN6|MMP9|FGF21
22408	7.64e-05	0.016	6	189	89	23888	negative regulation of cell-cell adhesion	CD274|GM9573|CDH1|TBX21|FOXJ1|PTPN6
2924	8.2e-05	0.016	2	4	89	23888	negative regulation of humoral immune response mediated by circulating immunoglobulin	FOXJ1|PTPN6
34765	8.48e-05	0.016	9	487	89	23888	regulation of ion transmembrane transport	KCNU1|GJC2|TSPAN13|KCNB1|APLNR|OPRL1|SCN4A|PTPN6|MMP9
43269	9.06e-05	0.016	11	736	89	23888	regulation of ion transport	KCNU1|GJC2|TSPAN13|KCNB1|APLNR|OPRL1|SCN4A|PTPN6|CAR7|MMP9|ICAM1
2822	9.6e-05	0.016	6	197	89	23888	regulation of adaptive immune response based on somatic recombination of immune receptors built from immunoglobulin superfamily domains	CD274|HPX|TBX21|NLRP3|FOXJ1|PTPN6
2712	9.64e-05	0.016	4	64	89	23888	regulation of B cell mediated immunity	HPX|TBX21|FOXJ1|PTPN6
2889	9.64e-05	0.016	4	64	89	23888	regulation of immunoglobulin mediated immune response	HPX|TBX21|FOXJ1|PTPN6
51239	0.000101	0.016	26	3266	89	23888	regulation of multicellular organismal process	CD274|HILPDA|OPRL1|ICAM1|GJC2|CDH1|ANPEP|TBX21|NLRP3|CD14|FGF21|ACTN3|GCH1|ZBTB32|FOXJ1|PLEKHA4|GRHL1|MMP9|CCDC88B|GDF9|LCK|APLNR|SARM1|SCN4A|PTPN6|IL17F
50900	0.000113	0.0166	6	203	89	23888	leukocyte migration	SELPLG|CNR2|TBX21|2610528A11RIK|FOXJ1|ICAM1
2819	0.000147	0.0202	6	213	89	23888	regulation of adaptive immune response	CD274|HPX|TBX21|NLRP3|FOXJ1|PTPN6
50863	0.000167	0.0215	7	312	89	23888	regulation of T cell activation	CCDC88B|CD274|LCK|TBX21|NLRP3|FOXJ1|PTPN6
2000352	0.000208	0.0252	3	31	89	23888	negative regulation of endothelial cell apoptotic process	ANGPTL4|ICAM1|FGF21
1817	0.000236	0.027	10	686	89	23888	regulation of cytokine production	CCDC88B|CD274|TBX21|HILPDA|ZBTB32|NLRP3|FOXJ1|PTPN6|IL17F|CD14
30155	0.00025	0.027	10	691	89	23888	regulation of cell adhesion	CCDC88B|CD274|GM9573|CDH1|LCK|TBX21|NLRP3|FOXJ1|PTPN6|ICAM1
32879	0.000262	0.027	23	2870	89	23888	regulation of localization	TMEM184A|CD274|KCNB1|HILPDA|OPRL1|MMP9|ICAM1|GDF9|KCNU1|GJC2|TSPAN13|CDH1|LCK|ANPEP|APLNR|NLRP3|SCN4A|PTPN6|IL17F|CD14|CAR7|PLCD4|FGF21
2920	0.000327	0.0312	3	36	89	23888	regulation of humoral immune response	HPX|FOXJ1|PTPN6
22409	0.000334	0.0312	6	248	89	23888	positive regulation of cell-cell adhesion	CCDC88B|CD274|CDH1|LCK|NLRP3|ICAM1
1903169	0.000429	0.0384	5	169	89	23888	regulation of calcium ion transmembrane transport	GJC2|TSPAN13|APLNR|OPRL1|PTPN6
2713	0.000486	0.04	2	9	89	23888	negative regulation of B cell mediated immunity	FOXJ1|PTPN6
2890	0.000486	0.04	2	9	89	23888	negative regulation of immunoglobulin mediated immune response	FOXJ1|PTPN6
2823	0.000517	0.0409	3	42	89	23888	negative regulation of adaptive immune response based on somatic recombination of immune receptors built from immunoglobulin superfamily domains	TBX21|FOXJ1|PTPN6
2000551	0.000606	0.0412	2	10	89	23888	regulation of T-helper 2 cell cytokine production	TBX21|NLRP3
2645	0.000606	0.0412	2	10	89	23888	positive regulation of tolerance induction	CD274|FOXJ1
51924	0.000657	0.0412	6	282	89	23888	regulation of calcium ion transport	GJC2|TSPAN13|APLNR|OPRL1|PTPN6|ICAM1
45619	0.000663	0.0412	5	186	89	23888	regulation of lymphocyte differentiation	LCK|TBX21|NLRP3|FOXJ1|PTPN6
2707	0.000676	0.0412	3	46	89	23888	negative regulation of lymphocyte mediated immunity	TBX21|FOXJ1|PTPN6
2695	0.00068	0.0412	5	187	89	23888	negative regulation of leukocyte activation	CD274|CNR2|TBX21|FOXJ1|PTPN6
2684	0.000694	0.0412	12	1087	89	23888	positive regulation of immune system process	CCDC88B|CD274|HPX|LCK|TBX21|NLRP3|FOXJ1|PTPN6|CD14|ERMAP|MMP9|ICAM1
51240	0.000705	0.0412	17	1933	89	23888	positive regulation of multicellular organismal process	CD274|ACTN3|GCH1|HILPDA|OPRL1|FOXJ1|MMP9|ICAM1|CCDC88B|GJC2|LCK|TBX21|APLNR|NLRP3|IL17F|CD14|FGF21
2820	0.00072	0.0412	3	47	89	23888	negative regulation of adaptive immune response	TBX21|FOXJ1|PTPN6
7162	0.00072	0.0412	6	287	89	23888	negative regulation of cell adhesion	CD274|GM9573|CDH1|TBX21|FOXJ1|PTPN6
1904036	0.000814	0.0445	3	49	89	23888	negative regulation of epithelial cell apoptotic process	ANGPTL4|ICAM1|FGF21
2706	0.000821	0.0445	5	195	89	23888	regulation of lymphocyte mediated immunity	HPX|TBX21|NLRP3|FOXJ1|PTPN6
2921	0.000884	0.0461	2	12	89	23888	negative regulation of humoral immune response	FOXJ1|PTPN6
45785	0.000895	0.0461	7	413	89	23888	positive regulation of cell adhesion	CCDC88B|CD274|CDH1|LCK|NLRP3|PTPN6|ICAM1
[truncated: 63 more columns]
