# Supplementary material for: Stat3 oxidation-dependent regulation of gene expression impacts on developmental processes and involves cooperation with Hif-1α
Source: PLoS One. 2020 Dec 17;15(12):e0244255. doi: 10.1371/journal.pone.0244255 (PMC7746180; doi:10.1371/journal.pone.0244255)
Supplement: S5 Table — (XLSX) [file pone.0244255.s009.xlsx]

## Sheet: Supplementary Table 5
S5 Table | GO enrichment results for the 86 down-regulated genes.
GO Biological Process Enrichment
Selected ontology file : go-08-11-2019.obo
Selected annotation file: custom annotation file generated using mgi_gaf_08-11-2019.txt
Discarded evidence codes :
Overrepresentation
Selected statistical test : Hypergeometric test
Selected correction : Benjamini & Hochberg False Discovery Rate (FDR) correction
Selected significance level : 0.05
Testing option : Use whole annotation as reference set
The selected cluster :
CHIC1	BNC2	TMEM200A	PTPRQ	LRRK2	COL12A1	DYSF	LMOD1	RAVER1-FDX1L	ADRA1D	DNM3OS	AFF3	TSPAN11	CLDN1	BACH2	SLC8A1	TMEM47	FGF7	SGCD	MECOM	ADAMTSL3	TRPS1	LRRTM2	HEY2	PIEZO2	RSPO2	EDIL3	PDGFRB	OSR2	LYNX1	SYK	LIPO1	OSR1	EBF1	ETV1	UNC5C	MYO7A	NAV2	ASPN	POU3F3	DKK3	RGMA	ADAM19	ZC2HC1C	FAM181B	LY6A	SPACA6	GPR124	TMEM45A	RTN4R
No annotations were retrieved for the following entities:
TMEM47	LRCH2	CHIC1	HIST1H4K	RAVER1-FDX1L	GPR124
GO-ID	p-value	corr p-value	x	n	X	N	Description	Genes in test set
32502	1.12e-11	2.13e-08	48	5807	80	23888	developmental process	RTN4R|BNC2|PTPRQ|PLAG1|LRRK2|COL12A1|TSHZ2|DYSF|LMOD1|ADRA1D|ADRB2|DNM3OS|AFF3|PCDH19|CLDN1|SLC8A1|FGF7|SGCD|MECOM|TRPS1|PDGFD|HEY2|RSPO2|S1PR1|NHS|EDIL3|PDGFRB|OSR2|TFAP2B|SYK|BCL11B|OSR1|EBF1|ETV1|UNC5C|ESRRG|MYO7A|NAV2|ASPN|POU3F3|DKK3|RGMA|ADAM19|GNAO1|CPEB1|COL1A2|MAB21L1|FAT4
9888	2e-11	2.13e-08	26	1695	80	23888	tissue development	BNC2|PTPRQ|COL12A1|DYSF|DNM3OS|CLDN1|SLC8A1|FGF7|SGCD|MECOM|TRPS1|HEY2|RSPO2|S1PR1|PDGFRB|OSR2|TFAP2B|BCL11B|OSR1|UNC5C|MYO7A|ASPN|POU3F3|RGMA|COL1A2|FAT4
7275	2.48e-11	2.13e-08	44	5010	80	23888	multicellular organism development	RTN4R|BNC2|PTPRQ|PLAG1|LRRK2|COL12A1|TSHZ2|DYSF|DNM3OS|AFF3|PCDH19|CLDN1|SLC8A1|FGF7|SGCD|MECOM|TRPS1|PDGFD|HEY2|RSPO2|S1PR1|NHS|EDIL3|PDGFRB|OSR2|TFAP2B|SYK|BCL11B|OSR1|EBF1|ETV1|UNC5C|ESRRG|MYO7A|NAV2|ASPN|POU3F3|DKK3|RGMA|ADAM19|CPEB1|COL1A2|MAB21L1|FAT4
48856	7.74e-11	4.91e-08	45	5404	80	23888	anatomical structure development	RTN4R|BNC2|PTPRQ|PLAG1|LRRK2|COL12A1|TSHZ2|DYSF|LMOD1|DNM3OS|AFF3|PCDH19|CLDN1|SLC8A1|FGF7|SGCD|MECOM|TRPS1|PDGFD|HEY2|RSPO2|S1PR1|NHS|EDIL3|PDGFRB|OSR2|TFAP2B|SYK|BCL11B|OSR1|EBF1|ETV1|UNC5C|ESRRG|MYO7A|NAV2|ASPN|POU3F3|DKK3|RGMA|ADAM19|CPEB1|COL1A2|MAB21L1|FAT4
48513	9.53e-11	4.91e-08	34	3156	80	23888	animal organ development	RTN4R|BNC2|PTPRQ|PLAG1|LRRK2|COL12A1|DYSF|DNM3OS|PCDH19|CLDN1|SLC8A1|FGF7|SGCD|MECOM|TRPS1|HEY2|RSPO2|S1PR1|NHS|PDGFRB|OSR2|TFAP2B|SYK|BCL11B|OSR1|ETV1|UNC5C|MYO7A|ASPN|POU3F3|ADAM19|COL1A2|MAB21L1|FAT4
32501	1.31e-09	5.62e-07	52	7636	80	23888	multicellular organismal process	BNC2|PTPRQ|LRRK2|COL12A1|DYSF|LMOD1|ADRA1D|DNM3OS|AFF3|CLDN1|SLC8A1|FGF7|SGCD|MECOM|TRPS1|HEY2|PIEZO2|RSPO2|EDIL3|PDGFRB|OSR2|SYK|OSR1|EBF1|ETV1|UNC5C|MYO7A|NAV2|ASPN|POU3F3|DKK3|RGMA|ADAM19|SPACA6|RTN4R|PLAG1|TSHZ2|C530008M17RIK|ADRB2|PCDH19|CACNA1H|PDGFD|S1PR1|NHS|TFAP2B|BCL11B|ESRRG|CPEB1|COL1A2|PER3|MAB21L1|FAT4
9653	2.14e-09	7.88e-07	27	2266	80	23888	anatomical structure morphogenesis	RTN4R|PTPRQ|PLAG1|LRRK2|COL12A1|DYSF|LMOD1|AFF3|SLC8A1|FGF7|SGCD|MECOM|HEY2|RSPO2|S1PR1|PDGFRB|OSR2|TFAP2B|SYK|BCL11B|OSR1|ETV1|UNC5C|MYO7A|RGMA|COL1A2|FAT4
48731	8.76e-09	2.82e-06	37	4363	80	23888	system development	RTN4R|BNC2|PTPRQ|PLAG1|LRRK2|COL12A1|DYSF|DNM3OS|PCDH19|CLDN1|SLC8A1|FGF7|SGCD|MECOM|TRPS1|HEY2|RSPO2|S1PR1|NHS|PDGFRB|OSR2|TFAP2B|SYK|BCL11B|OSR1|ETV1|UNC5C|MYO7A|NAV2|ASPN|POU3F3|RGMA|ADAM19|CPEB1|COL1A2|MAB21L1|FAT4
35137	1.65e-08	4.72e-06	6	50	80	23888	hindlimb morphogenesis	OSR2|TFAP2B|MECOM|OSR1|RSPO2|AFF3
70167	3.64e-08	8.55e-06	7	97	80	23888	regulation of biomineral tissue development	OSR2|OSR1|HEY2|S1PR1|ADRB2|SLC8A1|ASPN
110149	3.64e-08	8.55e-06	7	97	80	23888	regulation of biomineralization	OSR2|OSR1|HEY2|S1PR1|ADRB2|SLC8A1|ASPN
9887	4.78e-08	1.03e-05	17	1039	80	23888	animal organ morphogenesis	PDGFRB|OSR2|BCL11B|PTPRQ|PLAG1|LRRK2|OSR1|COL12A1|MYO7A|SLC8A1|FGF7|COL1A2|MECOM|HEY2|RSPO2|S1PR1|FAT4
35116	9.57e-08	1.9e-05	5	34	80	23888	embryonic hindlimb morphogenesis	OSR2|MECOM|OSR1|RSPO2|AFF3
35265	1.18e-07	2.18e-05	7	115	80	23888	organ growth	PDGFRB|FGF7|BNC2|PLAG1|COL12A1|RSPO2|S1PR1
51239	3.23e-07	5.56e-05	29	3266	80	23888	regulation of multicellular organismal process	RTN4R|PLAG1|LRRK2|ADRA1D|ADRB2|THBS2|ADAMTS12|SLC8A1|CACNA1H|FGF7|TRPS1|PDGFD|LRRTM2|HEY2|RSPO2|S1PR1|PDGFRB|OSR2|SYK|BCL11B|OSR1|ESRRG|ASPN|RAET1B|RGMA|GNAO1|CPEB1|PER3|FAT4
65008	4e-07	6.2e-05	33	4132	80	23888	regulation of biological quality	RTN4R|LRRK2|DYSF|LMOD1|C530008M17RIK|ADRA1D|LPAR4|ADRB2|THBS2|ADH7|SLC1A6|CLDN1|SLC8A1|CACNA1H|FGF7|SGCD|MECOM|LRRTM2|HEY2|PIEZO2|S1PR1|PDGFRB|TFAP2B|SYK|ESRRG|NAV2|POU3F3|RAET1B|DKK3|RGMA|CPEB1|COL1A2|PER3
35136	4.08e-07	6.2e-05	5	45	80	23888	forelimb morphogenesis	OSR2|TFAP2B|MECOM|OSR1|RSPO2
50793	4.79e-07	6.67e-05	26	2740	80	23888	regulation of developmental process	RTN4R|PTPRQ|PLAG1|LRRK2|ADRB2|THBS2|ADAMTS12|SLC8A1|FGF7|MECOM|TRPS1|PDGFD|LRRTM2|HEY2|RSPO2|S1PR1|PDGFRB|OSR2|TFAP2B|SYK|BCL11B|OSR1|ASPN|RGMA|CPEB1|FAT4
2000026	4.91e-07	6.67e-05	23	2194	80	23888	regulation of multicellular organismal development	PDGFRB|RTN4R|OSR2|SYK|BCL11B|PLAG1|LRRK2|OSR1|ADRB2|THBS2|ADAMTS12|SLC8A1|ASPN|RGMA|FGF7|CPEB1|TRPS1|PDGFD|LRRTM2|HEY2|RSPO2|S1PR1|FAT4
35295	5.57e-07	7.18e-05	15	955	80	23888	tube development	PDGFRB|TFAP2B|SYK|OSR1|DYSF|SLC8A1|POU3F3|RGMA|FGF7|SGCD|MECOM|HEY2|RSPO2|S1PR1|FAT4
8284	6.86e-07	8.43e-05	15	971	80	23888	positive regulation of cell population proliferation	PDGFRB|OSR2|TFAP2B|SYK|PLAG1|OSR1|DYSF|ADRB2|CLDN1|POU3F3|FGF7|PDGFD|MAB21L1|HEY2|S1PR1
7423	7.44e-07	8.72e-05	12	602	80	23888	sensory organ development	PDGFRB|OSR2|TFAP2B|BNC2|BCL11B|PTPRQ|OSR1|MAB21L1|HEY2|NHS|MYO7A|FAT4
60437	1.25e-06	0.000141	3	7	80	23888	lung growth	PDGFRB|FGF7|RSPO2
1655	1.57e-06	0.000169	9	329	80	23888	urogenital system development	PDGFRB|OSR2|TFAP2B|MECOM|PLAG1|LRRK2|OSR1|FAT4|POU3F3
60429	1.69e-06	0.000173	15	1044	80	23888	epithelium development	TFAP2B|BCL11B|PTPRQ|OSR1|MYO7A|CLDN1|SLC8A1|POU3F3|RGMA|FGF7|MECOM|TRPS1|HEY2|RSPO2|FAT4
42127	1.75e-06	0.000173	19	1661	80	23888	regulation of cell population proliferation	PDGFRB|OSR2|TFAP2B|SYK|BCL11B|PLAG1|LRRK2|OSR1|DYSF|ADRB2|CLDN1|POU3F3|FGF7|CPEB1|MECOM|PDGFD|MAB21L1|HEY2|S1PR1
9891	2.21e-06	0.000211	21	2030	80	23888	positive regulation of biosynthetic process	PDGFRB|OSR2|TFAP2B|SYK|BCL11B|PLAG1|LRRK2|OSR1|EBF1|ETV1|ESRRG|ADRB2|ZFHX4|POU3F3|RAET1B|RGMA|FGF7|CPEB1|MECOM|HEY2|S1PR1
10557	2.93e-06	0.00027	20	1891	80	23888	positive regulation of macromolecule biosynthetic process	PDGFRB|OSR2|TFAP2B|SYK|BCL11B|PLAG1|LRRK2|OSR1|EBF1|ETV1|ESRRG|ADRB2|ZFHX4|POU3F3|RGMA|FGF7|CPEB1|MECOM|HEY2|S1PR1
35239	5.3e-06	0.000471	12	728	80	23888	tube morphogenesis	PDGFRB|TFAP2B|SGCD|MECOM|SYK|OSR1|HEY2|DYSF|RSPO2|S1PR1|FAT4|RGMA
72001	5.68e-06	0.000489	8	289	80	23888	renal system development	PDGFRB|OSR2|TFAP2B|MECOM|LRRK2|OSR1|FAT4|POU3F3
48518	5.96e-06	0.000495	40	6328	80	23888	positive regulation of biological process	RTN4R|PLAG1|LRRK2|DYSF|LMOD1|ADRA1D|LPAR4|ADRB2|THBS2|CLDN1|SLC8A1|CACNA1H|FGF7|CALHM2|MECOM|TRPS1|ABI3BP|PDGFD|LRRTM2|HEY2|RSPO2|S1PR1|EDIL3|PDGFRB|OSR2|TFAP2B|SYK|BCL11B|OSR1|EBF1|ETV1|UNC5C|ESRRG|ZFHX4|POU3F3|RAET1B|RGMA|ADAM19|CPEB1|MAB21L1
31328	6.3e-06	0.000495	20	1989	80	23888	positive regulation of cellular biosynthetic process	PDGFRB|OSR2|TFAP2B|SYK|BCL11B|PLAG1|OSR1|EBF1|ETV1|ESRRG|ADRB2|ZFHX4|POU3F3|RAET1B|RGMA|FGF7|CPEB1|MECOM|HEY2|S1PR1
35115	6.33e-06	0.000495	4	36	80	23888	embryonic forelimb morphogenesis	OSR2|MECOM|OSR1|RSPO2
30154	7.08e-06	0.000537	29	3790	80	23888	cell differentiation	RTN4R|PTPRQ|PLAG1|LRRK2|COL12A1|DYSF|LMOD1|ADRB2|CLDN1|SLC8A1|SGCD|MECOM|TRPS1|HEY2|RSPO2|NHS|PDGFRB|OSR2|TFAP2B|SYK|BCL11B|OSR1|ETV1|UNC5C|MYO7A|POU3F3|RGMA|CPEB1|FAT4
30500	7.33e-06	0.00054	5	80	80	23888	regulation of bone mineralization	OSR2|OSR1|S1PR1|ADRB2|SLC8A1
1656	8.28e-06	0.000593	5	82	80	23888	metanephros development	PDGFRB|OSR2|TFAP2B|OSR1|POU3F3
30501	1.07e-05	0.000749	4	41	80	23888	positive regulation of bone mineralization	OSR2|OSR1|ADRB2|SLC8A1
72359	1.23e-05	0.000838	13	931	80	23888	circulatory system development	PDGFRB|TFAP2B|SYK|OSR1|DYSF|SLC8A1|ADAM19|SGCD|COL1A2|MECOM|HEY2|S1PR1|FAT4
55002	1.37e-05	0.000906	6	155	80	23888	striated muscle cell development	PDGFRB|SGCD|HEY2|DYSF|LMOD1|SLC8A1
48869	1.41e-05	0.000909	29	3924	80	23888	cellular developmental process	RTN4R|PTPRQ|PLAG1|LRRK2|COL12A1|DYSF|LMOD1|ADRB2|CLDN1|SLC8A1|SGCD|MECOM|TRPS1|HEY2|RSPO2|NHS|PDGFRB|OSR2|TFAP2B|SYK|BCL11B|OSR1|ETV1|UNC5C|MYO7A|POU3F3|RGMA|CPEB1|FAT4
51240	1.57e-05	0.000988	19	1933	80	23888	positive regulation of multicellular organismal process	PDGFRB|OSR2|SYK|PLAG1|LRRK2|OSR1|ADRA1D|ESRRG|ADRB2|THBS2|SLC8A1|CACNA1H|RAET1B|RGMA|FGF7|CPEB1|PDGFD|LRRTM2|HEY2
71495	1.74e-05	0.00107	14	1111	80	23888	cellular response to endogenous stimulus	PDGFRB|LRRK2|ESRRG|ADRB2|ADAMTS12|SLC8A1|RGMA|GNAO1|FGF7|CPEB1|COL1A2|PDGFD|LY6A|FAT4
30282	1.86e-05	0.00112	4	47	80	23888	bone mineralization	COL1A2|RSPO2|DNM3OS|ASPN
10463	1.96e-05	0.00114	3	16	80	23888	mesenchymal cell proliferation	FGF7|OSR1|FAT4
48522	1.98e-05	0.00114	36	5626	80	23888	positive regulation of cellular process	RTN4R|PLAG1|LRRK2|DYSF|LMOD1|LPAR4|ADRB2|THBS2|CLDN1|SLC8A1|CACNA1H|FGF7|CALHM2|MECOM|TRPS1|PDGFD|LRRTM2|HEY2|RSPO2|S1PR1|PDGFRB|OSR2|TFAP2B|SYK|BCL11B|OSR1|EBF1|ETV1|UNC5C|ESRRG|ZFHX4|POU3F3|RAET1B|RGMA|CPEB1|MAB21L1
70169	2.2e-05	0.0012	4	49	80	23888	positive regulation of biomineral tissue development	OSR2|OSR1|ADRB2|SLC8A1
110151	2.2e-05	0.0012	4	49	80	23888	positive regulation of biomineralization	OSR2|OSR1|ADRB2|SLC8A1
55001	2.24e-05	0.0012	6	169	80	23888	muscle cell development	PDGFRB|SGCD|HEY2|DYSF|LMOD1|SLC8A1
48468	2.31e-05	0.00122	18	1807	80	23888	cell development	PDGFRB|RTN4R|BCL11B|PTPRQ|LRRK2|OSR1|COL12A1|DYSF|LMOD1|ETV1|UNC5C|MYO7A|CLDN1|SLC8A1|RGMA|SGCD|HEY2|FAT4
9719	2.58e-05	0.00133	15	1310	80	23888	response to endogenous stimulus	PDGFRB|SYK|LRRK2|ESRRG|ADRB2|ADAMTS12|SLC8A1|RGMA|GNAO1|FGF7|CPEB1|COL1A2|PDGFD|LY6A|FAT4
65007	2.71e-05	0.00137	61	12845	80	23888	biological regulation	BNC2|PTPRQ|LRRK2|DYSF|LMOD1|ADRA1D|AFF3|CLDN1|BACH2|SLC8A1|FGF7|SGCD|MECOM|TRPS1|LRRTM2|HEY2|PIEZO2|RSPO2|EDIL3|PDGFRB|OSR2|LYNX1|SYK|OSR1|EBF1|ETV1|UNC5C|NAV2|ASPN|POU3F3|DKK3|RGMA|ADAM19|LY6A|RTN4R|PLAG1|TSHZ2|C530008M17RIK|LPAR4|ADRB2|THBS2|ADAMTS12|ADH7|SLC1A6|CACNA1H|CALHM2|ABI3BP|PDGFD|S1PR1|TFAP2B|BCL11B|ESRRG|ZFHX4|RAET1B|GNAO1|CPEB1|COL1A2|PER3|MAB21L1|OGN|FAT4
35107	2.99e-05	0.00146	6	178	80	23888	appendage morphogenesis	OSR2|TFAP2B|MECOM|OSR1|RSPO2|AFF3
35108	2.99e-05	0.00146	6	178	80	23888	limb morphogenesis	OSR2|TFAP2B|MECOM|OSR1|RSPO2|AFF3
8016	3.09e-05	0.00148	6	179	80	23888	regulation of heart contraction	GNAO1|HEY2|ADRA1D|ADRB2|SLC8A1|CACNA1H
6357	3.28e-05	0.00149	19	2038	80	23888	regulation of transcription by RNA polymerase II	OSR2|TFAP2B|BCL11B|PLAG1|OSR1|TSHZ2|EBF1|ETV1|ESRRG|ADRB2|ZFHX4|BACH2|POU3F3|RGMA|PER3|MECOM|TRPS1|HEY2|S1PR1
36022	3.32e-05	0.00149	2	3	80	23888	limb joint morphogenesis	OSR2|OSR1
36023	3.32e-05	0.00149	2	3	80	23888	embryonic skeletal limb joint morphogenesis	OSR2|OSR1
1822	3.35e-05	0.00149	7	269	80	23888	kidney development	PDGFRB|OSR2|TFAP2B|LRRK2|OSR1|FAT4|POU3F3
45935	4.08e-05	0.00175	18	1886	80	23888	positive regulation of nucleobase-containing compound metabolic process	PDGFRB|OSR2|TFAP2B|BCL11B|PLAG1|OSR1|EBF1|ETV1|ESRRG|ADRB2|ZFHX4|POU3F3|RGMA|FGF7|CPEB1|MECOM|HEY2|S1PR1
10556	4.09e-05	0.00175	26	3484	80	23888	regulation of macromolecule biosynthetic process	PLAG1|LRRK2|TSHZ2|ADRB2|AFF3|BACH2|FGF7|MECOM|TRPS1|HEY2|S1PR1|PDGFRB|OSR2|TFAP2B|SYK|BCL11B|OSR1|EBF1|ETV1|ESRRG|ZFHX4|POU3F3|DKK3|RGMA|CPEB1|PER3
9889	4.14e-05	0.00175	27	3704	80	23888	regulation of biosynthetic process	PLAG1|LRRK2|TSHZ2|ADRB2|AFF3|BACH2|FGF7|MECOM|TRPS1|HEY2|S1PR1|PDGFRB|OSR2|TFAP2B|SYK|BCL11B|OSR1|EBF1|ETV1|ESRRG|ZFHX4|POU3F3|RAET1B|DKK3|RGMA|CPEB1|PER3
6355	4.48e-05	0.00187	23	2871	80	23888	regulation of transcription, DNA-templated	OSR2|TFAP2B|SYK|BCL11B|PLAG1|OSR1|TSHZ2|EBF1|ETV1|ESRRG|ADRB2|AFF3|ZFHX4|BACH2|POU3F3|DKK3|RGMA|FGF7|PER3|MECOM|TRPS1|HEY2|S1PR1
51254	4.65e-05	0.0019	17	1724	80	23888	positive regulation of RNA metabolic process	OSR2|TFAP2B|BCL11B|PLAG1|OSR1|EBF1|ETV1|ESRRG|ADRB2|ZFHX4|POU3F3|RGMA|FGF7|CPEB1|MECOM|HEY2|S1PR1
1501	4.81e-05	0.00194	9	505	80	23888	skeletal system development	PDGFRB|OSR2|COL1A2|TRPS1|OSR1|COL12A1|RSPO2|FAT4|DNM3OS
90183	4.93e-05	0.00195	4	60	80	23888	regulation of kidney development	PDGFRB|OSR1|PDGFD|FAT4
45893	5e-05	0.00195	16	1558	80	23888	positive regulation of transcription, DNA-templated	OSR2|TFAP2B|BCL11B|PLAG1|OSR1|EBF1|ETV1|ESRRG|ADRB2|ZFHX4|POU3F3|RGMA|FGF7|MECOM|HEY2|S1PR1
2000272	5.61e-05	0.00216	4	62	80	23888	negative regulation of signaling receptor activity	LYNX1|LY6A|ADH7|DKK3
7399	5.88e-05	0.00223	20	2319	80	23888	nervous system development	RTN4R|TFAP2B|BCL11B|PTPRQ|PLAG1|LRRK2|ETV1|UNC5C|MYO7A|NAV2|PCDH19|CLDN1|POU3F3|RGMA|CPEB1|MECOM|HEY2|RSPO2|S1PR1|FAT4
1903506	6.04e-05	0.00223	23	2926	80	23888	regulation of nucleic acid-templated transcription	OSR2|TFAP2B|SYK|BCL11B|PLAG1|OSR1|TSHZ2|EBF1|ETV1|ESRRG|ADRB2|AFF3|ZFHX4|BACH2|POU3F3|DKK3|RGMA|FGF7|PER3|MECOM|TRPS1|HEY2|S1PR1
2001141	6.14e-05	0.00223	23	2929	80	23888	regulation of RNA biosynthetic process	OSR2|TFAP2B|SYK|BCL11B|PLAG1|OSR1|TSHZ2|EBF1|ETV1|ESRRG|ADRB2|AFF3|ZFHX4|BACH2|POU3F3|DKK3|RGMA|FGF7|PER3|MECOM|TRPS1|HEY2|S1PR1
2000112	6.21e-05	0.00223	25	3353	80	23888	regulation of cellular macromolecule biosynthetic process	PLAG1|TSHZ2|ADRB2|AFF3|BACH2|FGF7|MECOM|TRPS1|HEY2|S1PR1|PDGFRB|OSR2|TFAP2B|SYK|BCL11B|OSR1|EBF1|ETV1|ESRRG|ZFHX4|POU3F3|DKK3|RGMA|CPEB1|PER3
45944	6.22e-05	0.00223	14	1248	80	23888	positive regulation of transcription by RNA polymerase II	OSR2|TFAP2B|BCL11B|PLAG1|OSR1|EBF1|ETV1|ESRRG|ADRB2|POU3F3|RGMA|MECOM|HEY2|S1PR1
60173	6.4e-05	0.00223	6	204	80	23888	limb development	OSR2|TFAP2B|MECOM|OSR1|RSPO2|AFF3
48736	6.4e-05	0.00223	6	204	80	23888	appendage development	OSR2|TFAP2B|MECOM|OSR1|RSPO2|AFF3
72006	6.86e-05	0.00233	5	127	80	23888	nephron development	PDGFRB|TFAP2B|OSR1|FAT4|POU3F3
1568	6.87e-05	0.00233	9	529	80	23888	blood vessel development	PDGFRB|TFAP2B|SGCD|COL1A2|SYK|OSR1|HEY2|DYSF|S1PR1
51252	7.49e-05	0.00251	24	3177	80	23888	regulation of RNA metabolic process	OSR2|TFAP2B|SYK|BCL11B|PLAG1|OSR1|TSHZ2|EBF1|ETV1|ESRRG|ADRB2|AFF3|ZFHX4|BACH2|POU3F3|DKK3|RGMA|FGF7|CPEB1|PER3|MECOM|TRPS1|HEY2|S1PR1
1903508	8.36e-05	0.00271	16	1627	80	23888	positive regulation of nucleic acid-templated transcription	OSR2|TFAP2B|BCL11B|PLAG1|OSR1|EBF1|ETV1|ESRRG|ADRB2|ZFHX4|POU3F3|RGMA|FGF7|MECOM|HEY2|S1PR1
31326	8.36e-05	0.00271	26	3632	80	23888	regulation of cellular biosynthetic process	PLAG1|TSHZ2|ADRB2|AFF3|BACH2|FGF7|MECOM|TRPS1|HEY2|S1PR1|PDGFRB|OSR2|TFAP2B|SYK|BCL11B|OSR1|EBF1|ETV1|ESRRG|ZFHX4|POU3F3|RAET1B|DKK3|RGMA|CPEB1|PER3
1902680	8.42e-05	0.00271	16	1628	80	23888	positive regulation of RNA biosynthetic process	OSR2|TFAP2B|BCL11B|PLAG1|OSR1|EBF1|ETV1|ESRRG|ADRB2|ZFHX4|POU3F3|RGMA|FGF7|MECOM|HEY2|S1PR1
55013	8.54e-05	0.00272	4	69	80	23888	cardiac muscle cell development	PDGFRB|SGCD|HEY2|SLC8A1
19219	8.66e-05	0.00273	25	3421	80	23888	regulation of nucleobase-containing compound metabolic process	PLAG1|TSHZ2|ADRB2|AFF3|BACH2|FGF7|MECOM|TRPS1|HEY2|S1PR1|PDGFRB|OSR2|TFAP2B|SYK|BCL11B|OSR1|EBF1|ETV1|ESRRG|ZFHX4|POU3F3|DKK3|RGMA|CPEB1|PER3
60322	9.28e-05	0.00288	10	683	80	23888	head development	RTN4R|OSR2|MECOM|BCL11B|LRRK2|S1PR1|UNC5C|FAT4|PCDH19|POU3F3
10628	9.51e-05	0.00292	18	2013	80	23888	positive regulation of gene expression	OSR2|TFAP2B|BCL11B|PLAG1|OSR1|EBF1|ETV1|ESRRG|ADRB2|ZFHX4|POU3F3|RGMA|ADAM19|FGF7|CPEB1|MECOM|HEY2|S1PR1
51146	0.00011	0.0033	6	225	80	23888	striated muscle cell differentiation	PDGFRB|SGCD|HEY2|DYSF|LMOD1|SLC8A1
42483	0.00011	0.0033	2	5	80	23888	negative regulation of odontogenesis	RSPO2|ASPN
1944	0.000112	0.00332	9	564	80	23888	vasculature development	PDGFRB|TFAP2B|SGCD|COL1A2|SYK|OSR1|HEY2|DYSF|S1PR1
55006	0.000118	0.00347	4	75	80	23888	cardiac cell development	PDGFRB|SGCD|HEY2|SLC8A1
30326	0.000124	0.00356	5	144	80	23888	embryonic limb morphogenesis	OSR2|MECOM|OSR1|RSPO2|AFF3
35113	0.000124	0.00356	5	144	80	23888	embryonic appendage morphogenesis	OSR2|MECOM|OSR1|RSPO2|AFF3
61448	0.000133	0.00377	6	233	80	23888	connective tissue development	PDGFRB|OSR2|TRPS1|OSR1|COL12A1|RSPO2
72358	0.000135	0.00377	9	578	80	23888	cardiovascular system development	PDGFRB|TFAP2B|SGCD|COL1A2|SYK|OSR1|HEY2|DYSF|S1PR1
72210	0.000138	0.00382	3	30	80	23888	metanephric nephron development	PDGFRB|TFAP2B|OSR1
7507	0.000142	0.00387	9	582	80	23888	heart development	PDGFRB|ADAM19|SGCD|MECOM|OSR1|HEY2|S1PR1|FAT4|SLC8A1
43588	0.000142	0.00387	6	236	80	23888	skin development	TFAP2B|FGF7|COL1A2|BCL11B|TRPS1|CLDN1
51272	0.000147	0.00396	9	585	80	23888	positive regulation of cellular component movement	PDGFRB|FGF7|CPEB1|PDGFD|DYSF|S1PR1|CLDN1|SLC8A1|CACNA1H
50789	0.00015	0.004	57	12123	80	23888	regulation of biological process	BNC2|PTPRQ|LRRK2|DYSF|LMOD1|ADRA1D|AFF3|CLDN1|BACH2|SLC8A1|FGF7|SGCD|MECOM|TRPS1|LRRTM2|HEY2|RSPO2|EDIL3|PDGFRB|OSR2|LYNX1|SYK|OSR1|EBF1|ETV1|UNC5C|ASPN|POU3F3|DKK3|RGMA|ADAM19|LY6A|RTN4R|PLAG1|TSHZ2|LPAR4|ADRB2|THBS2|ADAMTS12|ADH7|CACNA1H|CALHM2|ABI3BP|PDGFD|S1PR1|TFAP2B|BCL11B|ESRRG|ZFHX4|RAET1B|GNAO1|CPEB1|COL1A2|PER3|MAB21L1|OGN|FAT4
35909	0.000152	0.004	3	31	80	23888	aorta morphogenesis	PDGFRB|TFAP2B|HEY2
10468	0.000161	0.00416	27	4003	80	23888	regulation of gene expression	PLAG1|LRRK2|TSHZ2|DYSF|ADRB2|AFF3|BACH2|FGF7|MECOM|TRPS1|HEY2|S1PR1|OSR2|TFAP2B|SYK|BCL11B|OSR1|EBF1|ETV1|ESRRG|ZFHX4|POU3F3|DKK3|RGMA|ADAM19|CPEB1|PER3
1903522	0.000163	0.00416	6	242	80	23888	regulation of blood circulation	GNAO1|HEY2|ADRA1D|ADRB2|SLC8A1|CACNA1H
72239	0.000165	0.00416	2	6	80	23888	metanephric glomerulus vasculature development	PDGFRB|OSR1
43583	0.000167	0.00416	6	243	80	23888	ear development	OSR2|PTPRQ|OSR1|HEY2|MYO7A|FAT4
60977	0.000167	0.00416	3	32	80	23888	coronary vasculature morphogenesis	PDGFRB|SGCD|HEY2
48589	0.000168	0.00416	8	466	80	23888	developmental growth	PDGFRB|FGF7|BNC2|PLAG1|COL12A1|DYSF|RSPO2|S1PR1
51094	0.000171	0.0042	15	1549	80	23888	positive regulation of developmental process	PDGFRB|OSR2|SYK|PLAG1|OSR1|ADRB2|THBS2|SLC8A1|RGMA|FGF7|CPEB1|MECOM|PDGFD|LRRTM2|HEY2
2062	0.000175	0.00425	4	83	80	23888	chondrocyte differentiation	OSR2|TRPS1|OSR1|COL12A1
60537	0.000176	0.00425	7	351	80	23888	muscle tissue development	PDGFRB|SGCD|OSR1|HEY2|DYSF|S1PR1|SLC8A1
35025	0.000184	0.00438	3	33	80	23888	positive regulation of Rho protein signal transduction	PDGFRB|RTN4R|LPAR4
72080	0.000192	0.00455	4	85	80	23888	nephron tubule development	TFAP2B|OSR1|FAT4|POU3F3
40007	0.000211	0.00494	8	482	80	23888	growth	PDGFRB|FGF7|BNC2|PLAG1|COL12A1|DYSF|RSPO2|S1PR1
72203	0.00023	0.00525	2	7	80	23888	cell proliferation involved in metanephros development	PDGFRB|OSR1
3025	0.00023	0.00525	2	7	80	23888	regulation of systemic arterial blood pressure by baroreceptor feedback	ADRA1D|NAV2
3321	0.00023	0.00525	2	7	80	23888	positive regulation of blood pressure by epinephrine-norepinephrine	ADRA1D|ADRB2
31214	0.000239	0.00533	4	90	80	23888	biomineral tissue development	COL1A2|RSPO2|DNM3OS|ASPN
1903524	0.000239	0.00533	4	90	80	23888	positive regulation of blood circulation	HEY2|ADRA1D|ADRB2|CACNA1H
110148	0.000239	0.00533	4	90	80	23888	biomineralization	COL1A2|RSPO2|DNM3OS|ASPN
10469	0.000248	0.00542	5	167	80	23888	regulation of signaling receptor activity	LYNX1|LY6A|ADRB2|ADH7|DKK3
22603	0.000248	0.00542	12	1083	80	23888	regulation of anatomical structure morphogenesis	RTN4R|OSR2|FGF7|LRRK2|OSR1|HEY2|RSPO2|ADRB2|THBS2|ADAMTS12|ASPN|RGMA
61326	0.00025	0.00542	4	91	80	23888	renal tubule development	TFAP2B|OSR1|FAT4|POU3F3
7420	0.000252	0.00543	9	629	80	23888	brain development	RTN4R|MECOM|BCL11B|LRRK2|S1PR1|UNC5C|FAT4|PCDH19|POU3F3
48598	0.000261	0.00557	9	632	80	23888	embryonic morphogenesis	OSR2|MECOM|PTPRQ|OSR1|COL12A1|RSPO2|MYO7A|AFF3|RGMA
61061	0.000266	0.00563	8	499	80	23888	muscle structure development	PDGFRB|SGCD|HEY2|DYSF|LMOD1|S1PR1|ETV1|SLC8A1
50794	0.000271	0.00568	54	11396	80	23888	regulation of cellular process	BNC2|PTPRQ|LRRK2|DYSF|LMOD1|ADRA1D|AFF3|CLDN1|BACH2|SLC8A1|FGF7|SGCD|MECOM|TRPS1|LRRTM2|HEY2|RSPO2|PDGFRB|OSR2|LYNX1|SYK|OSR1|EBF1|ETV1|UNC5C|ASPN|POU3F3|DKK3|RGMA|LY6A|RTN4R|PLAG1|TSHZ2|LPAR4|ADRB2|THBS2|ADAMTS12|ADH7|CACNA1H|CALHM2|PDGFD|S1PR1|TFAP2B|BCL11B|ESRRG|ZFHX4|RAET1B|GNAO1|CPEB1|COL1A2|PER3|MAB21L1|OGN|FAT4
51100	0.000284	0.0059	5	172	80	23888	negative regulation of binding	LRRK2|HEY2|DYSF|ADRB2|RGMA
6935	0.000292	0.00603	8	506	80	23888	chemotaxis	PDGFRB|RTN4R|FGF7|SYK|BCL11B|S1PR1|ETV1|UNC5C
32101	0.000297	0.00607	11	943	80	23888	regulation of response to external stimulus	PDGFRB|RTN4R|SYK|LRRK2|PDGFD|DYSF|S1PR1|ADRB2|ADAMTS12|RAET1B|RGMA
42330	0.000304	0.00607	8	509	80	23888	taxis	PDGFRB|RTN4R|FGF7|SYK|BCL11B|S1PR1|ETV1|UNC5C
1993	0.000306	0.00607	2	8	80	23888	regulation of systemic arterial blood pressure by norepinephrine-epinephrine	ADRA1D|ADRB2
72224	0.000306	0.00607	2	8	80	23888	metanephric glomerulus development	PDGFRB|OSR1
48793	0.000306	0.00607	2	8	80	23888	pronephros development	OSR2|OSR1
72009	0.000319	0.00628	4	97	80	23888	nephron epithelium development	TFAP2B|OSR1|FAT4|POU3F3
51216	0.000332	0.0065	5	178	80	23888	cartilage development	OSR2|TRPS1|OSR1|COL12A1|RSPO2
42692	0.000337	0.00655	6	277	80	23888	muscle cell differentiation	PDGFRB|SGCD|HEY2|DYSF|LMOD1|SLC8A1
1901699	0.000347	0.00668	9	657	80	23888	cellular response to nitrogen compound	GNAO1|CPEB1|COL1A2|LRRK2|PDGFD|LY6A|ADRB2|SLC8A1|RAET1B
45778	0.000358	0.00685	4	100	80	23888	positive regulation of ossification	OSR2|OSR1|ADRB2|SLC8A1
1903034	0.000387	0.00734	5	184	80	23888	regulation of response to wounding	RTN4R|SYK|ADRB2|CLDN1|RGMA
2000543	0.000393	0.0074	2	9	80	23888	positive regulation of gastrulation	OSR2|OSR1
45823	0.000405	0.00758	3	43	80	23888	positive regulation of heart contraction	HEY2|ADRB2|CACNA1H
55007	0.000416	0.00772	4	104	80	23888	cardiac muscle cell differentiation	PDGFRB|SGCD|HEY2|SLC8A1
32091	0.000431	0.00795	4	105	80	23888	negative regulation of protein binding	LRRK2|DYSF|ADRB2|RGMA
30335	0.000467	0.00855	8	543	80	23888	positive regulation of cell migration	PDGFRB|FGF7|CPEB1|PDGFD|DYSF|S1PR1|CLDN1|SLC8A1
72017	0.00049	0.00884	2	10	80	23888	distal tubule development	TFAP2B|POU3F3
72111	0.00049	0.00884	2	10	80	23888	cell proliferation involved in kidney development	PDGFRB|OSR1
48738	0.000516	0.00925	5	196	80	23888	cardiac muscle tissue development	PDGFRB|SGCD|HEY2|S1PR1|SLC8A1
90279	0.000527	0.00936	3	47	80	23888	regulation of calcium ion import	PDGFRB|DYSF|ADRB2
51173	0.00053	0.00936	22	3160	80	23888	positive regulation of nitrogen compound metabolic process	PDGFRB|OSR2|TFAP2B|SYK|BCL11B|PLAG1|LRRK2|OSR1|EBF1|ETV1|ESRRG|ADRB2|ZFHX4|POU3F3|RAET1B|RGMA|FGF7|CPEB1|MECOM|PDGFD|HEY2|S1PR1
71363	0.000543	0.00953	7	423	80	23888	cellular response to growth factor stimulus	PDGFRB|FGF7|COL1A2|PDGFD|FAT4|ADAMTS12|RGMA
7417	0.000549	0.00958	10	853	80	23888	central nervous system development	RTN4R|MECOM|BCL11B|LRRK2|S1PR1|UNC5C|NAV2|FAT4|PCDH19|POU3F3
40011	0.000553	0.00958	12	1184	80	23888	locomotion	PDGFRB|RTN4R|FGF7|SYK|BCL11B|LRRK2|S1PR1|ETV1|UNC5C|ADAMTS12|TSPAN11|POU3F3
32989	0.000564	0.00971	10	856	80	23888	cellular component morphogenesis	PDGFRB|RTN4R|BCL11B|PTPRQ|LRRK2|COL12A1|LMOD1|ETV1|UNC5C|MYO7A
48514	0.000574	0.00981	7	427	80	23888	blood vessel morphogenesis	PDGFRB|TFAP2B|SGCD|SYK|HEY2|DYSF|S1PR1
50679	0.000579	0.00982	5	201	80	23888	positive regulation of epithelial cell proliferation	OSR2|FGF7|OSR1|DYSF|CLDN1
72182	0.000597	0.0101	2	11	80	23888	regulation of nephron tubule epithelial cell differentiation	OSR1|FAT4
43067	0.000608	0.0102	14	1556	80	23888	regulation of programmed cell death	PDGFRB|TFAP2B|BNC2|SYK|BCL11B|LRRK2|OSR1|UNC5C|ADRB2|POU3F3|CALHM2|MECOM|TRPS1|HEY2
2000147	0.000614	0.0102	8	566	80	23888	positive regulation of cell motility	PDGFRB|FGF7|CPEB1|PDGFD|DYSF|S1PR1|CLDN1|SLC8A1
10629	0.000621	0.0103	15	1748	80	23888	negative regulation of gene expression	OSR2|TFAP2B|PLAG1|LRRK2|OSR1|DYSF|ZFHX4|BACH2|POU3F3|DKK3|CPEB1|PER3|MECOM|TRPS1|HEY2
6928	0.000654	0.0107	13	1384	80	23888	movement of cell or subcellular component	PDGFRB|RTN4R|SYK|BCL11B|LRRK2|ETV1|UNC5C|MYO7A|ADAMTS12|TSPAN11|POU3F3|SGCD|S1PR1
9790	0.000661	0.0108	12	1208	80	23888	embryo development	PDGFRB|OSR2|MECOM|PTPRQ|OSR1|COL12A1|HEY2|RSPO2|MYO7A|AFF3|SLC8A1|RGMA
70848	0.000667	0.0108	7	438	80	23888	response to growth factor	PDGFRB|FGF7|COL1A2|PDGFD|FAT4|ADAMTS12|RGMA
7167	0.000672	0.0108	8	574	80	23888	enzyme linked receptor protein signaling pathway	PDGFRB|FGF7|COL1A2|SYK|TRPS1|PDGFD|FAT4|RGMA
48871	0.00071	0.0114	6	319	80	23888	multicellular organismal homeostasis	PDGFRB|TFAP2B|FGF7|C530008M17RIK|ADRB2|CLDN1
72234	0.000843	0.0134	2	13	80	23888	metanephric nephron tubule development	OSR1|POU3F3
60272	0.000843	0.0134	2	13	80	23888	embryonic skeletal joint morphogenesis	OSR2|OSR1
40017	0.000867	0.0136	8	597	80	23888	positive regulation of locomotion	PDGFRB|FGF7|CPEB1|PDGFD|DYSF|S1PR1|CLDN1|SLC8A1
14706	0.000873	0.0137	6	332	80	23888	striated muscle tissue development	PDGFRB|SGCD|HEY2|DYSF|S1PR1|SLC8A1
1503	0.000923	0.0143	5	223	80	23888	ossification	COL1A2|RSPO2|FAT4|DNM3OS|ASPN
9605	0.000969	0.015	18	2434	80	23888	response to external stimulus	PDGFRB|RTN4R|SYK|BCL11B|PTPRQ|LRRK2|ETV1|UNC5C|ADRB2|ADH7|SLC8A1|RAET1B|FGF7|PER3|MECOM|PIEZO2|S1PR1|LY6A
72202	0.000982	0.0151	2	14	80	23888	cell differentiation involved in metanephros development	OSR1|POU3F3
72073	0.00102	0.0155	4	132	80	23888	kidney epithelium development	TFAP2B|OSR1|FAT4|POU3F3
60119	0.00103	0.0155	3	59	80	23888	inner ear receptor cell development	PTPRQ|MYO7A|FAT4
35904	0.00103	0.0155	3	59	80	23888	aorta development	PDGFRB|TFAP2B|HEY2
31325	0.00103	0.0155	22	3318	80	23888	positive regulation of cellular metabolic process	PDGFRB|OSR2|TFAP2B|SYK|BCL11B|PLAG1|LRRK2|OSR1|EBF1|ETV1|ESRRG|ADRB2|ZFHX4|POU3F3|RAET1B|RGMA|FGF7|CPEB1|MECOM|PDGFD|HEY2|S1PR1
71310	0.00108	0.0161	17	2248	80	23888	cellular response to organic substance	PDGFRB|SYK|LRRK2|OSR1|ESRRG|ADRB2|ADAMTS12|SLC8A1|RAET1B|RGMA|GNAO1|FGF7|CPEB1|COL1A2|PDGFD|LY6A|FAT4
10604	0.00111	0.0164	22	3337	80	23888	positive regulation of macromolecule metabolic process	PDGFRB|OSR2|TFAP2B|SYK|BCL11B|PLAG1|LRRK2|OSR1|EBF1|ETV1|ESRRG|ADRB2|ZFHX4|POU3F3|RGMA|ADAM19|FGF7|CPEB1|MECOM|PDGFD|HEY2|S1PR1
30278	0.00112	0.0164	5	233	80	23888	regulation of ossification	OSR2|OSR1|S1PR1|ADRB2|SLC8A1
72243	0.00113	0.0164	2	15	80	23888	metanephric nephron epithelium development	OSR1|POU3F3
72498	0.00113	0.0164	2	15	80	23888	embryonic skeletal joint development	OSR2|OSR1
60947	0.00113	0.0164	2	15	80	23888	cardiac vascular smooth muscle cell differentiation	PDGFRB|HEY2
9791	0.00114	0.0164	4	136	80	23888	post-embryonic development	MECOM|BCL11B|MYO7A|SLC8A1
42471	0.00117	0.0168	4	137	80	23888	ear morphogenesis	OSR2|PTPRQ|OSR1|MYO7A
10033	0.00118	0.0168	20	2906	80	23888	response to organic substance	PDGFRB|SYK|LRRK2|OSR1|ESRRG|ADRB2|AFF3|ADAMTS12|ADH7|CLDN1|SLC8A1|RAET1B|RGMA|GNAO1|FGF7|CPEB1|COL1A2|PDGFD|LY6A|FAT4
3012	0.00121	0.0172	5	237	80	23888	muscle system process	SGCD|HEY2|LMOD1|ADRB2|SLC8A1
42592	0.00125	0.0177	14	1676	80	23888	homeostatic process	PDGFRB|TFAP2B|LRRK2|C530008M17RIK|ADRA1D|LPAR4|ADRB2|CLDN1|SLC8A1|POU3F3|FGF7|SGCD|MECOM|S1PR1
2281	0.00129	0.0179	2	16	80	23888	macrophage activation involved in immune response	SYK|DYSF
48681	0.00129	0.0179	2	16	80	23888	negative regulation of axon regeneration	RTN4R|RGMA
50921	0.0013	0.0179	4	141	80	23888	positive regulation of chemotaxis	PDGFRB|PDGFD|DYSF|S1PR1
35051	0.0013	0.0179	4	141	80	23888	cardiocyte differentiation	PDGFRB|SGCD|HEY2|SLC8A1
46579	0.0013	0.0179	3	64	80	23888	positive regulation of Ras protein signal transduction	PDGFRB|RTN4R|LPAR4
7155	0.00131	0.0179	9	792	80	23888	cell adhesion	SYK|PCDHB19|COL12A1|FAT4|PCDH19|THBS2|ADAMTS12|CLDN1|EDIL3
50678	0.00132	0.018	6	360	80	23888	regulation of epithelial cell proliferation	OSR2|FGF7|BCL11B|OSR1|DYSF|CLDN1
48568	0.00134	0.0181	7	494	80	23888	embryonic organ development	PDGFRB|OSR2|PTPRQ|OSR1|HEY2|MYO7A|SLC8A1
48729	0.00137	0.0183	8	641	80	23888	tissue morphogenesis	FGF7|OSR1|COL12A1|HEY2|RSPO2|S1PR1|FAT4|RGMA
9893	0.00137	0.0183	23	3618	80	23888	positive regulation of metabolic process	PDGFRB|OSR2|TFAP2B|SYK|BCL11B|PLAG1|LRRK2|OSR1|EBF1|ETV1|ESRRG|ADRB2|ZFHX4|POU3F3|RAET1B|RGMA|ADAM19|FGF7|CPEB1|MECOM|PDGFD|HEY2|S1PR1
55074	0.00142	0.0189	7	499	80	23888	calcium ion homeostasis	TFAP2B|SGCD|S1PR1|ADRA1D|LPAR4|ADRB2|SLC8A1
22610	0.00144	0.0191	9	803	80	23888	biological adhesion	SYK|PCDHB19|COL12A1|FAT4|PCDH19|THBS2|ADAMTS12|CLDN1|EDIL3
72012	0.00146	0.0191	2	17	80	23888	glomerulus vasculature development	PDGFRB|OSR1
72170	0.00146	0.0191	2	17	80	23888	metanephric tubule development	OSR1|POU3F3
43068	0.00146	0.0191	8	648	80	23888	positive regulation of programmed cell death	PDGFRB|TFAP2B|CALHM2|SYK|LRRK2|TRPS1|UNC5C|ADRB2
48878	0.00147	0.0191	11	1145	80	23888	chemical homeostasis	TFAP2B|FGF7|SGCD|LRRK2|S1PR1|ADRA1D|LPAR4|ADRB2|CLDN1|SLC8A1|POU3F3
10941	0.0015	0.0193	14	1708	80	23888	regulation of cell death	PDGFRB|TFAP2B|BNC2|SYK|BCL11B|LRRK2|OSR1|UNC5C|ADRB2|POU3F3|CALHM2|MECOM|TRPS1|HEY2
21537	0.0015	0.0193	5	249	80	23888	telencephalon development	RTN4R|BCL11B|LRRK2|FAT4|POU3F3
1901701	0.00153	0.0195	11	1150	80	23888	cellular response to oxygen-containing compound	PDGFRB|GNAO1|CPEB1|COL1A2|LRRK2|OSR1|PDGFD|LY6A|ADRB2|SLC8A1|RAET1B
45595	0.00159	0.0203	15	1918	80	23888	regulation of cell differentiation	RTN4R|TFAP2B|SYK|BCL11B|PTPRQ|PLAG1|LRRK2|OSR1|ADAMTS12|RGMA|CPEB1|MECOM|TRPS1|HEY2|FAT4
61440	0.00164	0.0204	2	18	80	23888	kidney vasculature development	PDGFRB|OSR1
70571	0.00164	0.0204	2	18	80	23888	negative regulation of neuron projection regeneration	RTN4R|RGMA
2000696	0.00164	0.0204	2	18	80	23888	regulation of epithelial cell differentiation involved in kidney development	OSR1|FAT4
61437	0.00164	0.0204	2	18	80	23888	renal system vasculature development	PDGFRB|OSR1
42981	0.00166	0.0206	13	1533	80	23888	regulation of apoptotic process	PDGFRB|TFAP2B|BNC2|SYK|BCL11B|LRRK2|OSR1|UNC5C|ADRB2|POU3F3|CALHM2|TRPS1|HEY2
48747	0.00168	0.0207	3	70	80	23888	muscle fiber development	SGCD|DYSF|SLC8A1
48844	0.00168	0.0207	3	70	80	23888	artery morphogenesis	PDGFRB|TFAP2B|HEY2
8544	0.0017	0.0208	5	256	80	23888	epidermis development	FGF7|BCL11B|PTPRQ|TRPS1|MYO7A
44092	0.00175	0.0213	11	1170	80	23888	negative regulation of molecular function	TFAP2B|LYNX1|LRRK2|OSR1|HEY2|DYSF|LY6A|ADRB2|ADH7|DKK3|RGMA
51057	0.00175	0.0213	3	71	80	23888	positive regulation of small GTPase mediated signal transduction	PDGFRB|RTN4R|LPAR4
1901698	0.00177	0.0214	10	996	80	23888	response to nitrogen compound	GNAO1|CPEB1|COL1A2|SYK|LRRK2|PDGFD|LY6A|ADRB2|SLC8A1|RAET1B
72189	0.00183	0.0218	2	19	80	23888	ureter development	MECOM|OSR1
72207	0.00183	0.0218	2	19	80	23888	metanephric epithelium development	OSR1|POU3F3
6937	0.00184	0.0219	4	155	80	23888	regulation of muscle contraction	ADRA1D|ADRB2|SLC8A1|CACNA1H
30900	0.00186	0.022	6	385	80	23888	forebrain development	RTN4R|MECOM|BCL11B|LRRK2|FAT4|POU3F3
45892	0.00188	0.0222	11	1181	80	23888	negative regulation of transcription, DNA-templated	OSR2|TFAP2B|PER3|MECOM|TRPS1|OSR1|HEY2|ZFHX4|BACH2|POU3F3|DKK3
70887	0.00192	0.0226	19	2803	80	23888	cellular response to chemical stimulus	PDGFRB|SYK|LRRK2|OSR1|UNC5C|ESRRG|ADRB2|ADAMTS12|SLC8A1|RAET1B|RGMA|GNAO1|FGF7|CPEB1|COL1A2|PDGFD|S1PR1|LY6A|FAT4
72507	0.00198	0.0231	7	529	80	23888	divalent inorganic cation homeostasis	TFAP2B|SGCD|S1PR1|ADRA1D|LPAR4|ADRB2|SLC8A1
60976	0.00205	0.0238	3	75	80	23888	coronary vasculature development	PDGFRB|SGCD|HEY2
2000113	0.00206	0.0238	12	1379	80	23888	negative regulation of cellular macromolecule biosynthetic process	OSR2|TFAP2B|CPEB1|PER3|MECOM|TRPS1|OSR1|HEY2|ZFHX4|BACH2|POU3F3|DKK3
60113	0.00213	0.0246	3	76	80	23888	inner ear receptor cell differentiation	PTPRQ|MYO7A|FAT4
51345	0.00215	0.0246	8	689	80	23888	positive regulation of hydrolase activity	PDGFRB|RTN4R|GNAO1|SYK|LRRK2|S1PR1|ADRB2|RGMA
40012	0.00222	0.0253	10	1027	80	23888	regulation of locomotion	PDGFRB|FGF7|CPEB1|LRRK2|PDGFD|DYSF|S1PR1|UNC5C|CLDN1|SLC8A1
51770	0.00223	0.0253	2	21	80	23888	positive regulation of nitric-oxide synthase biosynthetic process	CPEB1|LRRK2
48569	0.00223	0.0253	2	21	80	23888	post-embryonic animal organ development	BCL11B|MYO7A
9966	0.00229	0.0259	19	2846	80	23888	regulation of signal transduction	PDGFRB|RTN4R|TFAP2B|LYNX1|SYK|LRRK2|LPAR4|ADRB2|ADAMTS12|ADH7|ASPN|DKK3|RGMA|MECOM|TRPS1|PDGFD|HEY2|RSPO2|LY6A
48666	0.00232	0.026	9	861	80	23888	neuron development	RTN4R|BCL11B|PTPRQ|LRRK2|ETV1|UNC5C|MYO7A|FAT4|RGMA
8015	0.00239	0.0263	6	405	80	23888	blood circulation	SGCD|COL1A2|ADRA1D|NAV2|ADRB2|SLC8A1
51270	0.00242	0.0263	10	1039	80	23888	regulation of cellular component movement	PDGFRB|FGF7|CPEB1|PDGFD|DYSF|S1PR1|UNC5C|CLDN1|SLC8A1|CACNA1H
48583	0.00243	0.0263	24	4013	80	23888	regulation of response to stimulus	PDGFRB|RTN4R|TFAP2B|LYNX1|SYK|LRRK2|OSR1|DYSF|LPAR4|ADRB2|ADAMTS12|ADH7|CLDN1|ASPN|RAET1B|DKK3|RGMA|MECOM|TRPS1|PDGFD|HEY2|RSPO2|S1PR1|LY6A
1903507	0.00243	0.0263	11	1220	80	23888	negative regulation of nucleic acid-templated transcription	OSR2|TFAP2B|PER3|MECOM|TRPS1|OSR1|HEY2|ZFHX4|BACH2|POU3F3|DKK3
31175	0.00243	0.0263	8	703	80	23888	neuron projection development	RTN4R|BCL11B|LRRK2|ETV1|UNC5C|MYO7A|FAT4|RGMA
7166	0.00244	0.0263	15	2003	80	23888	cell surface receptor signaling pathway	PDGFRB|RTN4R|SYK|LRRK2|UNC5C|ADRB2|DKK3|RGMA|FGF7|COL1A2|TRPS1|PDGFD|HEY2|RSPO2|FAT4
1902679	0.00244	0.0263	11	1221	80	23888	negative regulation of RNA biosynthetic process	OSR2|TFAP2B|PER3|MECOM|TRPS1|OSR1|HEY2|ZFHX4|BACH2|POU3F3|DKK3
90330	0.00245	0.0263	2	22	80	23888	regulation of platelet aggregation	SYK|ADRB2
1976	0.00245	0.0263	2	22	80	23888	nervous system process involved in regulation of systemic arterial blood pressure	ADRA1D|NAV2
72215	0.00245	0.0263	2	22	80	23888	regulation of metanephros development	PDGFRB|FAT4
10942	0.00256	0.0274	8	709	80	23888	positive regulation of cell death	PDGFRB|TFAP2B|CALHM2|SYK|LRRK2|TRPS1|UNC5C|ADRB2
51924	0.00259	0.0276	5	282	80	23888	regulation of calcium ion transport	PDGFRB|GNAO1|DYSF|ADRB2|SLC8A1
42490	0.00265	0.0281	3	82	80	23888	mechanoreceptor differentiation	PTPRQ|MYO7A|FAT4
31954	0.00268	0.0283	2	23	80	23888	positive regulation of protein autophosphorylation	SYK|PDGFD
3013	0.00273	0.0284	6	416	80	23888	circulatory system process	SGCD|COL1A2|ADRA1D|NAV2|ADRB2|SLC8A1
90066	0.00278	0.0284	7	562	80	23888	regulation of anatomical structure size	RTN4R|LRRK2|LMOD1|ADRA1D|ADRB2|SLC8A1|RGMA
30182	0.00287	0.0284	10	1064	80	23888	neuron differentiation	RTN4R|BCL11B|PTPRQ|LRRK2|RSPO2|ETV1|UNC5C|MYO7A|FAT4|RGMA
42474	0.00291	0.0284	2	24	80	23888	middle ear morphogenesis	OSR2|OSR1
10738	0.00291	0.0284	2	24	80	23888	regulation of protein kinase A signaling	LRRK2|ADRB2
99601	0.00293	0.0284	3	85	80	23888	regulation of neurotransmitter receptor activity	LYNX1|LY6A|ADRB2
51093	0.00298	0.0284	10	1070	80	23888	negative regulation of developmental process	RTN4R|LRRK2|OSR1|HEY2|RSPO2|ADRB2|THBS2|ADAMTS12|ASPN|RGMA
10558	0.00307	0.0284	12	1448	80	23888	negative regulation of macromolecule biosynthetic process	OSR2|TFAP2B|CPEB1|PER3|MECOM|TRPS1|OSR1|HEY2|ZFHX4|BACH2|POU3F3|DKK3
9612	0.0031	0.0284	4	179	80	23888	response to mechanical stimulus	PTPRQ|PIEZO2|ETV1|SLC8A1
30334	0.00311	0.0284	9	900	80	23888	regulation of cell migration	PDGFRB|FGF7|CPEB1|PDGFD|DYSF|S1PR1|UNC5C|CLDN1|SLC8A1
1903035	0.00313	0.0284	3	87	80	23888	negative regulation of response to wounding	RTN4R|ADRB2|RGMA
35886	0.00316	0.0284	2	25	80	23888	vascular smooth muscle cell differentiation	PDGFRB|HEY2
122	0.00321	0.0284	9	904	80	23888	negative regulation of transcription by RNA polymerase II	OSR2|TFAP2B|PER3|TRPS1|OSR1|HEY2|ZFHX4|BACH2|POU3F3
43269	0.00322	0.0284	8	736	80	23888	regulation of ion transport	PDGFRB|GNAO1|SYK|OSR1|DYSF|ADRB2|SLC8A1|CACNA1H
55080	0.00324	0.0284	8	737	80	23888	cation homeostasis	TFAP2B|SGCD|LRRK2|S1PR1|ADRA1D|LPAR4|ADRB2|SLC8A1
10959	0.00325	0.0284	6	431	80	23888	regulation of metal ion transport	PDGFRB|GNAO1|OSR1|DYSF|ADRB2|SLC8A1
51171	0.00334	0.0284	29	5348	80	23888	regulation of nitrogen compound metabolic process	PLAG1|LRRK2|TSHZ2|DYSF|ADRB2|AFF3|BACH2|FGF7|MECOM|TRPS1|PDGFD|HEY2|S1PR1|PDGFRB|OSR2|TFAP2B|SYK|BCL11B|OSR1|EBF1|ETV1|ESRRG|ZFHX4|POU3F3|RAET1B|DKK3|RGMA|CPEB1|PER3
1904887	0.00335	0.0284	1	1	80	23888	Wnt signalosome assembly	LRRK2
61772	0.00335	0.0284	1	1	80	23888	xenobiotic transport across blood-nerve barrier	CLDN1
90721	0.00335	0.0284	1	1	80	23888	primary adaptive immune response involving T cells and B cells	BACH2
90720	0.00335	0.0284	1	1	80	23888	primary adaptive immune response	BACH2
1902203	0.00335	0.0284	1	1	80	23888	negative regulation of hepatocyte growth factor receptor signaling pathway	ADAMTS12
1986	0.00335	0.0284	1	1	80	23888	negative regulation of the force of heart contraction involved in baroreceptor response to increased systemic arterial blood pressure	ADRA1D
71678	0.00335	0.0284	1	1	80	23888	olfactory bulb axon guidance	BCL11B
2001112	0.00335	0.0284	1	1	80	23888	regulation of cellular response to hepatocyte growth factor stimulus	ADAMTS12
2001113	0.00335	0.0284	1	1	80	23888	negative regulation of cellular response to hepatocyte growth factor stimulus	ADAMTS12
2280	0.00335	0.0284	1	1	80	23888	monocyte activation involved in immune response	DYSF
72024	0.00335	0.0284	1	1	80	23888	macula densa development	POU3F3
72069	0.00335	0.0284	1	1	80	23888	DCT cell differentiation	POU3F3
72165	0.00335	0.0284	1	1	80	23888	anterior mesonephric tubule development	OSR1
72167	0.00335	0.0284	1	1	80	23888	specification of mesonephric tubule identity	OSR1
72169	0.00335	0.0284	1	1	80	23888	specification of posterior mesonephric tubule identity	OSR1
72168	0.00335	0.0284	1	1	80	23888	specification of anterior mesonephric tubule identity	OSR1
72183	0.00335	0.0284	1	1	80	23888	negative regulation of nephron tubule epithelial cell differentiation	OSR1
72185	0.00335	0.0284	1	1	80	23888	metanephric cap development	OSR1
72184	0.00335	0.0284	1	1	80	23888	renal vesicle progenitor cell differentiation	OSR1
72186	0.00335	0.0284	1	1	80	23888	metanephric cap morphogenesis	OSR1
1903125	0.00335	0.0284	1	1	80	23888	negative regulation of thioredoxin peroxidase activity by peptidyl-threonine phosphorylation	LRRK2
1903124	0.00335	0.0284	1	1	80	23888	negative regulation of thioredoxin peroxidase activity	LRRK2
1903123	0.00335	0.0284	1	1	80	23888	regulation of thioredoxin peroxidase activity	LRRK2
72206	0.00335	0.0284	1	1	80	23888	metanephric juxtaglomerular apparatus development	POU3F3
72208	0.00335	0.0284	1	1	80	23888	metanephric smooth muscle tissue development	OSR1
72227	0.00335	0.0284	1	1	80	23888	metanephric macula densa development	POU3F3
72240	0.00335	0.0284	1	1	80	23888	metanephric DCT cell differentiation	POU3F3
72259	0.00335	0.0284	1	1	80	23888	metanephric interstitial fibroblast development	OSR1
72258	0.00335	0.0284	1	1	80	23888	metanephric interstitial fibroblast differentiation	OSR1
60116	0.00335	0.0284	1	1	80	23888	vestibular receptor cell morphogenesis	PTPRQ
35788	0.00335	0.0284	1	1	80	23888	cell migration involved in metanephros development	PDGFRB
35789	0.00335	0.0284	1	1	80	23888	metanephric mesenchymal cell migration	PDGFRB
3059	0.00335	0.0284	1	1	80	23888	positive regulation of the force of heart contraction by epinephrine	ADRB2
97273	0.00335	0.0284	1	1	80	23888	creatinine homeostasis	TFAP2B
97275	0.00335	0.0284	1	1	80	23888	cellular ammonia homeostasis	TFAP2B
97277	0.00335	0.0284	1	1	80	23888	cellular urea homeostasis	TFAP2B
97276	0.00335	0.0284	1	1	80	23888	cellular creatinine homeostasis	TFAP2B
60981	0.00335	0.0284	1	1	80	23888	cell migration involved in coronary angiogenesis	PDGFRB
106096	0.00335	0.0284	1	1	80	23888	response to ceramide	PDGFRB
90094	0.00335	0.0284	1	1	80	23888	metanephric cap mesenchymal cell proliferation involved in metanephros development	OSR1
6936	0.00335	0.0284	4	183	80	23888	muscle contraction	SGCD|LMOD1|ADRB2|SLC8A1
904	0.00337	0.0284	7	582	80	23888	cell morphogenesis involved in differentiation	RTN4R|BCL11B|PTPRQ|COL12A1|ETV1|UNC5C|MYO7A
90280	0.00342	0.0284	2	26	80	23888	positive regulation of calcium ion import	PDGFRB|ADRB2
70168	0.00342	0.0284	2	26	80	23888	negative regulation of biomineral tissue development	HEY2|ASPN
71880	0.00342	0.0284	2	26	80	23888	adenylate cyclase-activating adrenergic receptor signaling pathway	ADRA1D|ADRB2
51769	0.00342	0.0284	2	26	80	23888	regulation of nitric-oxide synthase biosynthetic process	CPEB1|LRRK2
35809	0.00342	0.0284	2	26	80	23888	regulation of urine volume	TFAP2B|ADRB2
110150	0.00342	0.0284	2	26	80	23888	negative regulation of biomineralization	HEY2|ASPN
48745	0.00342	0.0284	2	26	80	23888	smooth muscle tissue development	PDGFRB|OSR1
60993	0.00345	0.0286	3	90	80	23888	kidney morphogenesis	LRRK2|OSR1|FAT4
10646	0.00348	0.0288	21	3411	80	23888	regulation of cell communication	PDGFRB|RTN4R|TFAP2B|LYNX1|SYK|LRRK2|LPAR4|ADRB2|ADAMTS12|ADH7|ASPN|DKK3|RGMA|CPEB1|MECOM|TRPS1|PDGFD|LRRTM2|HEY2|RSPO2|LY6A
8283	0.00353	0.0291	7	587	80	23888	cell population proliferation	PDGFRB|OSR2|FGF7|MECOM|OSR1|FAT4|POU3F3
98771	0.00361	0.0295	8	750	80	23888	inorganic ion homeostasis	TFAP2B|SGCD|LRRK2|S1PR1|ADRA1D|LPAR4|ADRB2|SLC8A1
902	0.00361	0.0295	8	750	80	23888	cell morphogenesis	RTN4R|BCL11B|PTPRQ|LRRK2|COL12A1|ETV1|UNC5C|MYO7A
48519	0.00364	0.0297	29	5378	80	23888	negative regulation of biological process	RTN4R|PLAG1|LRRK2|DYSF|LMOD1|ADRA1D|ADRB2|THBS2|ADAMTS12|BACH2|MECOM|TRPS1|LRRTM2|HEY2|RSPO2|S1PR1|PDGFRB|OSR2|TFAP2B|BCL11B|OSR1|ZFHX4|ASPN|POU3F3|DKK3|RGMA|GNAO1|CPEB1|PER3
2028	0.00367	0.0297	3	92	80	23888	regulation of sodium ion transport	OSR1|ADRB2|SLC8A1
23051	0.00367	0.0297	21	3426	80	23888	regulation of signaling	PDGFRB|RTN4R|TFAP2B|LYNX1|SYK|LRRK2|LPAR4|ADRB2|ADAMTS12|ADH7|ASPN|DKK3|RGMA|CPEB1|MECOM|TRPS1|PDGFD|LRRTM2|HEY2|RSPO2|LY6A
71875	0.00368	0.0297	2	27	80	23888	adrenergic receptor signaling pathway	ADRA1D|ADRB2
60536	0.00368	0.0297	2	27	80	23888	cartilage morphogenesis	COL12A1|RSPO2
1894	0.00369	0.0297	4	188	80	23888	tissue homeostasis	PDGFRB|FGF7|C530008M17RIK|ADRB2
71417	0.00373	0.0299	7	593	80	23888	cellular response to organonitrogen compound	GNAO1|CPEB1|COL1A2|LRRK2|PDGFD|ADRB2|SLC8A1
48646	0.00381	0.0304	9	928	80	23888	anatomical structure formation involved in morphogenesis	PDGFRB|SYK|OSR1|COL12A1|HEY2|DYSF|LMOD1|S1PR1|RGMA
48667	0.00385	0.0306	6	446	80	23888	cell morphogenesis involved in neuron differentiation	RTN4R|BCL11B|PTPRQ|ETV1|UNC5C|MYO7A
60021	0.00389	0.0309	3	94	80	23888	roof of mouth development	OSR2|BNC2|OSR1
1903305	0.0039	0.0309	4	191	80	23888	regulation of regulated secretory pathway	SYK|LRRK2|ADRB2|CACNA1H
48699	0.00395	0.031	13	1693	80	23888	generation of neurons	RTN4R|BCL11B|PTPRQ|PLAG1|LRRK2|ETV1|UNC5C|MYO7A|RGMA|CPEB1|HEY2|RSPO2|FAT4
43032	0.00396	0.031	2	28	80	23888	positive regulation of macrophage activation	LRRK2|RAET1B
3085	0.00396	0.031	2	28	80	23888	negative regulation of systemic arterial blood pressure	ADRA1D|ADRB2
44057	0.00398	0.0311	7	600	80	23888	regulation of system process	GNAO1|LRRK2|HEY2|ADRA1D|ADRB2|SLC8A1|CACNA1H
31323	0.00409	0.0319	30	5676	80	23888	regulation of cellular metabolic process	PLAG1|LRRK2|TSHZ2|DYSF|ADRB2|AFF3|BACH2|FGF7|MECOM|TRPS1|PDGFD|LRRTM2|HEY2|S1PR1|PDGFRB|OSR2|TFAP2B|SYK|BCL11B|OSR1|EBF1|ETV1|ESRRG|ZFHX4|POU3F3|RAET1B|DKK3|RGMA|CPEB1|PER3
31327	0.00413	0.032	12	1502	80	23888	negative regulation of cellular biosynthetic process	OSR2|TFAP2B|CPEB1|PER3|MECOM|TRPS1|OSR1|HEY2|ZFHX4|BACH2|POU3F3|DKK3
3014	0.00413	0.032	3	96	80	23888	renal system process	TFAP2B|ADRA1D|ADRB2
51253	0.00418	0.0323	11	1310	80	23888	negative regulation of RNA metabolic process	OSR2|TFAP2B|PER3|MECOM|TRPS1|OSR1|HEY2|ZFHX4|BACH2|POU3F3|DKK3
42391	0.00419	0.0323	6	454	80	23888	regulation of membrane potential	LRRK2|PIEZO2|ADRB2|SLC1A6|SLC8A1|CACNA1H
120162	0.00425	0.0326	3	97	80	23888	positive regulation of cold-induced thermogenesis	SYK|ESRRG|ADRB2
1823	0.00425	0.0326	3	97	80	23888	mesonephros development	OSR2|OSR1|FAT4
7188	0.00428	0.0326	4	196	80	23888	adenylate cyclase-modulating G protein-coupled receptor signaling pathway	GNAO1|S1PR1|ADRA1D|ADRB2
71902	0.00437	0.0333	5	319	80	23888	positive regulation of protein serine/threonine kinase activity	PDGFRB|SYK|LRRK2|PDGFD|ADRB2
7204	0.00443	0.0335	5	320	80	23888	positive regulation of cytosolic calcium ion concentration	S1PR1|ADRA1D|LPAR4|ADRB2|SLC8A1
19932	0.00443	0.0335	5	320	80	23888	second-messenger-mediated signaling	SGCD|LRRK2|ADRA1D|ADRB2|SLC8A1
2000145	0.00444	0.0335	9	950	80	23888	regulation of cell motility	PDGFRB|FGF7|CPEB1|PDGFD|DYSF|S1PR1|UNC5C|CLDN1|SLC8A1
42481	0.00453	0.034	2	30	80	23888	regulation of odontogenesis	RSPO2|ASPN
7588	0.00453	0.034	2	30	80	23888	excretion	ADRA1D|POU3F3
51170	0.00463	0.0345	3	100	80	23888	import into nucleus	SYK|LRRK2|BACH2
60840	0.00463	0.0345	3	100	80	23888	artery development	PDGFRB|TFAP2B|HEY2
32103	0.00466	0.0346	6	464	80	23888	positive regulation of response to external stimulus	PDGFRB|LRRK2|PDGFD|DYSF|S1PR1|RAET1B
8217	0.00468	0.0347	4	201	80	23888	regulation of blood pressure	COL1A2|ADRA1D|NAV2|ADRB2
7200	0.00476	0.0352	3	101	80	23888	phospholipase C-activating G protein-coupled receptor signaling pathway	S1PR1|ADRA1D|LPAR4
34110	0.00484	0.0354	2	31	80	23888	regulation of homotypic cell-cell adhesion	SYK|ADRB2
55078	0.00484	0.0354	2	31	80	23888	sodium ion homeostasis	TFAP2B|SLC8A1
2026	0.00484	0.0354	2	31	80	23888	regulation of the force of heart contraction	ADRB2|SLC8A1
42476	0.00489	0.0358	3	102	80	23888	odontogenesis	OSR2|BCL11B|OSR1
51241	0.00498	0.0363	11	1341	80	23888	negative regulation of multicellular organismal process	RTN4R|LRRK2|OSR1|HEY2|RSPO2|ADRA1D|ADRB2|THBS2|ADAMTS12|ASPN|RGMA
9890	0.00506	0.0368	12	1541	80	23888	negative regulation of biosynthetic process	OSR2|TFAP2B|CPEB1|PER3|MECOM|TRPS1|OSR1|HEY2|ZFHX4|BACH2|POU3F3|DKK3
1901700	0.00508	0.0369	12	1542	80	23888	response to oxygen-containing compound	PDGFRB|GNAO1|CPEB1|COL1A2|LRRK2|OSR1|PDGFD|LY6A|ADRB2|ADH7|SLC8A1|RAET1B
6941	0.00517	0.0373	3	104	80	23888	striated muscle contraction	SGCD|ADRB2|SLC8A1
60255	0.00535	0.0385	30	5775	80	23888	regulation of macromolecule metabolic process	PLAG1|LRRK2|TSHZ2|DYSF|ADRB2|AFF3|BACH2|FGF7|MECOM|TRPS1|PDGFD|LRRTM2|HEY2|S1PR1|PDGFRB|OSR2|TFAP2B|SYK|BCL11B|OSR1|EBF1|ETV1|ESRRG|ZFHX4|POU3F3|DKK3|RGMA|ADAM19|CPEB1|PER3
48661	0.00545	0.0391	3	106	80	23888	positive regulation of smooth muscle cell proliferation	PDGFRB|PDGFD|S1PR1
48839	0.00564	0.0404	4	212	80	23888	inner ear development	PTPRQ|HEY2|MYO7A|FAT4
43065	0.00577	0.0411	7	643	80	23888	positive regulation of apoptotic process	PDGFRB|TFAP2B|CALHM2|SYK|TRPS1|UNC5C|ADRB2
10543	0.0058	0.0411	2	34	80	23888	regulation of platelet activation	SYK|ADRB2
10837	0.0058	0.0411	2	34	80	23888	regulation of keratinocyte proliferation	FGF7|BCL11B
61005	0.0058	0.0411	2	34	80	23888	cell differentiation involved in kidney development	OSR1|POU3F3
50920	0.00583	0.0412	4	214	80	23888	regulation of chemotaxis	PDGFRB|PDGFD|DYSF|S1PR1
2000379	0.00604	0.0425	3	110	80	23888	positive regulation of reactive oxygen species metabolic process	PDGFRB|SYK|RAET1B
50801	0.00608	0.0425	8	819	80	23888	ion homeostasis	TFAP2B|SGCD|LRRK2|S1PR1|ADRA1D|LPAR4|ADRB2|SLC8A1
48679	0.00613	0.0425	2	35	80	23888	regulation of axon regeneration	RTN4R|RGMA
43010	0.00628	0.0425	5	348	80	23888	camera-type eye development	PDGFRB|OSR2|BCL11B|MAB21L1|NHS
7267	0.0063	0.0425	8	824	80	23888	cell-cell signaling	FGF7|LYNX1|LRRK2|RSPO2|ADRA1D|LY6A|ADRB2|DKK3
61384	0.00648	0.0425	2	36	80	23888	heart trabecula morphogenesis	HEY2|S1PR1
16477	0.00667	0.0425	8	832	80	23888	cell migration	PDGFRB|SYK|BCL11B|LRRK2|S1PR1|ADAMTS12|TSPAN11|POU3F3
22008	0.00667	0.0425	13	1803	80	23888	neurogenesis	RTN4R|BCL11B|PTPRQ|PLAG1|LRRK2|ETV1|UNC5C|MYO7A|RGMA|CPEB1|HEY2|RSPO2|FAT4
70171	0.00669	0.0425	1	2	80	23888	negative regulation of tooth mineralization	ASPN
1905407	0.00669	0.0425	1	2	80	23888	regulation of creatine transmembrane transporter activity	OSR1
1905408	0.00669	0.0425	1	2	80	23888	negative regulation of creatine transmembrane transporter activity	OSR1
42489	0.00669	0.0425	1	2	80	23888	negative regulation of odontogenesis of dentin-containing tooth	RSPO2
2000469	0.00669	0.0425	1	2	80	23888	negative regulation of peroxidase activity	LRRK2
34651	0.00669	0.0425	1	2	80	23888	cortisol biosynthetic process	CACNA1H
1902499	0.00669	0.0425	1	2	80	23888	positive regulation of protein autoubiquitination	LRRK2
2032	0.00669	0.0425	1	2	80	23888	desensitization of G protein-coupled receptor signaling pathway by arrestin	ADRB2
71670	0.00669	0.0425	1	2	80	23888	smooth muscle cell chemotaxis	PDGFRB
1902645	0.00669	0.0425	1	2	80	23888	tertiary alcohol biosynthetic process	CACNA1H
72021	0.00669	0.0425	1	2	80	23888	ascending thin limb development	POU3F3
72023	0.00669	0.0425	1	2	80	23888	thick ascending limb development	POU3F3
72071	0.00669	0.0425	1	2	80	23888	kidney interstitial fibroblast differentiation	OSR1
72098	0.00669	0.0425	1	2	80	23888	anterior/posterior pattern specification involved in kidney development	OSR1
72141	0.00669	0.0425	1	2	80	23888	renal interstitial fibroblast development	OSR1
72166	0.00669	0.0425	1	2	80	23888	posterior mesonephric tubule development	OSR1
72194	0.00669	0.0425	1	2	80	23888	kidney smooth muscle tissue development	OSR1
72218	0.00669	0.0425	1	2	80	23888	metanephric ascending thin limb development	POU3F3
72223	0.00669	0.0425	1	2	80	23888	metanephric glomerular mesangium development	PDGFRB
72233	0.00669	0.0425	1	2	80	23888	metanephric thick ascending limb development	POU3F3
72262	0.00669	0.0425	1	2	80	23888	metanephric glomerular mesangial cell proliferation involved in metanephros development	PDGFRB
60114	0.00669	0.0425	1	2	80	23888	vestibular receptor cell differentiation	PTPRQ
60118	0.00669	0.0425	1	2	80	23888	vestibular receptor cell development	PTPRQ
35787	0.00669	0.0425	1	2	80	23888	cell migration involved in kidney development	PDGFRB
97272	0.00669	0.0425	1	2	80	23888	ammonia homeostasis	TFAP2B
97274	0.00669	0.0425	1	2	80	23888	urea homeostasis	TFAP2B
3245	0.00669	0.0425	1	2	80	23888	cardiac muscle tissue growth involved in heart morphogenesis	S1PR1
97535	0.00669	0.0425	1	2	80	23888	lymphoid lineage cell migration into thymus	BCL11B
97534	0.00669	0.0425	1	2	80	23888	lymphoid lineage cell migration	BCL11B
48389	0.00669	0.0425	1	2	80	23888	intermediate mesoderm development	OSR1
36304	0.00669	0.0425	1	2	80	23888	umbilical cord morphogenesis	HEY2
61027	0.00669	0.0425	1	2	80	23888	umbilical cord development	HEY2
61227	0.00669	0.0425	1	2	80	23888	pattern specification involved in mesonephros development	OSR1
7169	0.00682	0.0432	5	355	80	23888	transmembrane receptor protein tyrosine kinase signaling pathway	PDGFRB|FGF7|SYK|PDGFD|FAT4
42310	0.00684	0.0432	2	37	80	23888	vasoconstriction	ADRA1D|SLC8A1
7187	0.00693	0.0437	4	225	80	23888	G protein-coupled receptor signaling pathway, coupled to cyclic nucleotide second messenger	GNAO1|S1PR1|ADRA1D|ADRB2
55065	0.00706	0.0444	7	668	80	23888	metal ion homeostasis	TFAP2B|SGCD|S1PR1|ADRA1D|LPAR4|ADRB2|SLC8A1
45934	0.00749	0.0469	11	1418	80	23888	negative regulation of nucleobase-containing compound metabolic process	OSR2|TFAP2B|PER3|MECOM|TRPS1|OSR1|HEY2|ZFHX4|BACH2|POU3F3|DKK3
3073	0.00749	0.0469	3	119	80	23888	regulation of systemic arterial blood pressure	ADRA1D|NAV2|ADRB2
70570	0.00757	0.0471	2	39	80	23888	regulation of neuron projection regeneration	RTN4R|RGMA
48008	0.00757	0.0471	2	39	80	23888	platelet-derived growth factor receptor signaling pathway	PDGFRB|PDGFD
40019	0.00757	0.0471	2	39	80	23888	positive regulation of embryonic development	OSR2|OSR1
7411	0.00771	0.0478	4	232	80	23888	axon guidance	RTN4R|BCL11B|ETV1|UNC5C
43547	0.00782	0.0484	5	367	80	23888	positive regulation of GTPase activity	RTN4R|GNAO1|LRRK2|S1PR1|RGMA
43244	0.00785	0.0484	3	121	80	23888	regulation of protein complex disassembly	DYSF|LMOD1|ADRB2
97485	0.00794	0.0488	4	234	80	23888	neuron projection guidance	RTN4R|BCL11B|ETV1|UNC5C
10470	0.00796	0.0488	2	40	80	23888	regulation of gastrulation	OSR2|OSR1
110111	0.00796	0.0488	2	40	80	23888	negative regulation of animal organ morphogenesis	RSPO2|ASPN
43406	0.00806	0.0493	4	235	80	23888	positive regulation of MAP kinase activity	PDGFRB|SYK|LRRK2|PDGFD
51130	0.00808	0.0493	10	1235	80	23888	positive regulation of cellular component organization	PDGFRB|CPEB1|SYK|LRRK2|LRRTM2|LMOD1|ADRB2|THBS2|CLDN1|RGMA
[truncated: 36 more columns]
