# Supplementary material for: Stat3 oxidation-dependent regulation of gene expression impacts on developmental processes and involves cooperation with Hif-1α
Source: PLoS One. 2020 Dec 17;15(12):e0244255. doi: 10.1371/journal.pone.0244255 (PMC7746180; doi:10.1371/journal.pone.0244255)
Supplement: S6 Table — Patterns that do not show any GO enrichment are eliminated here. (XLSX) [file pone.0244255.s010.xlsx]

## Sheet: Supplementary Table 6
S6 Table | GO enrichment analysis results showing biological processes and their log(p-values) enriched by differentially expressed genes in each Stat3 oxidation responsive pattern (Supplementary Table 3). Patterns that do not show any GO enrichment are eliminated here.
UID	cluster:100-1.bgo	cluster:1-11-1.bgo	cluster:-1-10-1.bgo	cluster:-1001.bgo	cluster:-1101.bgo
regulation of humoral immune response mediated by circulating immunoglobulin	-3.02504	-3.39977	0	0	0
regulation of B cell mediated immunity	-3.02504	0	0	0	0
regulation of immunoglobulin mediated immune response	-3.02504	0	0	0	0
regulation of transmembrane transport	-3.02504	0	0	0	0
regulation of ion transmembrane transport	-3.02504	0	0	0	0
skin development	0	-4.67298	0	0	-3.73049
peptide cross-linking	0	-4.67298	0	0	0
keratinization	0	-4.67298	0	0	0
regulation of water loss via skin	0	-4.67298	0	0	0
negative regulation of cell-cell adhesion	0	-4.67298	0	0	0
epithelial cell differentiation	0	-4.67298	0	0	0
epidermis development	0	-4.61712	0	0	-3.56433
multicellular organismal water homeostasis	0	-4.4162	0	0	-3.18563
negative regulation of cell adhesion	0	-4.4162	0	0	0
tissue development	0	-4.38917	-3.38821	0	-12.1951
water homeostasis	0	-4.38917	0	0	-3.0534
epithelium development	0	-4.35278	-3.06837	0	-9.64482
animal organ development	0	-4.35278	0	-3.02904	-11.1883
positive regulation of activated CD8-positive, alpha-beta T cell apoptotic process	0	-4.35278	0	0	0
regulation of tolerance induction to tumor cell	0	-4.35278	0	0	0
positive regulation of tolerance induction to tumor cell	0	-4.35278	0	0	0
negative regulation of T cell proliferation	0	-4.35278	0	0	0
dihydrobiopterin metabolic process	0	-4.35278	0	0	0
negative regulation of tumor necrosis factor superfamily cytokine production	0	-4.35278	0	0	0
regulation of cell-cell adhesion	0	-4.35278	0	0	0
positive regulation of cell adhesion	0	-4.35278	0	0	0
regulation of body fluid levels	0	-4.35278	0	0	0
keratinocyte differentiation	0	-4.35177	0	0	0
negative regulation of mononuclear cell proliferation	0	-4.35177	0	0	0
negative regulation of lymphocyte proliferation	0	-4.35177	0	0	0
negative regulation of leukocyte proliferation	0	-4.30026	0	0	0
regulation of activated CD8-positive, alpha-beta T cell apoptotic process	0	-4.15199	0	0	0
regulation of serotonin biosynthetic process	0	-4.15199	0	0	0
positive regulation of tolerance induction dependent upon immune response	0	-4.15199	0	0	0
regulation of peripheral tolerance induction	0	-4.15199	0	0	0
positive regulation of peripheral tolerance induction	0	-4.15199	0	0	0
abortive mitotic cell cycle	0	-4.15199	0	0	0
oviduct epithelium development	0	-4.15199	0	0	0
uterine epithelium development	0	-4.15199	0	0	0
negative regulation of T cell activation	0	-4.00875	0	0	0
columnar/cuboidal epithelial cell differentiation	0	-3.95279	0	0	0
cell-cell junction organization	0	-3.95279	0	0	0
negative regulation of leukocyte cell-cell adhesion	0	-3.90346	0	0	0
regulation of tolerance induction dependent upon immune response	0	-3.88392	0	0	0
epidermal cell differentiation	0	-3.77013	0	0	0
regulation of lung blood pressure	0	-3.7395	0	0	0
negative regulation of humoral immune response mediated by circulating immunoglobulin	0	-3.7395	0	0	0
odontoblast differentiation	0	-3.7395	0	0	0
negative regulation of lymphocyte activation	0	-3.7395	0	0	0
oviduct development	0	-3.7395	0	0	0
system development	0	-3.7172	0	0	-9.45482
negative regulation of CD8-positive, alpha-beta T cell activation	0	-3.7172	0	0	0
response to indole-3-methanol	0	-3.7172	0	0	0
cellular response to indole-3-methanol	0	-3.7172	0	0	0
placenta development	0	-3.7172	0	0	0
regulation of tumor necrosis factor superfamily cytokine production	0	-3.7172	0	0	0
regulation of cell adhesion	0	-3.7172	0	0	0
regulation of T cell proliferation	0	-3.7172	0	0	0
cellular response to chemical stimulus	0	-3.7172	0	0	0
negative regulation of cell population proliferation	0	-3.7172	0	0	0
cell junction organization	0	-3.68234	0	0	0
positive regulation of interleukin-10 secretion	0	-3.65486	0	0	0
tetrahydrofolate biosynthetic process	0	-3.65486	0	0	0
regulation of protein catabolic process at postsynapse, modulating synaptic transmission	0	-3.65486	0	0	0
negative regulation of leukocyte activation	0	-3.65486	0	0	0
tube lumen cavitation	0	-3.65486	0	0	0
salivary gland cavitation	0	-3.65486	0	0	0
regulation of adaptive immune response based on somatic recombination of immune receptors built from immunoglobulin superfamily domains	0	-3.63337	0	0	0
L-ascorbic acid metabolic process	0	-3.57841	0	0	0
tetrahydrobiopterin biosynthetic process	0	-3.57841	0	0	0
coenzyme metabolic process	0	-3.57841	0	0	0
negative regulation of cell activation	0	-3.57841	0	0	0
regulation of adaptive immune response	0	-3.55631	0	0	0
negative regulation of CD4-positive, alpha-beta T cell proliferation	0	-3.47448	0	0	0
regulation of lymphocyte proliferation	0	-3.4691	0	0	0
regulation of mononuclear cell proliferation	0	-3.46602	0	0	0
regulation of removal of superoxide radicals	0	-3.45485	0	0	0
negative regulation of B cell mediated immunity	0	-3.45485	0	0	0
negative regulation of immunoglobulin mediated immune response	0	-3.45485	0	0	0
tetrahydrobiopterin metabolic process	0	-3.45485	0	0	0
folic acid-containing compound biosynthetic process	0	-3.45485	0	0	0
regulation of leukocyte proliferation	0	-3.45485	0	0	0
regulation of multicellular organismal process	0	-3.42427	0	-3.02904	0
positive regulation of tolerance induction	0	-3.42427	0	0	0
desmosome organization	0	-3.42427	0	0	0
regulation of interleukin-10 secretion	0	-3.42427	0	0	0
positive regulation of cell-cell adhesion	0	-3.42427	0	0	0
multicellular organism development	0	-3.39977	0	-3.02904	-11.1883
regulation of CD4-positive, alpha-beta T cell proliferation	0	-3.39977	0	0	0
regulation of branching involved in salivary gland morphogenesis	0	-3.39977	0	0	0
negative regulation of cytokine production	0	-3.39977	0	0	0
negative regulation of activated T cell proliferation	0	-3.39977	0	0	0
negative regulation of humoral immune response	0	-3.33538	0	0	0
dopamine biosynthetic process	0	-3.33538	0	0	0
wound healing	0	-3.3236	0	0	-3.50799
cellular response to lipopolysaccharide	0	-3.3236	0	0	0
negative regulation of alpha-beta T cell proliferation	0	-3.30082	0	0	0
cellular response to lithium ion	0	-3.30082	0	0	0
cellular response to molecule of bacterial origin	0	-3.30082	0	0	0
response to cytokine	0	-3.298	0	0	0
regulation of leukocyte cell-cell adhesion	0	-3.29479	0	0	0
response to lithium ion	0	-3.27688	0	0	0
pteridine-containing compound biosynthetic process	0	-3.27688	0	0	0
natural killer cell mediated cytotoxicity	0	-3.24766	0	0	0
intestinal epithelial cell development	0	-3.24766	0	0	0
positive regulation of T cell apoptotic process	0	-3.24766	0	0	0
cellular response to arsenic-containing substance	0	-3.24766	0	0	0
regulation of T cell activation	0	-3.24525	0	0	0
cellular response to biotic stimulus	0	-3.24525	0	0	0
anatomical structure development	0	-3.23034	-3.33502	-3.02904	-11.1883
multicellular organismal homeostasis	0	-3.23034	0	0	-4.3218
natural killer cell mediated immunity	0	-3.23034	0	0	0
regulation of multicellular organismal development	0	-3.22432	0	-3.02904	-3.01388
multicellular organismal process	0	-3.22432	0	-2.99607	-8.78233
regulation of CD8-positive, alpha-beta T cell activation	0	-3.22432	0	0	0
positive regulation of response to tumor cell	0	-3.22432	0	0	0
positive regulation of immune response to tumor cell	0	-3.22432	0	0	0
positive regulation of nitric-oxide synthase activity	0	-3.22432	0	0	0
cellular response to organic substance	0	-3.18706	0	0	0
regulation of tolerance induction	0	-3.16472	0	0	0
platelet formation	0	-3.16472	0	0	0
diol biosynthetic process	0	-3.16472	0	0	0
negative regulation of T cell receptor signaling pathway	0	-3.16472	0	0	0
neuromuscular process controlling posture	0	-3.16472	0	0	0
cell differentiation	0	-3.16408	0	0	-8.86427
positive regulation of cell adhesion mediated by integrin	0	-3.16221	0	0	0
platelet morphogenesis	0	-3.16221	0	0	0
tetrahydrofolate metabolic process	0	-3.16221	0	0	0
decidualization	0	-3.16221	0	0	0
cellular response to oxygen-containing compound	0	-3.16221	0	0	0
response to lipopolysaccharide	0	-3.15823	0	0	0
negative regulation of interleukin-10 production	0	-3.145	0	0	0
megakaryocyte development	0	-3.145	0	0	0
positive regulation of lymphocyte apoptotic process	0	-3.145	0	0	0
cofactor metabolic process	0	-3.14154	0	0	0
regulation of response to tumor cell	0	-3.1364	0	0	0
regulation of immune response to tumor cell	0	-3.1364	0	0	0
postsynaptic modulation of chemical synaptic transmission	0	-3.1364	0	0	0
intestinal epithelial cell differentiation	0	-3.1364	0	0	0
cellular developmental process	0	-3.13571	0	0	-8.4774
response to molecule of bacterial origin	0	-3.13571	0	0	0
developmental process	0	-3.12805	-3.06837	-3.02904	-11.1883
response to wounding	0	-3.12805	0	0	-3.01388
trophectodermal cell differentiation	0	-3.12805	0	0	0
megakaryocyte differentiation	0	-3.12805	0	0	0
response to arsenic-containing substance	0	-3.12805	0	0	0
positive regulation of monooxygenase activity	0	-3.12805	0	0	0
catecholamine biosynthetic process	0	-3.12805	0	0	0
catechol-containing compound biosynthetic process	0	-3.12805	0	0	0
cell-cell adhesion	0	-3.12805	0	0	0
T cell costimulation	0	-3.09518	0	0	0
negative regulation of antigen receptor-mediated signaling pathway	0	-3.09518	0	0	0
folic acid-containing compound metabolic process	0	-3.09518	0	0	0
platelet aggregation	0	-3.09518	0	0	0
diol metabolic process	0	-3.09518	0	0	0
cell-cell adhesion mediated by cadherin	0	-3.09518	0	0	0
uterus development	0	-3.09518	0	0	0
positive regulation of heart rate	0	-3.07059	0	0	0
establishment of skin barrier	0	-3.07059	0	0	0
lymphocyte costimulation	0	-3.04081	0	0	0
negative regulation of protein processing	0	-3.03429	0	0	0
tight junction assembly	0	-3.03429	0	0	0
negative regulation of protein maturation	0	-3.03429	0	0	0
dopamine metabolic process	0	-3.03429	0	0	0
bicellular tight junction assembly	0	-3.03429	0	0	0
bone cell development	0	-3.03429	0	0	0
reproductive structure development	0	-3.03429	0	0	0
positive regulation of protein transport	0	-3.03429	0	0	0
multi-organism process	0	-3.03429	0	0	0
reproductive system development	0	-3.03429	0	0	0
maternal placenta development	0	-3.03134	0	0	0
negative regulation of CD4-positive, alpha-beta T cell activation	0	-3.03134	0	0	0
regulation of nitric-oxide synthase activity	0	-3.03134	0	0	0
water-soluble vitamin metabolic process	0	-3.03134	0	0	0
salivary gland morphogenesis	0	-3.03134	0	0	0
tight junction organization	0	-3.02009	0	0	0
positive regulation of establishment of protein localization	0	-3.02009	0	0	0
negative regulation of interferon-gamma production	0	-3.02009	0	0	0
regulation of keratinocyte differentiation	0	-3.02009	0	0	0
positive regulation of leukocyte apoptotic process	0	-3.00928	0	0	0
pteridine-containing compound metabolic process	0	-3.00928	0	0	0
regulation of B cell differentiation	0	-3.00928	0	0	0
anatomical structure morphogenesis	0	0	-3.56299	-3.02904	-9.68715
endothelium development	0	0	-3.56299	0	0
endothelial cell differentiation	0	0	-3.56299	0	0
regulation of cell-matrix adhesion	0	0	-3.42032	0	0
positive regulation of multicellular organismal process	0	0	-3.38821	-3.02904	0
regulation of arginase activity	0	0	-3.38821	0	0
positive regulation of arginase activity	0	0	-3.38821	0	0
regulation of protein-glutamine gamma-glutamyltransferase activity	0	0	-3.38821	0	0
positive regulation of protein-glutamine gamma-glutamyltransferase activity	0	0	-3.38821	0	0
olfactory nerve morphogenesis	0	0	-3.38821	0	0
olfactory nerve structural organization	0	0	-3.38821	0	0
dichotomous subdivision of terminal units involved in ureteric bud branching	0	0	-3.38821	0	0
renal capsule development	0	0	-3.38821	0	0
renal capsule morphogenesis	0	0	-3.38821	0	0
renal capsule formation	0	0	-3.38821	0	0
renal capsule specification	0	0	-3.38821	0	0
metanephric capsule development	0	0	-3.38821	0	0
metanephric capsule morphogenesis	0	0	-3.38821	0	0
metanephric capsule formation	0	0	-3.38821	0	0
metanephric capsule specification	0	0	-3.38821	0	0
regulation of cell-substrate adhesion	0	0	-3.38821	0	0
positive regulation of cytokine production	0	0	-3.38821	0	0
metanephric nephron development	0	0	-3.38821	0	0
regulation of cytokine secretion	0	0	-3.35782	0	0
positive regulation of cell-matrix adhesion	0	0	-3.3428	0	0
endothelial cell development	0	0	-3.34263	0	0
lung alveolus development	0	0	-3.20155	0	0
ureteric bud morphogenesis	0	0	-3.20155	0	0
mesonephric tubule morphogenesis	0	0	-3.20155	0	0
tube development	0	0	-3.20015	0	-6.96041
regulation of cAMP-mediated signaling	0	0	-3.20015	0	0
regulation of skeletal muscle contraction by regulation of release of sequestered calcium ion	0	0	-3.12837	0	0
negative regulation of matrix metallopeptidase secretion	0	0	-3.12837	0	0
establishment of glial blood-brain barrier	0	0	-3.12837	0	0
cellular response to vitamin K	0	0	-3.12837	0	0
nephron tubule morphogenesis	0	0	-3.10477	0	0
nephron morphogenesis	0	0	-3.10123	0	0
nephron epithelium morphogenesis	0	0	-3.10123	0	0
renal tubule morphogenesis	0	0	-3.06837	0	0
metanephros development	0	0	-3.00425	-3.00189	0
nephron tubule development	0	0	-3.00425	0	-4.04882
regulation of skeletal muscle contraction by calcium ion signaling	0	0	-3.00425	0	0
olfactory nerve development	0	0	-3.00425	0	0
nephrogenic mesenchyme development	0	0	-3.00425	0	0
ureteric bud invasion	0	0	-3.00425	0	0
organ growth	0	0	0	-3.02904	-5.41099
positive regulation of cell population proliferation	0	0	0	-3.02904	-5.41099
animal organ morphogenesis	0	0	0	-3.02904	-5.12662
regulation of cell population proliferation	0	0	0	-3.02904	-4.72041
regulation of developmental process	0	0	0	-3.02904	-3.70969
urogenital system development	0	0	0	-3.02904	-3.21006
positive regulation of biosynthetic process	0	0	0	-3.02904	-3.21006
regulation of biosynthetic process	0	0	0	-3.02904	-3.01388
alpha-beta T cell activation	0	0	0	-3.02904	0
regulation of macromolecule biosynthetic process	0	0	0	-3.02904	0
response to ceramide	0	0	0	-3.02904	0
regulation of metanephric mesenchymal cell migration by platelet-derived growth factor receptor-beta signaling pathway	0	0	0	-3.02904	0
positive regulation of protein autoubiquitination	0	0	0	-3.02904	0
regulation of thioredoxin peroxidase activity	0	0	0	-3.02904	0
negative regulation of thioredoxin peroxidase activity	0	0	0	-3.02904	0
negative regulation of thioredoxin peroxidase activity by peptidyl-threonine phosphorylation	0	0	0	-3.02904	0
Wnt signalosome assembly	0	0	0	-3.02904	0
regulation of retrograde transport, endosome to Golgi	0	0	0	-3.02904	0
regulation of peroxidase activity	0	0	0	-3.02904	0
negative regulation of peroxidase activity	0	0	0	-3.02904	0
positive regulation of metanephric mesenchymal cell migration	0	0	0	-3.02904	0
regulation of receptor internalization	0	0	0	-3.02904	0
serotonin secretion by platelet	0	0	0	-3.02904	0
cardiac muscle tissue growth involved in heart morphogenesis	0	0	0	-3.02904	0
positive regulation of interleukin-3 production	0	0	0	-3.02904	0
positive regulation of Rho protein signal transduction	0	0	0	-3.02904	0
cell migration involved in kidney development	0	0	0	-3.02904	0
cell migration involved in metanephros development	0	0	0	-3.02904	0
metanephric mesenchymal cell migration	0	0	0	-3.02904	0
positive regulation of metanephric mesenchymal cell migration by platelet-derived growth factor receptor-beta signaling pathway	0	0	0	-3.02904	0
limb joint morphogenesis	0	0	0	-3.02904	0
embryonic skeletal limb joint morphogenesis	0	0	0	-3.02904	0
VEGF-activated platelet-derived growth factor receptor signaling pathway	0	0	0	-3.02904	0
positive regulation of cell proliferation by VEGF-activated platelet derived growth factor receptor signaling pathway	0	0	0	-3.02904	0
beta selection	0	0	0	-3.02904	0
positive regulation of interleukin-10 biosynthetic process	0	0	0	-3.02904	0
regulation of interleukin-3 biosynthetic process	0	0	0	-3.02904	0
positive regulation of interleukin-3 biosynthetic process	0	0	0	-3.02904	0
positive regulation of granulocyte macrophage colony-stimulating factor biosynthetic process	0	0	0	-3.02904	0
alpha-beta T cell differentiation	0	0	0	-3.02904	0
positive regulation of cytosolic calcium ion concentration involved in phospholipase C-activating G protein-coupled signaling pathway	0	0	0	-3.02904	0
cell migration involved in coronary angiogenesis	0	0	0	-3.02904	0
cellular response to molecule of fungal origin	0	0	0	-3.02904	0
smooth muscle cell chemotaxis	0	0	0	-3.02904	0
olfactory bulb axon guidance	0	0	0	-3.02904	0
glomerular mesangial cell proliferation	0	0	0	-3.02904	0
metanephric glomerular mesangium development	0	0	0	-3.02904	0
metanephric glomerular mesangial cell proliferation involved in metanephros development	0	0	0	-3.02904	0
metanephric glomerulus morphogenesis	0	0	0	-3.02904	0
metanephric glomerulus vasculature morphogenesis	0	0	0	-3.02904	0
metanephric glomerular capillary formation	0	0	0	-3.02904	0
lymphoid lineage cell migration	0	0	0	-3.02904	0
lymphoid lineage cell migration into thymus	0	0	0	-3.02904	0
positive regulation of macromolecule biosynthetic process	0	0	0	-3.02904	0
skeletal system development	0	0	0	-3.02904	0
blood vessel development	0	0	0	-3.02904	0
cell migration	0	0	0	-3.02904	0
kidney development	0	0	0	-3.02904	0
vasculature development	0	0	0	-3.02904	0
biological adhesion	0	0	0	-3.02904	0
regulation of endocytosis	0	0	0	-3.02904	0
bone mineralization	0	0	0	-3.02904	0
regulation of bone mineralization	0	0	0	-3.02904	0
locomotion	0	0	0	-3.02904	0
taxis	0	0	0	-3.02904	0
positive regulation of MAP kinase activity	0	0	0	-3.02904	0
regulation of cellular component biogenesis	0	0	0	-3.02904	0
T cell selection	0	0	0	-3.02904	0
regulation of bone resorption	0	0	0	-3.02904	0
positive regulation of Ras protein signal transduction	0	0	0	-3.02904	0
protein autophosphorylation	0	0	0	-3.02904	0
regulation of bone remodeling	0	0	0	-3.02904	0
cell motility	0	0	0	-3.02904	0
regulation of synapse structure or activity	0	0	0	-3.02904	0
regulation of synapse organization	0	0	0	-3.02904	0
positive regulation of small GTPase mediated signal transduction	0	0	0	-3.02904	0
positive regulation of hydrolase activity	0	0	0	-3.02904	0
localization of cell	0	0	0	-3.02904	0
positive regulation of synapse assembly	0	0	0	-3.02904	0
head development	0	0	0	-3.02904	0
cell chemotaxis	0	0	0	-3.02904	0
movement of cell or subcellular component	0	0	0	-3.02904	0
chemotaxis	0	0	0	-3.02904	0
cell adhesion	0	0	0	-3.02904	0
cardiovascular system development	0	0	0	-3.02904	0
renal system development	0	0	0	-3.00189	-3.48118
response to dopamine	0	0	0	-2.99898	0
cellular response to dopamine	0	0	0	-2.99898	0
positive regulation of cellular biosynthetic process	0	0	0	-2.99607	-3.24455
brain development	0	0	0	-2.99607	-2.99699
biomineralization	0	0	0	-2.99607	0
regulation of CAMKK-AMPK signaling cascade	0	0	0	-2.99607	0
negative regulation of cortisol biosynthetic process	0	0	0	-2.99607	0
regulation of metanephric mesenchymal cell migration	0	0	0	-2.99607	0
serotonin production involved in inflammatory response	0	0	0	-2.99607	0
serotonin secretion involved in inflammatory response	0	0	0	-2.99607	0
biomineral tissue development	0	0	0	-2.99607	0
negative regulation of aldosterone metabolic process	0	0	0	-2.99607	0
negative regulation of aldosterone biosynthetic process	0	0	0	-2.99607	0
regulation of interleukin-3 production	0	0	0	-2.99607	0
osteoblast proliferation	0	0	0	-2.99607	0
cell migration involved in vasculogenesis	0	0	0	-2.99607	0
regulation of kidney size	0	0	0	-2.99607	0
interleukin-3-mediated signaling pathway	0	0	0	-2.99607	0
regulation of granulocyte macrophage colony-stimulating factor biosynthetic process	0	0	0	-2.99607	0
angiogenesis	0	0	0	-2.99607	0
striatal medium spiny neuron differentiation	0	0	0	-2.99607	0
regulation of tissue remodeling	0	0	0	-2.99607	0
regulation of MAP kinase activity	0	0	0	-2.99607	0
hindlimb morphogenesis	0	0	0	0	-8.07524
striated muscle cell development	0	0	0	0	-6.74666
sensory organ development	0	0	0	0	-6.55703
cell development	0	0	0	0	-6.52208
muscle cell development	0	0	0	0	-6.52208
embryonic hindlimb morphogenesis	0	0	0	0	-5.74183
nervous system development	0	0	0	0	-5.52519
striated muscle cell differentiation	0	0	0	0	-5.41099
regulation of biological quality	0	0	0	0	-5.41099
lung growth	0	0	0	0	-5.3044
muscle system process	0	0	0	0	-5.2922
forelimb morphogenesis	0	0	0	0	-5.26023
biological regulation	0	0	0	0	-5.12662
distal tubule development	0	0	0	0	-4.74297
muscle cell differentiation	0	0	0	0	-4.74297
inner ear receptor cell development	0	0	0	0	-4.65688
negative regulation of signaling receptor activity	0	0	0	0	-4.54023
regulation of signaling receptor activity	0	0	0	0	-4.36262
muscle structure development	0	0	0	0	-4.3218
muscle fiber development	0	0	0	0	-4.3218
cardiac muscle cell development	0	0	0	0	-4.3218
appendage morphogenesis	0	0	0	0	-4.28584
limb morphogenesis	0	0	0	0	-4.28584
response to mechanical stimulus	0	0	0	0	-4.28584
tube morphogenesis	0	0	0	0	-4.2712
cardiac cell development	0	0	0	0	-4.26492
muscle contraction	0	0	0	0	-4.26492
inner ear receptor cell differentiation	0	0	0	0	-4.24841
mesenchymal cell proliferation	0	0	0	0	-4.24408
positive regulation of cellular process	0	0	0	0	-4.24408
positive regulation of cell migration	0	0	0	0	-4.11487
mechanoreceptor differentiation	0	0	0	0	-4.11035
appendage development	0	0	0	0	-4.04882
limb development	0	0	0	0	-4.04882
regulation of neurotransmitter receptor activity	0	0	0	0	-4.04882
positive regulation of cell motility	0	0	0	0	-4.01411
inner ear development	0	0	0	0	-3.94155
renal tubule development	0	0	0	0	-3.93929
cell morphogenesis involved in differentiation	0	0	0	0	-3.92207
positive regulation of cellular component movement	0	0	0	0	-3.91262
regulation of biomineralization	0	0	0	0	-3.87112
positive regulation of locomotion	0	0	0	0	-3.87112
positive regulation of biological process	0	0	0	0	-3.87112
regulation of biomineral tissue development	0	0	0	0	-3.87112
nephron epithelium development	0	0	0	0	-3.87112
cardiac muscle cell differentiation	0	0	0	0	-3.73049
striated muscle contraction	0	0	0	0	-3.73049
cellular component morphogenesis	0	0	0	0	-3.73049
embryonic morphogenesis	0	0	0	0	-3.68501
ear development	0	0	0	0	-3.6745
regulation of urine volume	0	0	0	0	-3.67198
cartilage morphogenesis	0	0	0	0	-3.61018
response to external stimulus	0	0	0	0	-3.60911
regulation of cell migration	0	0	0	0	-3.58315
cellular response to nitrogen compound	0	0	0	0	-3.56897
cell morphogenesis involved in neuron differentiation	0	0	0	0	-3.51991
embryo development	0	0	0	0	-3.50799
monocyte activation involved in immune response	0	0	0	0	-3.50799
positive regulation of the force of heart contraction by epinephrine	0	0	0	0	-3.50799
regulation of protein complex disassembly	0	0	0	0	-3.50799
sodium ion homeostasis	0	0	0	0	-3.50799
vestibular receptor cell morphogenesis	0	0	0	0	-3.50799
coronary vasculature morphogenesis	0	0	0	0	-3.50799
xenobiotic transport across blood-nerve barrier	0	0	0	0	-3.50799
macula densa development	0	0	0	0	-3.50799
DCT cell differentiation	0	0	0	0	-3.50799
metanephric juxtaglomerular apparatus development	0	0	0	0	-3.50799
metanephric macula densa development	0	0	0	0	-3.50799
metanephric DCT cell differentiation	0	0	0	0	-3.50799
primary adaptive immune response	0	0	0	0	-3.50799
primary adaptive immune response involving T cells and B cells	0	0	0	0	-3.50799
creatinine homeostasis	0	0	0	0	-3.50799
cellular ammonia homeostasis	0	0	0	0	-3.50799
cellular creatinine homeostasis	0	0	0	0	-3.50799
cellular urea homeostasis	0	0	0	0	-3.50799
regulation of cell motility	0	0	0	0	-3.50799
regulation of the force of heart contraction	0	0	0	0	-3.50799
aorta morphogenesis	0	0	0	0	-3.50799
growth	0	0	0	0	-3.50799
regulation of programmed cell death	0	0	0	0	-3.50799
fat cell differentiation	0	0	0	0	-3.50799
developmental growth	0	0	0	0	-3.50799
nephron development	0	0	0	0	-3.50799
kidney epithelium development	0	0	0	0	-3.50799
circulatory system development	0	0	0	0	-3.50799
regulation of cellular process	0	0	0	0	-3.50403
embryonic forelimb morphogenesis	0	0	0	0	-3.46465
post-embryonic development	0	0	0	0	-3.46465
cardiocyte differentiation	0	0	0	0	-3.37089
embryonic limb morphogenesis	0	0	0	0	-3.33518
embryonic appendage morphogenesis	0	0	0	0	-3.33518
cell morphogenesis	0	0	0	0	-3.33518
response to abiotic stimulus	0	0	0	0	-3.33518
regulation of biological process	0	0	0	0	-3.3125
positive regulation of bone mineralization	0	0	0	0	-3.29713
inner ear receptor cell stereocilium organization	0	0	0	0	-3.29713
endochondral bone growth	0	0	0	0	-3.29713
regulation of locomotion	0	0	0	0	-3.29713
sensory perception of mechanical stimulus	0	0	0	0	-3.2936
regulation of cellular component movement	0	0	0	0	-3.27352
positive regulation of heart contraction	0	0	0	0	-3.23559
generation of neurons	0	0	0	0	-3.21006
regulation of transcription by RNA polymerase II	0	0	0	0	-3.21006
regulation of RNA metabolic process	0	0	0	0	-3.21006
negative regulation of cellular macromolecule biosynthetic process	0	0	0	0	-3.21006
positive regulation of biomineralization	0	0	0	0	-3.21006
desensitization of G protein-coupled receptor signaling pathway by arrestin	0	0	0	0	-3.21006
hair cell differentiation	0	0	0	0	-3.21006
umbilical cord morphogenesis	0	0	0	0	-3.21006
negative regulation of odontogenesis of dentin-containing tooth	0	0	0	0	-3.21006
negative chemotaxis	0	0	0	0	-3.21006
vestibular receptor cell differentiation	0	0	0	0	-3.21006
vestibular receptor cell development	0	0	0	0	-3.21006
umbilical cord development	0	0	0	0	-3.21006
positive regulation of biomineral tissue development	0	0	0	0	-3.21006
ascending thin limb development	0	0	0	0	-3.21006
thick ascending limb development	0	0	0	0	-3.21006
metanephric ascending thin limb development	0	0	0	0	-3.21006
metanephric thick ascending limb development	0	0	0	0	-3.21006
fibroblast growth factor receptor signaling pathway	0	0	0	0	-3.21006
regulation of calcium ion import	0	0	0	0	-3.21006
ammonia homeostasis	0	0	0	0	-3.21006
urea homeostasis	0	0	0	0	-3.21006
regulation of cell death	0	0	0	0	-3.21006
striated muscle tissue development	0	0	0	0	-3.21006
regulation of calcium ion transmembrane transport	0	0	0	0	-3.21006
system process	0	0	0	0	-3.21006
neuron differentiation	0	0	0	0	-3.21006
homeostatic process	0	0	0	0	-3.21006
autonomic nervous system development	0	0	0	0	-3.21006
detection of mechanical stimulus involved in sensory perception	0	0	0	0	-3.21006
positive regulation of RNA metabolic process	0	0	0	0	-3.21006
bone growth	0	0	0	0	-3.21006
negative regulation of binding	0	0	0	0	-3.18363
muscle tissue development	0	0	0	0	-3.18363
cellular response to endogenous stimulus	0	0	0	0	-3.18363
negative regulation of gene expression	0	0	0	0	-3.16294
heart development	0	0	0	0	-3.13052
cartilage development	0	0	0	0	-3.1081
regulation of cellular biosynthetic process	0	0	0	0	-3.10477
regulation of heart contraction	0	0	0	0	-3.10443
negative regulation of macromolecule biosynthetic process	0	0	0	0	-3.08537
central nervous system development	0	0	0	0	-3.08382
chemical homeostasis	0	0	0	0	-3.06667
regulation of transcription, DNA-templated	0	0	0	0	-3.06551
regulation of response to wounding	0	0	0	0	-3.06185
neuron development	0	0	0	0	-3.06185
neurogenesis	0	0	0	0	-3.02943
tissue homeostasis	0	0	0	0	-3.02013
regulation of nucleic acid-templated transcription	0	0	0	0	-3.01388
regulation of RNA biosynthetic process	0	0	0	0	-3.01388
negative regulation of cellular biosynthetic process	0	0	0	0	-3.01388
negative regulation of transcription, DNA-templated	0	0	0	0	-3.01388
positive regulation of monocyte extravasation	0	0	0	0	-3.01388
negative regulation of transcription from RNA polymerase II promoter involved in smooth muscle cell differentiation	0	0	0	0	-3.01388
norepinephrine-epinephrine-mediated vasodilation involved in regulation of systemic arterial blood pressure	0	0	0	0	-3.01388
diaphragm contraction	0	0	0	0	-3.01388
vagus nerve development	0	0	0	0	-3.01388
aorta development	0	0	0	0	-3.01388
secretion by lung epithelial cell involved in lung growth	0	0	0	0	-3.01388
positive regulation of mini excitatory postsynaptic potential	0	0	0	0	-3.01388
regulation of kidney development	0	0	0	0	-3.01388
response to hypoxia	0	0	0	0	-3.01388
forebrain development	0	0	0	0	-3.01388
negative regulation of molecular function	0	0	0	0	-3.01388
cellular response to fibroblast growth factor stimulus	0	0	0	0	-3.01388
cardiac muscle tissue development	0	0	0	0	-3.01388
morphogenesis of a branching epithelium	0	0	0	0	-3.01388
hyaluronan metabolic process	0	0	0	0	0
extracellular matrix assembly	0	0	0	0	0
long-term memory	0	0	0	0	0
vesicle-mediated intercellular transport	0	0	0	0	0
cellular response to corticosterone stimulus	0	0	0	0	0
negative regulation of small molecule metabolic process	0	0	0	0	0
negative regulation of protein phosphorylation	0	0	0	0	0
negative regulation of phosphorylation	0	0	0	0	0
negative regulation of MAPK cascade	0	0	0	0	0
negative regulation of response to stimulus	0	0	0	0	0
regulation of neurogenesis	0	0	0	0	0
negative regulation of phosphorus metabolic process	0	0	0	0	0
negative regulation of phosphate metabolic process	0	0	0	0	0
regulation of nervous system development	0	0	0	0	0
regulation of cell development	0	0	0	0	0
negative regulation of protein modification process	0	0	0	0	0
positive regulation of nervous system development	0	0	0	0	0
regulation of antibody-dependent cellular cytotoxicity	0	0	0	0	0
positive regulation of antibody-dependent cellular cytotoxicity	0	0	0	0	0
positive regulation of histone H3-K27 acetylation	0	0	0	0	0
cilium movement	0	0	0	0	0
negative regulation of ERK1 and ERK2 cascade	0	0	0	0	0
positive regulation of inhibitory synapse assembly	0	0	0	0	0
antigen processing and presentation of endogenous peptide antigen via MHC class Ib via ER pathway	0	0	0	0	0
antigen processing and presentation of endogenous peptide antigen via MHC class Ib via ER pathway, TAP-dependent	0	0	0	0	0
natural killer cell tolerance induction	0	0	0	0	0
regulation of TRAIL production	0	0	0	0	0
positive regulation of TRAIL production	0	0	0	0	0
regulation of histone H3-K27 acetylation	0	0	0	0	0
regulation of TRAIL-activated apoptotic signaling pathway	0	0	0	0	0
positive regulation of TRAIL-activated apoptotic signaling pathway	0	0	0	0	0
positive regulation of bile acid metabolic process	0	0	0	0	0
regulation of inhibitory synapse assembly	0	0	0	0	0
positive regulation of CD8-positive, alpha-beta T cell proliferation	0	0	0	0	0
neural plate anterior/posterior regionalization	0	0	0	0	0
cerebrospinal fluid secretion	0	0	0	0	0
leukemia inhibitory factor signaling pathway	0	0	0	0	0
neural plate regionalization	0	0	0	0	0
regulation of extent of cell growth	0	0	0	0	0
positive regulation of bile acid biosynthetic process	0	0	0	0	0
positive regulation of mesenchymal to epithelial transition involved in metanephros morphogenesis	0	0	0	0	0
negative regulation of angiogenesis	0	0	0	0	0
negative regulation of vasculature development	0	0	0	0	0
positive regulation of excitatory synapse assembly	0	0	0	0	0
negative regulation of blood vessel morphogenesis	0	0	0	0	0
antigen processing and presentation of exogenous peptide antigen via MHC class Ib	0	0	0	0	0
negative regulation of cellular protein metabolic process	0	0	0	0	0
negative regulation of intracellular signal transduction	0	0	0	0	0
regulation of localization	0	0	0	0	0
regulation of cell differentiation	0	0	0	0	0
galactolipid biosynthetic process	0	0	0	0	0
galactosylceramide biosynthetic process	0	0	0	0	0
negative regulation of biological process	0	0	0	0	0
negative regulation of protein metabolic process	0	0	0	0	0
positive regulation of natural killer cell cytokine production	0	0	0	0	0
glycosylceramide biosynthetic process	0	0	0	0	0
spongiotrophoblast differentiation	0	0	0	0	0
neural plate pattern specification	0	0	0	0	0
estrogen biosynthetic process	0	0	0	0	0
regulation of metanephric nephron tubule epithelial cell differentiation	0	0	0	0	0
regulation of cell shape	0	0	0	0	0
negative regulation of signal transduction	0	0	0	0	0
regulation of type IIa hypersensitivity	0	0	0	0	0
positive regulation of type IIa hypersensitivity	0	0	0	0	0
negative regulation of vascular endothelial growth factor signaling pathway	0	0	0	0	0
negative regulation of cellular response to vascular endothelial growth factor stimulus	0	0	0	0	0
galactolipid metabolic process	0	0	0	0	0
regulation of CD8-positive, alpha-beta T cell proliferation	0	0	0	0	0
positive regulation of epithelial cell differentiation involved in kidney development	0	0	0	0	0
positive regulation of CD8-positive, alpha-beta T cell activation	0	0	0	0	0
regulation of natural killer cell cytokine production	0	0	0	0	0
regulation of type II hypersensitivity	0	0	0	0	0
positive regulation of type II hypersensitivity	0	0	0	0	0
regulation of natural killer cell proliferation	0	0	0	0	0
positive regulation of natural killer cell proliferation	0	0	0	0	0
regulation of mesenchymal to epithelial transition involved in metanephros morphogenesis	0	0	0	0	0
regulation of corticotropin secretion	0	0	0	0	0
positive regulation of corticotropin secretion	0	0	0	0	0
transdifferentiation	0	0	0	0	0
lung vasculature development	0	0	0	0	0
lung lobe development	0	0	0	0	0
lung lobe morphogenesis	0	0	0	0	0
negative regulation of cell communication	0	0	0	0	0
regulation of neuron projection development	0	0	0	0	0
negative regulation of signaling	0	0	0	0	0
protection from natural killer cell mediated cytotoxicity	0	0	0	0	0
stem cell differentiation	0	0	0	0	0
positive regulation of neurogenesis	0	0	0	0	0
galactosylceramide metabolic process	0	0	0	0	0
positive regulation of cell development	0	0	0	0	0
T-helper 1 cell differentiation	0	0	0	0	0
regulation of bile acid biosynthetic process	0	0	0	0	0
tyrosine phosphorylation of STAT protein	0	0	0	0	0
regulation of axonogenesis	0	0	0	0	0
regulation of cell size	0	0	0	0	0
positive regulation of urine volume	0	0	0	0	0
adenylate cyclase-inhibiting G protein-coupled receptor signaling pathway	0	0	0	0	0
phospholipase C-activating G protein-coupled receptor signaling pathway	0	0	0	0	0
middle ear morphogenesis	0	0	0	0	0
regulation of cellular macromolecule biosynthetic process	0	0	0	0	0
embryonic body morphogenesis	0	0	0	0	0
negative regulation of cold-induced thermogenesis	0	0	0	0	0
negative regulation of transcription by RNA polymerase II	0	0	0	0	0
negative regulation of RNA biosynthetic process	0	0	0	0	0
negative regulation of nucleic acid-templated transcription	0	0	0	0	0
pattern specification process	0	0	0	0	0
muscle organ development	0	0	0	0	0
negative regulation of biosynthetic process	0	0	0	0	0
negative regulation of metabolic process	0	0	0	0	0
regulation of nucleobase-containing compound metabolic process	0	0	0	0	0
negative regulation of RNA metabolic process	0	0	0	0	0
regionalization	0	0	0	0	0
regulation of gene expression	0	0	0	0	0
negative regulation of nucleobase-containing compound metabolic process	0	0	0	0	0
negative regulation of cellular metabolic process	0	0	0	0	0
regulation of receptor binding	0	0	0	0	0
regulation of cellular metabolic process	0	0	0	0	0
positive regulation of transcription by RNA polymerase II	0	0	0	0	0
regulation of metabolic process	0	0	0	0	0
regulation of arginine catabolic process	0	0	0	0	0
negative regulation of arginine catabolic process	0	0	0	0	0
regulation of citrulline biosynthetic process	0	0	0	0	0
negative regulation of citrulline biosynthetic process	0	0	0	0	0
female somatic sex determination	0	0	0	0	0
negative regulation of cellular amino acid biosynthetic process	0	0	0	0	0
regulation of cellular amine catabolic process	0	0	0	0	0
negative regulation of cellular amine catabolic process	0	0	0	0	0
sequestering of BMP from receptor via BMP binding	0	0	0	0	0
negative regulation of transcription involved in meiotic cell cycle	0	0	0	0	0
neuroblast delamination	0	0	0	0	0
negative regulation of the force of heart contraction	0	0	0	0	0
proximal/distal pattern formation	0	0	0	0	0
negative regulation of nitrogen compound metabolic process	0	0	0	0	0
negative regulation of multicellular organismal process	0	0	0	0	0
regulation of cold-induced thermogenesis	0	0	0	0	0
regulation of primary metabolic process	0	0	0	0	0
skeletal muscle tissue development	0	0	0	0	0
skeletal muscle organ development	0	0	0	0	0
negative regulation of cellular process	0	0	0	0	0
