# Supplementary material for: Stat3 oxidation-dependent regulation of gene expression impacts on developmental processes and involves cooperation with Hif-1α
Source: PLoS One. 2020 Dec 17;15(12):e0244255. doi: 10.1371/journal.pone.0244255 (PMC7746180; doi:10.1371/journal.pone.0244255)
Supplement: S7 Table — (XLSX) [file pone.0244255.s011.xlsx]

## Sheet: Supplementary Table 7
S7 Table | Stat3 gene sets used to generate Venn diagram in supplementary figure S4E.
Canonical Stat3 gene set		Stat3 ESC > 0.5 (Chen et al)		Stat3-ox DE 199		Stat3 LIF-ChIP
Socs3		Slc41a1		Gm14305		1200007C13Rik
Jak2		Paqr8		Raver1-fdx1l		1500009L16Rik
Klf10		Gls		Zc2hc1c		1600012P17Rik
Egr1		Cul3		Apol8		1700006H21Rik
Spink4		Fbxo36		Bcl11b		1700010I02Rik
Met		Mbc2		Col1a2		1700025H01Rik
Cxxc5		Crsp3		Dkk3		1700027F09Rik
Pkdcc		Midn		Dnm3os		1700028N14Rik
Hivep2		Socs3		Ebf1		1700041G16Rik
Ptpn21		Hist1h4k		Edil3		1700054A03Rik
Phf2		Trap1		Gnao1		1700054M17Rik
Acvr1		Zfp206		Lpar4		1700084J12Rik
Klf4		Pim1		Lrrk2		1700123M08Rik
Slc30a1		Pde9a		Lrrtm2		1810013L24Rik
Ptpcaax1		Mdc1		Osr2		2310001H17Rik
Gjc1		Cxxc1		Pcdh19		2310008N11Rik
Ccrn4l		Fbxo15		Pcdhb19		2310014F06Rik
Tmem50b		Rif1		Pdgfrb		2310069B03Rik
Ext1		Sox2		Per3		2410080I02Rik
Sgpl1		Phactr4		Plag1		3930402G23Rik
Nfib		Hnrpr		Psme2b		4632428C04Rik
Mapkapk2		Golga3		S1pr1		4732419C18Rik
Tiparp		Cldn4		Spaca6		4930432B10Rik
Cebpb		Ncapd2		Syk		4930465M20Rik
Nfil3		Mrpl51		Thbs2		4930544M13Rik
Npc1		Kras		Tmem200a		4930556M19Rik
Tpbg		Skap2		Tspan11		4930562D21Rik
Errfi1		Trh		Vat1l		4930562F07Rik
Ostf1		Sbk1		Hist1h4k		4930568G15Rik
Hipk2		Relb		Adam19		4930579H20Rik
Nfyb		Erf		Adamts12		4931403E22Rik
Junb		Cic		Adra1d		4933400A11Rik
Bcl6		Sema4b		Aspn		4933411O13Rik
Eif1ax		Nol3		Cacna1h		4933413C19Rik
En1		Dpep3		Esrrg		4933440J02Rik
Bmpr1a		Vps4a		Ogn		5033426O07Rik
Sap30l		Galns		Osr1		5330439A09Rik
Capn2		Trappc2l		Rgma		5730435O14Rik
Sp3		Mtap1s		Abi3bp		5730437C11Rik
Mta2		BC057552		Adamtsl3		5830415G21Rik
Zbtb7a		Hook2		Adh7		6030452D12Rik
Bhlhe40		Tdgf1		Adrb2		6030469F06Rik
Azin1		Icam1		Aff3		8430429K09Rik
Furin		Tmem24		Bach2		8430436N08Rik
Zfp706		BC031781		Bnc2		9230019H11Rik
Nab2		Trip12		C530008M17Rik		9230105E05Rik
Ier2		Ptma		Calhm2		9330111N05Rik
Tle1		Cdc2l6		Chic1		9330175E14Rik
Nfkbia		Pipox		Cldn1		A130051J06Rik
Cks2		Serpina3h		Col12a1		A1bg
Plekho1		Fos		Cpeb1		A230028O05Rik
Cyb5r1		Elovl7		Dysf		A230065N10Rik
Jarid2		Il6st		Etv1		A430010J10Rik
Ezh2		Arl15		Fam181b		A430060F13Rik
Vegf		E430028B21Rik		Fat4		A4galt
Clock		Isgf3g		Fgf7		A530013C23Rik
Phc2		Aaas		Gpr124		A930002H24Rik
Kpna3		Amacr		Hey2		Abcc12
Cbx4		Vps28		Lipo1		Acaa1a
Ptgds		Apobec3		Lmod1		Acox1
Sgk1		Eif2b5		Lrch2		Acsl1
Mcl1		Lpp		Ly6a		Actn1
Cab39		Stk38		Lynx1		Acvr1b
Lypla1		Pknox1		Mab21l1		Adam9
Ilk		Napg		Mecom		Adamts5
Dusp6		Smad7		Myo7a		Adamtsl3
Twist1		1810055G02Rik		Nav2		Adamtsl4
Fosl1		Efemp2		Nhs		Adgrg6
Zfp326		Zdhhc6		Pdgfd		Adgrl2
Ptpn9		Tut1		Piezo2		Afmid
Siah2		Slc27a2		Pou3f3		Ago2
Ppp1cc		Mdk		Prune2		Agps
Agrp		Chmp4c		Ptprq		Ahnak
Psme4		Wdr77		Raet1b		AI115009
Ptgs2		Dnttip2		Rspo2		Aig1
Ig1		Ccna2		Rtn4r		Ak1
Hdac4		2610528J11Rik		Sgcd		Ak2
Rbm9		Gjb3		Slc1a6		Aknad1
Peg10		Hsd17b11		Slc8a1		Akt2
Boc		Wsb2		Tfap2b		Amn1
Pax1		Ppp1cc		Tmem45a		Ampd2
Spnb2		Ephb4		Tmem47		Angpt2
Ighmbp2		Fbxl13		Trps1		Angptl4
Cadm4		Adipor2		Tshz2		Ankrd10
Itga11		Asns		Unc5c		Anxa8
Srfbp1		Nfu1		Zfhx4		Apol6
Cebpa		Chmp2a		1810019D21Rik		Apoo-ps
Il28ra		Fah		6430584L05Rik		Arf6
smad9		Sntb2		Angptl4		Arhgap12
Pdik1l		Nfat5		Anpep		Arhgap18
Paxip1		Aprt		Cd14		Arhgap20
B3bp		BC019943		Clca6		Arhgap20os
Sema3g		Dlc1		Cxxc4		Arhgef12
Ddef2		Zfp42		Dlx4		Arhgef17
Ect2		Slc25a4		Epsti1		Arid3a
Angptl2		Hmgb2		Gpr132		Arid5b
Ctnna2		Asf1b		Hotair		Arih1
Porcn		Junb		Icam1		Arsi
Vmn2r42		Nod2		Lad1		Arsj
Perq1		Mt1		Lck		Asap1
Cln6		Katnb1		Myom3		Asxl1
Bag4		4733401H18Rik		Sp8		Atad2
Angpt1		Hspa8		Tchh		Atg10
Dzip1		Ddx3x		Tmem44		Atoh8
Notch4		Mrpl30		Zfp455		Atp10a
Nav1		Tbc1d15		BC068157		Atp1a1
Cbwd1		Pdss2		Cd274		Atp23
Crebbp		Socs2		Cdh1		Atp8b1
Gabra5		Stat3		Dlx3		Atxn7l1os1
CD22		Ddx5		Dpcr1		Auh
Crtam		Ccdc45		Evpl		B330016D10Rik
Igf2r		Fignl1		Gch1		B4galnt4
Tnfrsf1a		Fasn		Grhl1		B4galt1
Tgfb2		B3gntl1		Gsto2		B4galt5
Ccnb1		Xpo1		Ptpn6		Baalc
Mtbp		Rps27a		Sprr1a		Bag5
Rb1		Rtn4		1700001P01Rik		Bank1
Tsg101		Nf2		1700110I01Rik		Bcl10
Pawr		Gfpt2		2010001E11Rik		Bcl6
Ccnd2		Eif5a		2510049J12Rik		Bcr
Insm1		Nr1d1		4933433C11Rik		Bhlhe40
Odz1		Arf6		A930015D03Rik		Blzf1
Flt3		Adck1		Abhd15		Boc
Smad5		Nup153		Acap1		Brd2
Cav3		AK129128		Actn3		Btbd1
Gtf2h2		Pabpc1		Aplnr		Btg1
Sox11		Dnajb11		BC051226		C030005K06Rik
Cebpg		Fyttd1		Car7		C1qtnf3
Gbp1		Dnaja3		Catsperg1		C1rl
Bmp4		5730409G15Rik		Ccdc176		C330002G04Rik
Tnxb		Riok2		Ccdc88b		C430002N11Rik
Tnc		U2af1		Cnr2		C87436
Prkaca		Ly6g6e		Crybb3		Camk2g
Fgf7		Osbpl1a		Cyp27a1		Camkk2
Mobp		Pura		Fgf21		Capn1
Smad1		Wdr55		Foxj1		Casp12
STAT3		Ddb1		Frs3		Casp4
Xbp1		Mms19l		Gal3st2		Cblb
Grb10		Ubtd1		Gm12250		Cbx7
Mcm6		6030443O07Rik		Gm13242		Ccdc34os
Peg3		Nolc1		Gm21284		Ccdc6
Smad7		Stx16		Gnal		Ccdc80
Nfkb1		Clk2		Gpr111		Ccl7
Atf1		Fabp3		Hilpda		Ccnl1
Tnfsf11		Camta1		Hpx		Ccno
Ccnd3		Rpl22		Kcnb1		Cd63
Ros1		Orc3l		Kcnu1		Cdc5l
Dnmt3a		Gtpbp6		Krt79		Cdk19
Ctnnd2		Noc4l		Lrrd1		Cdk19os
Brca2		Ddx51		Mmp9		Cdk6
Gata6		Anapc7		Muc13		Cebpd
Fosl2		Sbno1		Myo16		Cenpw
Rag1		Ars2		Neil2		Cfap126
Fadd		Uspl1		Neurl3		Cgnl1
Ncam2		Brca2		Oas1b		Chmp4c
Adam15		0610009O03Rik		Oprl1		Cirbp
Calm3		Grcc10		Plcd4		Cited2
Mcm7		Chchd8		Plekha4		Cmbl
Mcm2		Fchsd2		Prr15		Cmtm6
Cdh10		Nup98		Prr9		Cnnm2
Prkce		Arl6ip1		Rhov		Col18a1
Casp7		Nupr1		Sarm1		Col24a1
Nfkb2		Bbc3		Selplg		Col8a1
Ccna2		Pih1d1		Smco1		Comp
Adam8		Cog4		Snai3		Coq8b
Sox6		Aars		Tbx21		Cox7a2
Irf6		Tssk6		Tdrd6		Cpeb4
Gtf2h4		Sfrs14		Tmem184a		Cpne1
Rasa3		Stag1		Tspan13		Cpne8
Supt5h		Rrp9		Xkrx		Cpq
Fgfr1		Suhw4		Zbtb32		Cradd
Ndrg3		2610101N10Rik		Zfp345		Crebrf
Brca1		Hrb		Zfp772		Crocc2
Dnmt1		Sec63		2610528A11Rik		Crtc2
Bmp8a		Cyb561		Asic4		Csf1
Vav2		Pnpt1		Asprv1		Cstad
Nf1		Rnf185		Dnajc28		Ctps
Esr1		Irf1		Ermap		Ctsb
Pax4		Alkbh5		Fam71a		Cubn
Odz3		Nup88		Fam71f2		Cxcl1
Api5		Usp32		Gdf9		Cxcl5
Bcl3		Psmd3		Gjc2		Cyp26a1
Cdh2		Ckb		Gm15760		Cyp4v3
Pias3		Brf1		Gm9573		Cyp7b1
Camk2d		4930534B04Rik		Gpr152		Cyth3
Gata4		Map3k1		Hhipl2		D030025P21Rik
Casp9		Ippk		Hspa1a		Dcaf15
Fgl2		Tmed9		Il17f		Dennd1a
Ifrd1		Oplah		Lgals4		Dennd4b
Sin3b		Polr2f		Lrrc23		Dennd6b
Angpt2		Twf1		Mgarp		Desi1
Pecam1		Ube2l3		Nlrp3		Dkk2
Adam23		Prodh		Piwil2		Dkk3
Arhgef1		Bcl6		Scn4a		Dot1l
Usp9x		Tfg		Slc39a4		Drosha
Pcnt		Pros1		Syna		Dtx3
Pdgfra		Dom3z		Zfp457		Dusp5
Ltbp3		Rab5a		Zmynd15		Dynlrb1
Cdo		Mpnd		Gm3558		Dysf
Txk		Nrtn				E230013L22Rik
CD44		Lman1				Edn2
Ltb		Tcf4				Eef2k
Npy2r		Ccdc68				Efemp2
Ramp3		Prei4				Efhc1
Tgfbr3		Nxt1				Efna5
Igfbp4		Ndufa8				Eif1a
Igfbp1		1700010A17Rik				Eif4ebp3
Lrmp		Mrrf				Ell
Ephb2		Orc4l				Elovl1
Crx		Tiparp				Elovl6
Foxd2		Kpna4				Emc2
Notch2		Scamp3				Enpp1
Tlr6		Scp2				Enpp3
Atf2		Zmpste24				Eny2
Pcaf		Lin28				Eps8
Tcf12		LOC622404				Erg
Ctsc		Tmem142a				Esrp2
Sox13		Rabl5				Etv6
Myo5a		Serpine1				F930017D23Rik
Tek		Bcdin3				Fam102a
Osmr		Zcwpw1				Fam129b
Cebpd		Gpr146				Fam13c
Fos		4933411G11Rik				Fas
Pnp		Armc10				Fastk
Stat3		Fastk				Fgd2
Chi3l1		Nfxl1				Fgl2
Pik3r1		Crot				Flot2
Clcn3		C1rl				Fn1
Rnf149		Ezh2				Fosl2
Ptger4		Pdk4				Foxj1
Mbd1		Krcc1				Frat2
Ahr		8430410A17Rik				Frmd8os
Slpi		Ppme1				Fscn1
Ifi16		Zfp629				Fth1
Ppap2b		Hsd3b7				Fto
Gkap1		Pwwp2				G730013B05Rik
Plscr1		Samd4b				Gadd45b
Ggta1		Gmfg				Gadd45g
Ide		Nfkbib				Galns
Eif5b		Sirt2				Galnt9
Lamb3		6330581L23Rik				Gbp2b
R75531		Herc2				Gbp7
2810430O08Rik		Btbd1				Gclm
Runx1		Cish				Gfra1
AI882074		Cmtm6				Gins1
Eif1a		9530077C05Rik				Gja1
Tor2a		Arhgef12				Gja5
Gadd45b		Bcl9l				Glg1
2500003M10Rik		Gtf2a2				Glis2
C77826		Ttk				Gm10145
unknown		Ccnu				Gm10277
Ptpn2		Csf1				Gm10359
1300002F13Rik		Epha7				Gm10463
Adh5		A930017N06Rik				Gm11096
0610010I12Rik		4930511H11Rik				Gm11211
1110001I24Rik		Map3k14				Gm11266
M16449		Sntg2				Gm11268
G3bp2-pending		Cartpt				Gm11381
Cmkor1		AK162044				Gm11443
1500011L16Rik		Pnpla1				Gm11475
Madh1		H2-T24				Gm11476
Ifi202a		Lgals12				Gm11478
Fut8		Ada				Gm11524
Rnf19		Dnajc6				Gm11726
Gyk		Spsb1				Gm11772
Cish3		Rbak				Gm11826
Zrf2		A2m				Gm11990
Pcdha4		Plekhq1				Gm12119
Csna		Ikzf4				Gm12158
Nr2c2		Mbd3				Gm12274
Bhlhb2		Hist1h3a,Hist1h4a				Gm12421
Grca		Lrp10				Gm12464
Idb1		Morc1				Gm12504
Idb2		Foxp4				Gm12527
Cdkn1c		Vti1a				Gm12580
Ebaf		Slc43a1				Gm12631
Ccng1		Atp5f1				Gm12681
Rbm16		Lrrc34				Gm12727
Atp1a2		Mcl1				Gm12746
Tacstd1		Topors				Gm12801
Ldh1		Tnip2				Gm12937
Lamr1		Cd38				Gm12946
Csda		Zfp446				Gm12974
Apoe		2310044H10Rik				Gm13091
ank		Kifc3				Gm13162
Ca3		Lrrc2				Gm13575
Aes		Fn1				Gm13592
Inhbb		Slc16a6				Gm13655
Psap		Ndp52				Gm13710
Mlp		Zfp459				Gm13836
Lrrfip1		Atg10				Gm13963
Sparc		Dcp1a				Gm14003
Gjb5		Naprt1				Gm14073
Gabarapl2		2900011O08Rik				Gm14162
Mylpf		Klhl24				Gm14165
Vdac1		Spats1				Gm14321
Emd		Calm2				Gm14379
Cryab		Asxl1				Gm14488
SerpinB4		Snta1				Gm14642
S100A7		F730014I05Rik				Gm14871
Lcn2		Dido1				Gm15271
C1S		Rapgef1				Gm15327
S100A9		Rab14				Gm15475
C1R		Cyp7b1				Gm15551
Mmp9		Aco1				Gm15568
C10orf10		Pcolce				Gm15581
S100A8		Etv6				Gm15647
Myl9		Eef2k				Gm15656
Cfb		1700030J22Rik				Gm15722
PI3		Mt3				Gm15777
SerpinA3		Trim71				Gm15787
Tln1		Myd88				Gm15866
Il13rA2		Mitd1				Gm15880
Sox4		Ptges3				Gm15981
Pdpn		Cd63				Gm16045
Arhgdia		Ndufs7				Gm16060
Zbtb43		Eif1				Gm16079
Mrp		2010316F05Rik				Gm16104
Pai-2		Odc1				Gm16159
Cck		Smoc1				Gm16174
Cyp1b		Eef1e1				Gm16212
Ah		Arsk				Gm16217
Mcrabp		C130032J12Rik				Gm16295
Plf		Edd1				Gm16316
Plf-2		Jrk				Gm16325
Ldc		BC049807				Gm16564
Prdc		1600002H07Rik				Gm16675
Saa3		Eif1a				Gm16863
Hgf		Pprc1				Gm16998
Brp39		Hltf				Gm17040
Epiregulin		Smg5				Gm17308
Rgs-r		Prdx1				Gm17491
Necdin		Psmb2				Gm19257
St2		Rars2				Gm20036
PgII		Fbxw8				Gm20125
Cd53		P2rx4				Gm20389
Tenascin		Hnrpa2b1				Gm20412
Slfn2		C87436				Gm2065
TfIIh		Sigirr				Gm20688
Il-1r		Aldh16a1				Gm20703
Glrx		Sf3b3				Gm20712
Myo10		Gcsh				Gm21092
Pcdh7		Taf1c				Gm21969
Fra1		Ndufa13				Gm22031
Ten-m4		Armc6				Gm22061
Kcnab2		Ssbp4				Gm22080
Necl2		Lsm4				Gm22320
Aq1		Elmod2				Gm22341
Mdr1		Parp3				Gm22346
Mpf		Scap				Gm22508
Anx8		Ddx59				Gm22518
Thbs1		Syn3				Gm22542
Fn1		Tmem106a				Gm22556
Itgb6		Sfi1				Gm22566
B4galt1		Rpain				Gm22586
Clic4		Flot2				Gm22859
Tp73l		Cacnb1				Gm22913
Nnmt		4930579E17Rik				Gm22959
Copa		Peci				Gm22965
Mmp3		Clybl				Gm22975
Sfrs6		Plekhc1				Gm23003
Pctk2		Tep1				Gm23018
Chp		Ropn1l				Gm23044
Tp73L		Cox6c				Gm23097
Stat1		Zfat1				Gm23105
Ddx3x		1700088E04Rik				Gm23122
G3bp2		Stk19				Gm23144
Dhx9		Ier3,Flot1				Gm23149
H41		Eif2ak2				Gm23216
Ptk9		Fhod3				Gm23243
Nup160		Slc6a7				Gm23350
Nup188		Cpne1,Rbm12				Gm2348
Aim1l		Cstad				Gm23616
Ifi27		Rbm18				Gm23624
Col5a2		Nfkb1				Gm23659
Nefl		Thrap3				Gm23702
Cdh11		Necap2				Gm23743
Cps1		H6pd				Gm23810
Snrpn		Cpne3				Gm23836
Grem1		Nipsnap3a				Gm23854
Cxcl11		Mospd3				Gm23905
G0S2		Tulp3				Gm23980
Dcbld2		Ergic2				Gm24190
Sgne1		Gm1070				Gm24225
G1p3		AU020772				Gm24263
Lpxn		Trim6				Gm24327
pcdh7		Cyb5r2				Gm24358
Map1B		Trim72				Gm24363
Prss3		Cttn				Gm24371
Flj20701		Nipa2				Gm24387
Rps4Y1		Gfod2				Gm24436
Armcx2		Thap1				Gm24440
Fli1		Gsr				Gm24484
Jag1		Vill				Gm24519
Loc283824		Parp16				Gm24532
Prg1		Cabp7				Gm24722
TgfA		Tal1				Gm24728
Hmgcs1		Tbc1d4				Gm24842
Tgfbr2		Cpne8				Gm24845
Csf3		AI428936				Gm24880
Serpine2		Klk13				Gm24888
Kcnma1		Loh11cr2a				Gm24961
Calu		Smarca1				Gm24979
Palld		Cdc42ep4				Gm24996
Cald1		Mllt6				Gm25000
Apobec3g		Zfp219				Gm25011
Aox1		Rrn3				Gm25016
Oas1		Rps10				Gm25026
D4s234e		2410137M14Rik				Gm25076
Il13ra1		Sulf2				Gm25139
Robo3		Lama5				Gm25153
Pltp		Tcea3				Gm25223
Mx1		Agtrap				Gm25241
Arl7		Bcl3				Gm25266
Waspip		Helb				Gm25269
Oas2		Asb16				Gm25287
Il13ra2		Upp1				Gm25307
Calml3		Mycn				Gm25375
Man1a1		Spry2				Gm25415
Dpysl3		Slc15a1				Gm25458
Ifitm1		Myc				Gm25569
Sfrp1		Liph				Gm25580
Fgfbp1		Zfp13				Gm25660
Vnn1		Pou5f1				Gm25694
Sh2d2a		Cstf3				Gm25715
Cutl2		Akap2				Gm25720
TncRNA		Tmem40				Gm25783
Cfh		Prmt8				Gm25800
Try6		Mesdc1				Gm25826
Prss1		Arrdc2				Gm25888
Foxa2		Smad6				Gm25915
Loc492304		Plscr1				Gm26001
Ptprk		Tfam				Gm26047
Emp3		Vdac1				Gm26091
Calb1		Dak				Gm26137
Ptpn11		Adal				Gm26216
Crybb2		Apbb2				Gm26249
Tgfbr1		Cbx3				Gm26259
Rod1		Ccnd1				Gm26278
Elavl2		Ier2				Gm26295
P8		C1qtnf9				Gm26296
Slc4a7		Gna-rs1				Gm26369
Ca12		Gm962				Gm26430
Nf2		Ddah1				Gm26455
C11orf32		Sdhb				Gm26544
Gpx3		Coro1c				Gm26545
Prnp		Leng1				Gm26575
Aer61		Rbm35b				Gm26603
Rab6a		Jak3				Gm26626
Arhgdib		Large				Gm26682
Plk2		Acaa1a				Gm26698
Spock		Slc9a2				Gm26725
Ltbp1		Pcdh18				Gm26759
Fez1		Npas1				Gm26853
Vsnl1		AW049765				Gm26971
Dusp4		Adh7				Gm26977
Gng11		Dennd4b				Gm27369
Cdh13		Clec12a				Gm27580
Hrh1		1190020J12Rik				Gm27602
Rab5a		Lefty2				Gm27672
Gabpb2		Suhw2				Gm27688
Fst		5730593N15Rik				Gm27773
Wdr1		Wdr79				Gm27782
Col5a1		Trim25				Gm27854
Stx10		Hoxb13				Gm27913
Cyp51A1		Hist1h2bn				Gm27957
Ykt6		Hist1h2bb				Gm28183
Ssr3		Hist1h1a				Gm28228
Cldn1		Sncg				Gm28881
Ddx58		Mtmr12				Gm28981
Stx16		2310003C23Rik				Gm29064
Arhgap25		Endog				Gm29234
C10orf116		2700083E18Rik				Gm29325
Krt13		D630039A03Rik				Gm29341
Farp1		D5Ertd585e				Gm29346
Ptgs1		Nanog				Gm29417
Ptges		Arl6ip5				Gm29571
Srp68		ZBTB45				Gm29626
Ppl		Apoe				Gm29994
Cda		Ccne1				Gm30173
Gpcr5a		Rbmxrt				Gm30667
Plac8		Dalrd3				Gm31258
Tfpi		Spc24				Gm33222
Ccl20		Mybph				Gm3436
Cpe		Eya1				Gm3470
Foxg1b		Uck2				Gm3513
Aqp3		Psen2				Gm36569
Hspg2		Cnp1				Gm36966
Hr		Tha1				Gm37041
		Cobl				Gm37054
		Scgb3a1				Gm37078
		Twistnb				Gm37238
		1200003C05Rik				Gm37299
		D14Ertd436e				Gm37461
		Tubb5				Gm37549
		LOC547127				Gm37631
		Lama1				Gm3764
		5133400G04Rik				Gm37708
		Klf9				Gm37788
		Rpap1				Gm37828
		Mybl2				Gm37896
		Tpd52				Gm37908
		Cit				Gm38043
		Ubc				Gm38130
		6820424L24Rik				Gm38140
		Ldhb				Gm38282
		Ube1c				Gm38293
		Slc25a36				Gm4035
		Atf6				Gm42568
		Adhfe1				Gm4262
		Nme1				Gm43302
		Ankmy2				Gm5129
		Rps28				Gm5215
		Ccdc5				Gm5268
		Atp5a1				Gm5432
		Tmem79				Gm5475
		Cyp51				Gm5555
		B4galnt4				Gm5641
		Nr2f6				Gm5687
		Pkm2				Gm6058
		Gclc				Gm6116
		Tomm40l				Gm6133
		Tmbim1				Gm6276
		Ap3d1				Gm6297
		Tcam1				Gm6776
		Pnma2				Gm6963
		Fbxl6				Gm7502
		Kctd17				Gm7577
		Sh3bp1				Gm7598
		Coro7				Gm765
		Hcfc1r1				Gm7731
		Tmem8				Gm7863
		Cdkn1a				Gm7870
		Ly6g6d				Gm8145
		Rab3il1				Gm826
		Gldc				Gm8707
		Hells				Gm8715
		1810013C15Rik				Gm9386
		Hcn3				Gm9795
		St3gal3				Gm9887
		Smap1l				Gm9920
		2410081M15Rik				Gm9946
		C79267				Gm9959
		BC057022				Gmds
		Rfc5				Gmpr
		Ptpn6				Gpd2
		Cmas				Gpr137
		Mark4				Gpr88
		Zfp36				Gpx4
		Capns1				Gramd2
		Itgb1				Gse1
		Trappc5				Gsg1
		Unc13a				Gsr
		Ednrb				Gtf2a2
		Chrd				Gtpbp3
		Hrasls5				Hacl1
		Hes5				Has1
		Msx1				Has2
		Mgat4c				Hdac7
		Arhgap27				Hdac9
		D230014K01Rik				Hes1
		Gzmc				Hif1a
		Ifitm7				Hipk3
		Ier3ip1				Hivep2
		Ppp2r5b				Hmga2
		Pak6				Hsbp1l1
		LOC433479				Hspa8
		Wfdc2				Htt
		Morn3				Idh2
		Art1				Ier2
		C86695				Ier3
		Ube1l				Ifitm2
		Gpa33				Ift52
		Mical1				Igsf10
		Hmha1				Il13ra1
		Polr2e				Il2rb
		Gpx4				Il4ra
		Ric8b				Il6st
		Aspscr1				Irak4
		Trpv2				Irf1
		Gip				Irf2bp2
		Hist1h2ab,Hist1h3b				Irf9
		Thtpa				Irs2
		Jam2				Itga2b
		Slc29a1				Itgb6
		Tyro3				Itgb7
		Cbfa2t2				Jak2
		Vangl1				Jak3
		Igfbpl1				Jmjd1c
		Cd9				Junb
		Trim28				Kcns2
		Zfp771				Kifc3
		Cd79a				Kitl
		Zfp526				Kri1
		Siglecf				Krt78
		Bcat2				Lama4
		Rpl18a				Lap3
		Klf2				Ldha
		Icam4				Ldlrad4
		Icam5				Lgals3
		Dpagt1				Lgmn
		Grinl1a				Lifr
		BC003885				Lix1l
		Hs6st1				Lmnb1
		Stat1				Lmo4
		Sgk				Lox
		Dus1l				Lppos
		Rnf135				Lrrc17
		Tmem179				Lsm4
		H2afy				Lum
		F2rl1				Ly6c1
		Tsc22d1				Macrod1
		Eif4a2				Macrod2os1
		Sfrs15				Maf
		Tsga2				Maff
		2810433K01Rik				Magi1
		Chka				Malsu1
		Scd2				Map10
		Ehf				Map1lc3b
		Stk35				Map3k5
		Gzf1				Map3k8
		Id1				Map4k3
		Crh				Map6
		Schip1				Mcm4
		Lmna				Med23
		Fgr				Med30
		Camk2n1				Meox2
		Rest				Mex3a
		Apobec1				Midn
		Slc5a11				Mindy2
		Apoc1				Mir100
		C80913				Mir1231
		Odz4				Mir125a
		Tom1				Mir138-2
		Ireb2				Mir148b
		Fgd1				Mir1907
		Phlda3				Mir190a
		Tmpo				Mir1931
		Polg2				Mir199a-1
		Patz1				Mir339
		Rars				Mir491
		Npepps				Mir5108
		Rpl19				Mir5122
		6720458F09Rik				Mir5626
		Mgat2				Mir5709
		Ptcd2				Mir669n
		Tarbp2				Mir6933
		Itpr3				Mir6951
		Tbn				Mir6953
		Avpi1				Mir6979
		Trib3				Mir7039
		Ebna1bp2				Mir760
		Pank4				Mir7671
		Centg3				Mirlet7i
		Xab1				Mitd1
		Lipe				Mkks
		Nudt19				Mkl1
		Ldha				Mnt
		Mesdc2				Mplkip
		Psmd7				Mrpl45
		AI316807				Mrps18a
		Cox5a				Mrps23
		Smarcal1				Mrps27
		Stk11ip				Mt1
		Rufy2				Mt2
		Susd2				Mttp
		Pip5k1c				Mylip
		Rdm1				Mylk2
		Ube2o				Myo1c
		Aanat				Myo1e
		Eif4enif1				Myoz3
		Ankrd13b				n-R5s195
		B4galt7				n-R5s31
		Lgals3				n-R5s46
		Nfatc4				n-R5s64
		2410129H14Rik				n-R5s82
		Slc39a4				Nab2
		Rac2				Nabp2
		Gm603				Nckap5los
		Abcf3				Ndst1
		1700021K19Rik				Ndufa7
		Cldn6				Nedd4l
		Abcf1				Neurl1b
		Pla2g7				Nfat5
		Dus3l				Nfe2
		Pank2				Nfkb1
		Src				Nfkbiz
		Ptpn1				Noct
		1110013L07Rik				Notch1
		Zc3h12a				Nov
		Rnf207				Npvf
		Cpsf3l				Nr3c1
		Ksr2				Nras
		Cenpa				Nrbf2
		4933426K21Rik				Nrp2
		Foxm1				Nsmce1
		Ctsd				Nsmce2
		Zfp112				Nuak1
		Plekhg2				Nuggc
		Actn4				Oaz2-ps
		Fcgrt				Olfm1
		Nfatc3				Olfm3
		Ddx19b				Orm1
		D8Ertd82e				Osbpl1a
		Asah1				Osmr
		Lrrc25				Ost4
		Mapkapk3				Pa2g4
		Pvrl1				Pak1ip1
		Cln6				Pakap
		Rp2h				Parp3
		AW822216				Parvaos
		Slc41a2				Pcolce
		Doc2b				Pde12
		EG622408				Pex3
		Hoxc12				Pgrmc2
		Tlx1				Phlda3
		Ovol1				Pih1d1
		Mafb				Pim1
		Fgf5				Pim3
		Prok2				Plce1
		Fgf15				Plekha6
		Cryga				Plekhf1
		Apon				Plk2
		Mmp19				Plscr1
		Aire				Plxdc2
		Smarcd2				Pmfbp1
		Vtn				Podn
		Fgf10				Poli
		1700081D17Rik				Polr2f
		Ankrd33				Polr2m
		Fyb				Pomgnt1
		Slc45a4				Ppp1r1c
		Psca				Ppp3ca
		Mfng				Pqlc1
		Arl13b				Prdm1
		1700061G19Rik				Prdm4
		Fez2				Prickle1
		Lgi1				Prkce
		EG546729				Pros1
		Ctsw				Proscos
		Enpep				Prps1
		Spata21				Prr16
		2410005O16Rik				Prrx2
		Sit1				Prss42
		B3gnt4				Psmd3
		Smyd1				Ptchd4
		Gltscr1				Pten
		C5ar1				Ptger1
		Zfp628				Ptges3
		Thsd1				Ptpa
		Fgfr1				Ptpn1
		Ushbp1				Ptpn12
		Entpd3				Ptprk
		Aqp9				Ptx3
		Lmo6				Rab18
						Rab28
						Rab5a
						Rac1
						Rad51b
						Ralgds
						Rarg
						Rars2
						Rasa3
						Rasl11a
						Rassf3
						Rassf6
						Rassf9
						Rbbp8
						Rbx1
						Rcan2
						Rdh14
						Rdh5
						Reep3
						Rell1
						Rex1bd
						Rflna
						Ribc1
						Rictor
						Rn7sk
						Rnd1
						Rnf150
						Rock1
						Rpl22
						Rpl28-ps4
						Rps15a-ps2
						Rps15a-ps3
						Rps6ka4
						Rpsa-ps5
						Rrn3
						Rspo3
						Rsrc2
						Rubcn
						Runx2
						Runx2os1
						Rybp
						S1pr3
						Sap30bpos
						Sbno2
						Scaf11
						Scamp3
						Scarb1
						Scmh1
						Sdc4
						Sde2
						Sec24d
						Serp2
						Serpinb6a
						Sertad1
						Sf3a3
						Sf3b3
						Sfn
						Sfxn5
						Sgo2b
						Shq1
						Sipa1l3
						Skap2
						Slc14a1
						Slc14a2
						Slc16a7
						Slc1a7
						Slc22a16
						Slc25a28
						Slc2a12
						Slc35e4
						Slc36a3os
						Slc39a1
						Slc39a14
						Slc39a4
						Slc41a1
						Slc9a8
						Smagp
						Smap2
						Smim3
						Smox
						Smpd5
						Snrnp35
						Snu13
						Socs2
						Socs3
						Sod2
						Spdye4b
						Spg21
						Sphk1
						Spp1
						Spsb1
						Srebf1
						Srpr
						St5
						Stat1
						Stat2
						Stat3
						Stat5a
						Stk19
						Strn
						Stx18
						Swap70
						Synpo
						Syt12
						Taf15
						Taf4b
						Taf5
						Tanc1
						Tars
						Tbc1d32
						Tbca
						Tbpl1
						Tbx15
						Tcf4
						Tgfbi
						Tgm2
						Thbs2
						Thrap3
						Tinf2
						Tiparp
						Tle6
						Tll1
						Tlr4
						Tmbim4
						Tmem173
						Tmem176b
						Tmem74
						Tmprss6
						Tmtc4
						Tnc
						Tnfaip8
						Tnfrsf1a
						Tnfsf8
						Tnni3k
						Tnp2
						Tns2
						Tnxb
						Toe1
						Trhr
						Trib1
						Trmt5
						Trps1
						Tspan4
						Tsta3
						Tuba1c
						Tut1
						Twist1
						Ube2j2
						Ube2l3
						Ugt8a
						Uhrf1bp1l
						Unc5c
						Usp6nl
						Veph1
						Vps8
						Vwa5a
						Wdr76
						Wisp2
						Wnt16
						Wwox
						Wwtr1
						Xylt1
						Yars
						Ykt6
						Zbtb10
						Zcchc24
						Zfc3h1
						Zfp36
						Zfp36l1
						Zfp36l2
						Zfp704
						Zfp957
