# Supplementary material for: Stat3 oxidation-dependent regulation of gene expression impacts on developmental processes and involves cooperation with Hif-1α
Source: PLoS One. 2020 Dec 17;15(12):e0244255. doi: 10.1371/journal.pone.0244255 (PMC7746180; doi:10.1371/journal.pone.0244255)
Supplement: S8 Table — (XLSX) [file pone.0244255.s012.xlsx]

## Sheet: Supplementary Table 8
Genes with Stat3 binding sites (up to 2 mismatches)	Regulation in -/- WT cells under basal vs oxidative conditions					Gene	Strand	Motif	Type	Position in 3K upstream region from ATG
1700001P01Rik	UP					1700001P01Rik	-1	GTCCTGGAA	STAT3_L_mismatch_1	-2962
2610528A11Rik	UP					1700001P01Rik	-1	AGCCAGGAA	STAT3_L_mismatch_2	[-2860 -1849 -472]
Abhd15	UP					1700001P01Rik	-1	GCCCTGGAA	STAT3_L_mismatch_2	-938
Acap1	UP					1700001P01Rik	-1	GTCCTGGAA	STAT3_L_mismatch_2	-2962
Actn3	UP					1700001P01Rik	-1	TTCCAGGAC	STAT3_R_mismatch_1	-1858
Angptl4	UP					1700001P01Rik	-1	TTCCTTGAA	STAT3_R_mismatch_1	-862
Anpep	UP					1700001P01Rik	-1	TTCCAGCAT	STAT3_R_mismatch_2	-153
Aplnr	UP					1700001P01Rik	-1	TTCCAGCGA	STAT3_R_mismatch_2	-634
Asic4	UP					1700001P01Rik	-1	TTCCAGGAC	STAT3_R_mismatch_2	-1858
Asprv1	UP					1700001P01Rik	-1	TTCCCAGCA	STAT3_R_mismatch_2	-1415
Car7	UP					2610528A11Rik	-1	GTCCAGGAA	STAT3_L_mismatch_1	-974
Catsperg1	UP					2610528A11Rik	-1	TGCCTGGAA	STAT3_L_mismatch_1	-1353
Ccdc88b	UP					2610528A11Rik	-1	TTCTTGGAA	STAT3_L_mismatch_1	-549
Cd14	UP					2610528A11Rik	-1	ATGCTGGAA	STAT3_L_mismatch_2	-2170
Cd274	UP					2610528A11Rik	-1	CTCAAGGAA	STAT3_L_mismatch_2	-2723
Cdh1	UP					2610528A11Rik	-1	GTCAGGGAA	STAT3_L_mismatch_2	-445
Cnr2	UP					2610528A11Rik	-1	GTCCAGGAA	STAT3_L_mismatch_2	-974
Crybb3	UP					2610528A11Rik	-1	TGCCTGGAA	STAT3_L_mismatch_2	-1353
Cxxc4	UP					2610528A11Rik	-1	TTGTTGGAA	STAT3_L_mismatch_2	-1427
Cyp27a1	UP					2610528A11Rik	-1	TTCCAAGAA	STAT3_R_mismatch_1	-2583
Dlx3	UP					2610528A11Rik	-1	TTCCTGGAG	STAT3_R_mismatch_1	-2446
Dlx4	UP					2610528A11Rik	-1	TTCCAGGGC	STAT3_R_mismatch_2	-240
Dnajc28	UP					2610528A11Rik	-1	TTCCCAGCA	STAT3_R_mismatch_2	-1170
Epsti1	UP					2610528A11Rik	-1	TTCCCTGAC	STAT3_R_mismatch_2	-1534
Ermap	UP					2610528A11Rik	-1	TTCCTAGGA	STAT3_R_mismatch_2	-1056
Evpl	UP					2610528A11Rik	-1	TTCCTGGAG	STAT3_R_mismatch_2	-2446
Fam71a	UP					Abhd15	1	ATCTTGGAA	STAT3_L_mismatch_2	-1566
Fam71f2	UP					Abhd15	1	CTCTTGGAA	STAT3_L_mismatch_2	-783
Fgf21	UP					Abhd15	1	TCCAGGGAA	STAT3_L_mismatch_2	-2586
Foxj1	UP					Abhd15	1	TTCCAGGAC	STAT3_R_mismatch_1	-2112
Frs3	UP					Abhd15	1	TTCCAGGAC	STAT3_R_mismatch_2	-2112
Gal3st2	UP					Abhd15	1	TTCCTAGCA	STAT3_R_mismatch_2	-339
Gch1	UP					Abi3bp	1	AGCCCGGAA	STAT3_L_mismatch_2	-2133
Gdf9	UP					Abi3bp	1	TTCCAAGCA	STAT3_R_mismatch_2	-2363
Gjc2	UP					Abi3bp	1	TTCCAGGGT	STAT3_R_mismatch_2	-57
Gm3558	UP					Abi3bp	1	TTCCTACAA	STAT3_R_mismatch_2	-2648
Gm9573	UP					Abi3bp	1	TTCCTCAAA	STAT3_R_mismatch_2	-2900
Gnal	UP					Abi3bp	1	TTCCTGGCT	STAT3_R_mismatch_2	-458
Gpr132	UP					Acap1	-1	ACCCGGGAA	STAT3_L_mismatch_2	-1943
Gpr152	UP					Acap1	-1	TTAGAGGAA	STAT3_L_mismatch_2	-1521
Grhl1	UP					Acap1	-1	TTTGGGGAA	STAT3_L_mismatch_2	-148
Gsto2	UP					Acap1	-1	TTCCAGGAC	STAT3_R_mismatch_1	-1674
Hhipl2	UP					Acap1	-1	TTCCAGGAC	STAT3_R_mismatch_2	-1674
Hilpda	UP					Acap1	-1	TTCCAGGTC	STAT3_R_mismatch_2	-2817
Hpx	UP					Acap1	-1	TTCCCAGCA	STAT3_R_mismatch_2	-1044
Hspa1a	UP					Actn3	-1	GTTCTGGAA	STAT3_L_mismatch_2	-2020
Icam1	UP					Actn3	-1	TCCTAGGAA	STAT3_L_mismatch_2	-1370
Il17f	UP					Actn3	-1	TTCCCGGCT	STAT3_R_mismatch_2	-580
Kcnb1	UP					Actn3	-1	TTCCTTAAA	STAT3_R_mismatch_2	-2685
Kcnu1	UP					Adam19	1	ATCCTGGAA	STAT3_L_mismatch_1	-501
Krt79	UP					Adam19	1	CTCCAGGAA	STAT3_L_mismatch_1	-2805
Lad1	UP					Adam19	1	CTCCTGGAA	STAT3_L_mismatch_1	-1034
Lck	UP					Adam19	1	GTCCTGGAA	STAT3_L_mismatch_1	[-2570 -2132]
Lgals4	UP					Adam19	1	ATCCTGGAA	STAT3_L_mismatch_2	-501
Lrrc23	UP					Adam19	1	CTCCAGGAA	STAT3_L_mismatch_2	-2805
Lrrd1	UP					Adam19	1	CTCCTGGAA	STAT3_L_mismatch_2	-1034
Mgarp	UP					Adam19	1	GTCCTGGAA	STAT3_L_mismatch_2	[-2570 -2132]
Mmp9	UP					Adam19	1	TTCCAGGAC	STAT3_R_mismatch_1	-1717
Muc13	UP					Adam19	1	TTCCAGGCA	STAT3_R_mismatch_1	-159
Myo16	UP					Adam19	1	TTCCAGGAC	STAT3_R_mismatch_2	-1717
Myom3	UP					Adam19	1	TTCCAGGCA	STAT3_R_mismatch_2	-159
Neil2	UP					Adamts12	1	TTCTTGGAA	STAT3_L_mismatch_1	-2188
Neurl3	UP					Adamts12	1	GCCCTGGAA	STAT3_L_mismatch_2	-652
Nlrp3	UP					Adamts12	1	TTCCAGGAG	STAT3_R_mismatch_1	-2069
Oas1b	UP					Adamts12	1	TTCCAGCTA	STAT3_R_mismatch_2	-2938
Oprl1	UP					Adamts12	1	TTCCAGGAG	STAT3_R_mismatch_2	-2069
Piwil2	UP					Adamts12	1	TTCCTGCAG	STAT3_R_mismatch_2	-772
Plcd4	UP					Adamtsl3	1	TTCCAGGAA	STAT3_canonical	-494
Plekha4	UP					Adamtsl3	1	CTCTAGGAA	STAT3_L_mismatch_2	-1151
Prr15	UP					Adamtsl3	1	TTCCAGTGA	STAT3_R_mismatch_2	-2297
Prr9	UP					Adamtsl3	1	TTCCTGACA	STAT3_R_mismatch_2	-877
Ptpn6	UP					Adamtsl3	1	TTCCTGGTC	STAT3_R_mismatch_2	-1389
Rhov	UP					Adh7	1	TTGTTGGAA	STAT3_L_mismatch_2	-2884
Sarm1	UP					Adh7	1	TTCCTGGAT	STAT3_R_mismatch_1	-1899
Scn4a	UP					Adh7	1	TTCCTGAGA	STAT3_R_mismatch_2	-769
Selplg	UP					Adra1d	-1	GTCAAGGAA	STAT3_L_mismatch_2	-1546
Slc39a4	UP					Adra1d	-1	TTCCAAGAT	STAT3_R_mismatch_2	-2754
Smco1	UP					Adra1d	-1	TTCCTAGCA	STAT3_R_mismatch_2	-1290
Snai3	UP					Adrb2	-1	TAGCTGGAA	STAT3_L_mismatch_2	-425
Sp8	UP					Adrb2	-1	TTAGAGGAA	STAT3_L_mismatch_2	-2369
Sprr1a	UP					Adrb2	-1	TTAGGGGAA	STAT3_L_mismatch_2	[-2742 -2516]
Syna	UP					Adrb2	-1	TTGTGGGAA	STAT3_L_mismatch_2	-1955
Tbx21	UP					Adrb2	-1	TTCCAGGAC	STAT3_R_mismatch_1	-2222
Tchh	UP					Adrb2	-1	TTCCAGGAG	STAT3_R_mismatch_1	-102
Tdrd6	UP					Adrb2	-1	TTCCAGAGA	STAT3_R_mismatch_2	-1393
Tmem184a	UP					Adrb2	-1	TTCCAGGAC	STAT3_R_mismatch_2	-2222
Tmem44	UP					Adrb2	-1	TTCCAGGAG	STAT3_R_mismatch_2	-102
Tspan13	UP					Adrb2	-1	TTCCCAGCA	STAT3_R_mismatch_2	-1372
Xkrx	UP					Adrb2	-1	TTCCCCTAA	STAT3_R_mismatch_2	-260
Zbtb32	UP					Adrb2	-1	TTCCTGGGT	STAT3_R_mismatch_2	-761
Zfp345	UP					Aff3	-1	AGCCAGGAA	STAT3_L_mismatch_2	-382
Zfp455	UP					Aff3	-1	GTTCTGGAA	STAT3_L_mismatch_2	-2022
Zfp457	UP					Aff3	-1	TTCCATGCA	STAT3_R_mismatch_2	-1922
Zfp772	UP					Angptl4	-1	TAGCGGGAA	STAT3_L_mismatch_2	-530
Zmynd15	UP					Angptl4	-1	TCTCAGGAA	STAT3_L_mismatch_2	-682
Abi3bp	DOWN					Angptl4	-1	TGCTGGGAA	STAT3_L_mismatch_2	[-2935 -1658]
Adam19	DOWN					Angptl4	-1	TTCCTGGAC	STAT3_R_mismatch_1	-940
Adamts12	DOWN					Angptl4	-1	TTCCTGGAT	STAT3_R_mismatch_1	-1363
Adamtsl3	DOWN					Angptl4	-1	TTCCTGGAC	STAT3_R_mismatch_2	-940
Adh7	DOWN					Anpep	-1	CTGCTGGAA	STAT3_L_mismatch_2	-1047
Adra1d	DOWN					Anpep	-1	CTTCTGGAA	STAT3_L_mismatch_2	-1638
Adrb2	DOWN					Anpep	-1	TGCTGGGAA	STAT3_L_mismatch_2	-522
Aff3	DOWN					Anpep	-1	TTCCTGGAG	STAT3_R_mismatch_1	-1793
Apol8	DOWN					Anpep	-1	TTCCCTGAG	STAT3_R_mismatch_2	-464
Aspn	DOWN					Anpep	-1	TTCCTGGAG	STAT3_R_mismatch_2	-1793
Bach2	DOWN					Anpep	-1	TTCCTTGAG	STAT3_R_mismatch_2	-2407
Bcl11b	DOWN					Aplnr	1	TTCCAGGAA	STAT3_canonical	-1723
Bnc2	DOWN					Aplnr	1	TGCCTGGAA	STAT3_L_mismatch_1	-140
C530008M17Rik	DOWN					Aplnr	1	CTCAGGGAA	STAT3_L_mismatch_2	-1387
Cacna1h	DOWN					Aplnr	1	TCTCTGGAA	STAT3_L_mismatch_2	-54
Calhm2	DOWN					Aplnr	1	TGCAAGGAA	STAT3_L_mismatch_2	-251
Chic1	DOWN					Aplnr	1	TGCAGGGAA	STAT3_L_mismatch_2	-783
Cldn1	DOWN					Aplnr	1	TGCCTGGAA	STAT3_L_mismatch_2	-140
Col12a1	DOWN					Aplnr	1	TTCCCACAA	STAT3_R_mismatch_2	-2115
Col1a2	DOWN					Aplnr	1	TTCCTGCAG	STAT3_R_mismatch_2	-1399
Cpeb1	DOWN					Aplnr	1	TTCCTGCAT	STAT3_R_mismatch_2	-2462
Dkk3	DOWN					Apol8	-1	TGCCTGGAA	STAT3_L_mismatch_1	-1436
Dysf	DOWN					Apol8	-1	CACCAGGAA	STAT3_L_mismatch_2	-2619
Ebf1	DOWN					Apol8	-1	TCCAGGGAA	STAT3_L_mismatch_2	-171
Edil3	DOWN					Apol8	-1	TGCCTGGAA	STAT3_L_mismatch_2	-1436
Esrrg	DOWN					Apol8	-1	TTCCCAGAA	STAT3_R_mismatch_1	-2004
Etv1	DOWN					Apol8	-1	TTCCCAGAA	STAT3_R_mismatch_2	-2004
Fam181b	DOWN					Apol8	-1	TTCCTACAA	STAT3_R_mismatch_2	-285
Fat4	DOWN					Asic4	1	ATCCTGGAA	STAT3_L_mismatch_1	-523
Fgf7	DOWN					Asic4	1	CTCCTGGAA	STAT3_L_mismatch_1	-912
Gm14305	DOWN					Asic4	1	TCCCTGGAA	STAT3_L_mismatch_1	-724
Gnao1	DOWN					Asic4	1	TTGCTGGAA	STAT3_L_mismatch_1	-757
Hey2	DOWN					Asic4	1	ATCCTGGAA	STAT3_L_mismatch_2	-523
Lipo1	DOWN					Asic4	1	CTCCTGGAA	STAT3_L_mismatch_2	-912
Lmod1	DOWN					Asic4	1	GTCAAGGAA	STAT3_L_mismatch_2	-701
Lpar4	DOWN					Asic4	1	TCCCTGGAA	STAT3_L_mismatch_2	-724
Lrch2	DOWN					Asic4	1	TTGCTGGAA	STAT3_L_mismatch_2	-757
Lrrk2	DOWN					Asic4	1	TTCCAGGAG	STAT3_R_mismatch_1	-2684
Lrrtm2	DOWN					Asic4	1	TTCCAGGAG	STAT3_R_mismatch_2	-2684
Ly6a	DOWN					Aspn	1	ATTCAGGAA	STAT3_L_mismatch_2	-1944
Lynx1	DOWN					Aspn	1	GTCAAGGAA	STAT3_L_mismatch_2	-1133
Mab21l1	DOWN					Aspn	1	TTGTGGGAA	STAT3_L_mismatch_2	-1185
Mecom	DOWN					Aspn	1	TTCCAGAAG	STAT3_R_mismatch_2	-2181
Myo7a	DOWN					Asprv1	1	TACCTGGAA	STAT3_L_mismatch_1	-2593
Nav2	DOWN					Asprv1	1	TACCTGGAA	STAT3_L_mismatch_2	-2593
Nhs	DOWN					Asprv1	1	TCCAGGGAA	STAT3_L_mismatch_2	-407
Ogn	DOWN					Asprv1	1	TCCTTGGAA	STAT3_L_mismatch_2	-1424
Osr1	DOWN					Asprv1	1	TTCCAGCAA	STAT3_R_mismatch_1	-1926
Osr2	DOWN					Asprv1	1	TTCCAGCAA	STAT3_R_mismatch_2	-1926
Pcdh19	DOWN					Asprv1	1	TTCCCGGTC	STAT3_R_mismatch_2	-2009
Pcdhb19	DOWN					Bach2	1	TTACAGGAA	STAT3_L_mismatch_1	[-2018 -222]
Pdgfd	DOWN					Bach2	1	GACCGGGAA	STAT3_L_mismatch_2	-1274
Pdgfrb	DOWN					Bach2	1	TGACTGGAA	STAT3_L_mismatch_2	-2925
Per3	DOWN					Bach2	1	TTCCAGGGT	STAT3_R_mismatch_2	-17
Piezo2	DOWN					Bach2	1	TTCCCCAAA	STAT3_R_mismatch_2	-567
Plag1	DOWN					Bach2	1	TTCCTTAAA	STAT3_R_mismatch_2	-2781
Pou3f3	DOWN					Bcl11b	-1	ACCCGGGAA	STAT3_L_mismatch_2	-714
Prune2	DOWN					Bcl11b	-1	CTTCTGGAA	STAT3_L_mismatch_2	-1603
Psme2b	DOWN					Bcl11b	-1	TTCCTAGAA	STAT3_R_mismatch_1	-2628
Ptprq	DOWN					Bcl11b	-1	TTCCAGTGA	STAT3_R_mismatch_2	-2612
Rgma	DOWN					Bcl11b	-1	TTCCGGGCG	STAT3_R_mismatch_2	-31
Rspo2	DOWN					Bcl11b	-1	TTCCTAGAA	STAT3_R_mismatch_2	-2628
Rtn4r	DOWN					Bcl11b	-1	TTCCTGGCT	STAT3_R_mismatch_2	-230
S1pr1	DOWN					Bcl11b	-1	TTCCTGGTC	STAT3_R_mismatch_2	-1896
Sgcd	DOWN					Bnc2	-1	TTTCAGGAA	STAT3_L_mismatch_1	-1367
Slc1a6	DOWN					Bnc2	-1	TTTCTGGAA	STAT3_L_mismatch_1	-2068
Slc8a1	DOWN					Bnc2	-1	GTTCTGGAA	STAT3_L_mismatch_2	-2315
Spaca6	DOWN					Bnc2	-1	TCCACGGAA	STAT3_L_mismatch_2	-528
Syk	DOWN					Bnc2	-1	TGCAGGGAA	STAT3_L_mismatch_2	-2097
Tfap2b	DOWN					Bnc2	-1	TTTCAGGAA	STAT3_L_mismatch_2	-1367
Thbs2	DOWN					Bnc2	-1	TTCCTGCAT	STAT3_R_mismatch_2	-1784
Tmem200a	DOWN					C530008M17Rik	1	TTCCTGGAA	STAT3_canonical	-2559
Tmem45a	DOWN					C530008M17Rik	1	TACCTGGAA	STAT3_L_mismatch_1	-2267
Tmem47	DOWN					C530008M17Rik	1	TTTCTGGAA	STAT3_L_mismatch_1	-358
Trps1	DOWN					C530008M17Rik	1	CTGCAGGAA	STAT3_L_mismatch_2	-168
Tshz2	DOWN					C530008M17Rik	1	TACCTGGAA	STAT3_L_mismatch_2	-2267
Tspan11	DOWN					C530008M17Rik	1	TGCTGGGAA	STAT3_L_mismatch_2	-2009
Unc5c	DOWN					C530008M17Rik	1	TTCCGAGAA	STAT3_R_mismatch_1	-245
Vat1l	DOWN					C530008M17Rik	1	TTCCTGCAA	STAT3_R_mismatch_1	-1492
Zc2hc1c	DOWN					C530008M17Rik	1	TTCCTGGCA	STAT3_R_mismatch_1	-1762
Zfhx4	DOWN					C530008M17Rik	1	TTCCACTAA	STAT3_R_mismatch_2	-1032
						C530008M17Rik	1	TTCCAGGTC	STAT3_R_mismatch_2	-21
						C530008M17Rik	1	TTCCGAGAA	STAT3_R_mismatch_2	-245
						C530008M17Rik	1	TTCCTAGAG	STAT3_R_mismatch_2	-986
						C530008M17Rik	1	TTCCTGAGA	STAT3_R_mismatch_2	-1201
						C530008M17Rik	1	TTCCTGCAA	STAT3_R_mismatch_2	-1492
						C530008M17Rik	1	TTCCTGGCA	STAT3_R_mismatch_2	-1762
						Cacna1h	-1	TCCCCGGAA	STAT3_L_mismatch_1	-2812
						Cacna1h	-1	ACCCTGGAA	STAT3_L_mismatch_2	-2836
						Cacna1h	-1	TTTGCGGAA	STAT3_L_mismatch_2	-1272
						Cacna1h	-1	TTCCAAGAG	STAT3_R_mismatch_2	-1325
						Cacna1h	-1	TTCCAGAAG	STAT3_R_mismatch_2	-2461
						Cacna1h	-1	TTCCCGCAG	STAT3_R_mismatch_2	-98
						Cacna1h	-1	TTCCGCGAG	STAT3_R_mismatch_2	-442
						Cacna1h	-1	TTCCTGGGC	STAT3_R_mismatch_2	-56
						Calhm2	-1	CTCCGGGAA	STAT3_L_mismatch_1	-1926
						Calhm2	-1	CTCCGGGAA	STAT3_L_mismatch_2	-1926
						Calhm2	-1	GTCTGGGAA	STAT3_L_mismatch_2	-1299
						Calhm2	-1	TCACAGGAA	STAT3_L_mismatch_2	-167
						Calhm2	-1	TCCTAGGAA	STAT3_L_mismatch_2	-849
						Calhm2	-1	TGCAGGGAA	STAT3_L_mismatch_2	-2639
						Calhm2	-1	TTCCTGGAG	STAT3_R_mismatch_1	-1985
						Calhm2	-1	TTCCCAGAT	STAT3_R_mismatch_2	-2512
						Calhm2	-1	TTCCTAGGA	STAT3_R_mismatch_2	-850
						Calhm2	-1	TTCCTGGAG	STAT3_R_mismatch_2	-1985
						Car7	1	GTACAGGAA	STAT3_L_mismatch_2	-455
						Car7	1	TATCTGGAA	STAT3_L_mismatch_2	-353
						Car7	1	TCCTGGGAA	STAT3_L_mismatch_2	-948
						Car7	1	TCTCGGGAA	STAT3_L_mismatch_2	-1142
						Car7	1	TTCCTGGGA	STAT3_R_mismatch_1	-949
						Car7	1	TTCCACGGA	STAT3_R_mismatch_2	-1739
						Car7	1	TTCCCAGAC	STAT3_R_mismatch_2	-261
						Car7	1	TTCCTGGGA	STAT3_R_mismatch_2	-949
						Catsperg1	-1	TTCAGGGAA	STAT3_L_mismatch_1	-2770
						Catsperg1	-1	GACCAGGAA	STAT3_L_mismatch_2	-2432
						Catsperg1	-1	TTCAGGGAA	STAT3_L_mismatch_2	-2770
						Catsperg1	-1	TTCCAAGAA	STAT3_R_mismatch_1	-523
						Catsperg1	-1	TTCCAGAAC	STAT3_R_mismatch_2	-795
						Catsperg1	-1	TTCCTAGAG	STAT3_R_mismatch_2	-72
						Ccdc88b	-1	TTCCAGGAA	STAT3_canonical	-2664
						Ccdc88b	-1	ACCCCGGAA	STAT3_L_mismatch_2	-129
						Ccdc88b	-1	CTCTGGGAA	STAT3_L_mismatch_2	-1130
						Ccdc88b	-1	TACTAGGAA	STAT3_L_mismatch_2	-2579
						Ccdc88b	-1	TTCCCAGAA	STAT3_R_mismatch_1	-1847
						Ccdc88b	-1	TTCCGGCAA	STAT3_R_mismatch_1	-1521
						Ccdc88b	-1	TTCCCAGAA	STAT3_R_mismatch_2	-1847
						Ccdc88b	-1	TTCCCGGGT	STAT3_R_mismatch_2	-654
						Ccdc88b	-1	TTCCCTGAC	STAT3_R_mismatch_2	-1118
						Ccdc88b	-1	TTCCGGCAA	STAT3_R_mismatch_2	-1521
						Cd14	-1	ATCCTGGAA	STAT3_L_mismatch_1	-2946
						Cd14	-1	GTCCTGGAA	STAT3_L_mismatch_1	-893
						Cd14	-1	TGCCTGGAA	STAT3_L_mismatch_1	-539
						Cd14	-1	TTCAGGGAA	STAT3_L_mismatch_1	-2468
						Cd14	-1	ATCCTGGAA	STAT3_L_mismatch_2	-2946
						Cd14	-1	GTCCTGGAA	STAT3_L_mismatch_2	-893
						Cd14	-1	TGCCTGGAA	STAT3_L_mismatch_2	-539
						Cd14	-1	TTCAGGGAA	STAT3_L_mismatch_2	-2468
						Cd14	-1	TTCCAAGTA	STAT3_R_mismatch_2	-2041
						Cd14	-1	TTCCACAAA	STAT3_R_mismatch_2	-508
						Cd14	-1	TTCCAGAAT	STAT3_R_mismatch_2	-1124
						Cd14	-1	TTCCAGGCT	STAT3_R_mismatch_2	-2769
						Cd14	-1	TTCCTGTAC	STAT3_R_mismatch_2	-355
						Cd274	1	TTCCAGGAA	STAT3_canonical	-1177
						Cd274	1	TTCATGGAA	STAT3_L_mismatch_1	-752
						Cd274	1	TGCTAGGAA	STAT3_L_mismatch_2	-2491
						Cd274	1	TTCATGGAA	STAT3_L_mismatch_2	-752
						Cd274	1	TTCCAAGAC	STAT3_R_mismatch_2	-1274
						Cdh1	1	TCTCTGGAA	STAT3_L_mismatch_2	-1566
						Cdh1	1	TGCAGGGAA	STAT3_L_mismatch_2	-2204
						Cdh1	1	TGCTTGGAA	STAT3_L_mismatch_2	-2238
						Cdh1	1	TTCCAGGAG	STAT3_R_mismatch_1	-1146
						Cdh1	1	TTCCAGGAG	STAT3_R_mismatch_2	-1146
						Cdh1	1	TTCCTGCAG	STAT3_R_mismatch_2	-2918
						Chic1	1	CACCAGGAA	STAT3_L_mismatch_2	-2078
						Chic1	1	TGCAGGGAA	STAT3_L_mismatch_2	-2788
						Chic1	1	TGCTGGGAA	STAT3_L_mismatch_2	-1349
						Chic1	1	TTCCCAGAA	STAT3_R_mismatch_1	-1010
						Chic1	1	TTCCCAGAA	STAT3_R_mismatch_2	-1010
						Chic1	1	TTCCCTGGA	STAT3_R_mismatch_2	-247
						Chic1	1	TTCCTAGAC	STAT3_R_mismatch_2	-2277
						Cldn1	-1	CTCCTGGAA	STAT3_L_mismatch_1	-1083
						Cldn1	-1	CTCCTGGAA	STAT3_L_mismatch_2	-1083
						Cldn1	-1	TACTGGGAA	STAT3_L_mismatch_2	-560
						Cldn1	-1	TGCATGGAA	STAT3_L_mismatch_2	-1385
						Cldn1	-1	TTGAGGGAA	STAT3_L_mismatch_2	-1815
						Cldn1	-1	TTGTGGGAA	STAT3_L_mismatch_2	-2034
						Cldn1	-1	TTTAAGGAA	STAT3_L_mismatch_2	-984
						Cldn1	-1	TTCCAGAAA	STAT3_R_mismatch_1	-2756
						Cldn1	-1	TTCCTGAAT	STAT3_R_mismatch_2	-573
						Cnr2	1	GTCCTGGAA	STAT3_L_mismatch_1	-1977
						Cnr2	1	GTCCTGGAA	STAT3_L_mismatch_2	-1977
						Cnr2	1	TGTCTGGAA	STAT3_L_mismatch_2	-1130
						Cnr2	1	TTCCAGGAC	STAT3_R_mismatch_1	[-2148 -221]
						Cnr2	1	TTCCAGGAC	STAT3_R_mismatch_2	[-2148 -221]
						Cnr2	1	TTCCAGGTG	STAT3_R_mismatch_2	-1452
						Cnr2	1	TTCCCAGCA	STAT3_R_mismatch_2	-414
						Col12a1	-1	TCCCTGGAA	STAT3_L_mismatch_1	-2004
						Col12a1	-1	CACCTGGAA	STAT3_L_mismatch_2	-1973
						Col12a1	-1	TCCCTGGAA	STAT3_L_mismatch_2	-2004
						Col12a1	-1	TTCCTGAAA	STAT3_R_mismatch_1	-305
						Col12a1	-1	TTCCTTGAA	STAT3_R_mismatch_1	-1857
						Col12a1	-1	TTCCGGGCG	STAT3_R_mismatch_2	-803
						Col12a1	-1	TTCCTGAAA	STAT3_R_mismatch_2	-305
						Col12a1	-1	TTCCTGAAG	STAT3_R_mismatch_2	-1079
						Col12a1	-1	TTCCTTAAA	STAT3_R_mismatch_2	-2518
						Col12a1	-1	TTCCTTGCA	STAT3_R_mismatch_2	-1800
						Col1a2	1	TTCCTGGAA	STAT3_canonical	-2470
						Col1a2	1	CACCGGGAA	STAT3_L_mismatch_2	-1481
						Cpeb1	-1	GTTCAGGAA	STAT3_L_mismatch_2	-2172
						Cpeb1	-1	TACTGGGAA	STAT3_L_mismatch_2	-2310
						Cpeb1	-1	TGCTGGGAA	STAT3_L_mismatch_2	-1989
						Crybb3	-1	CTCCAGGAA	STAT3_L_mismatch_1	-885
						Crybb3	-1	GTCCTGGAA	STAT3_L_mismatch_1	-1013
						Crybb3	-1	TCCCAGGAA	STAT3_L_mismatch_1	-1207
						Crybb3	-1	CTACAGGAA	STAT3_L_mismatch_2	-2250
						Crybb3	-1	CTCCAGGAA	STAT3_L_mismatch_2	-885
						Crybb3	-1	GTCACGGAA	STAT3_L_mismatch_2	-2225
						Crybb3	-1	GTCCTGGAA	STAT3_L_mismatch_2	-1013
						Crybb3	-1	TCCCAGGAA	STAT3_L_mismatch_2	-1207
						Crybb3	-1	TGACTGGAA	STAT3_L_mismatch_2	-2122
						Crybb3	-1	TTCCAGGAC	STAT3_R_mismatch_1	-1672
						Crybb3	-1	TTCCCGGAC	STAT3_R_mismatch_1	-1157
						Crybb3	-1	TTCCAGACA	STAT3_R_mismatch_2	-2182
						Crybb3	-1	TTCCAGGAC	STAT3_R_mismatch_2	-1672
						Crybb3	-1	TTCCAGGGT	STAT3_R_mismatch_2	-510
						Crybb3	-1	TTCCCAGGA	STAT3_R_mismatch_2	-1208
						Cxxc4	1	TGTCAGGAA	STAT3_L_mismatch_2	-2014
						Cyp27a1	1	GACCTGGAA	STAT3_L_mismatch_2	-814
						Cyp27a1	1	TTATTGGAA	STAT3_L_mismatch_2	-1107
						Cyp27a1	1	TTCCAGAAG	STAT3_R_mismatch_2	-2381
						Cyp27a1	1	TTCCCGGGC	STAT3_R_mismatch_2	-440
						Cyp27a1	1	TTCCGGGTG	STAT3_R_mismatch_2	-2139
						Cyp27a1	1	TTCCTGCAT	STAT3_R_mismatch_2	-1016
						Cyp27a1	1	TTCCTTGCA	STAT3_R_mismatch_2	-1798
						Dkk3	-1	TGCCAGGAA	STAT3_L_mismatch_1	-849
						Dkk3	-1	GTCAGGGAA	STAT3_L_mismatch_2	-1398
						Dkk3	-1	TGCCAGGAA	STAT3_L_mismatch_2	-849
						Dkk3	-1	TTCCGGGAC	STAT3_R_mismatch_1	-37
						Dkk3	-1	TTCCAGACA	STAT3_R_mismatch_2	-2726
						Dkk3	-1	TTCCAGCAG	STAT3_R_mismatch_2	-152
						Dkk3	-1	TTCCGGGAC	STAT3_R_mismatch_2	-37
						Dkk3	-1	TTCCTGCAG	STAT3_R_mismatch_2	-831
						Dkk3	-1	TTCCTGGCT	STAT3_R_mismatch_2	-1013
						Dkk3	-1	TTCCTGGGT	STAT3_R_mismatch_2	-232
						Dkk3	-1	TTCCTTGGA	STAT3_R_mismatch_2	-2680
						Dlx3	1	ACCCGGGAA	STAT3_L_mismatch_2	-1418
						Dlx3	1	CTTCAGGAA	STAT3_L_mismatch_2	-2767
						Dlx3	1	TTTGCGGAA	STAT3_L_mismatch_2	-1122
						Dlx3	1	TTCCACAAA	STAT3_R_mismatch_2	-588
						Dlx3	1	TTCCATCAA	STAT3_R_mismatch_2	-2707
						Dlx3	1	TTCCTGAAG	STAT3_R_mismatch_2	-1032
						Dlx4	-1	TCCCGGGAA	STAT3_L_mismatch_1	-232
						Dlx4	-1	TCCCTGGAA	STAT3_L_mismatch_1	-2945
						Dlx4	-1	CTGCCGGAA	STAT3_L_mismatch_2	[-805 -147]
						Dlx4	-1	CTTCTGGAA	STAT3_L_mismatch_2	[-2299 -1956]
						Dlx4	-1	TCCCGGGAA	STAT3_L_mismatch_2	-232
						Dlx4	-1	TCCCTGGAA	STAT3_L_mismatch_2	-2945
						Dlx4	-1	TTCCAGGCA	STAT3_R_mismatch_1	-119
						Dlx4	-1	TTCCTGGAG	STAT3_R_mismatch_1	-2505
						Dlx4	-1	TTCCTGGGA	STAT3_R_mismatch_1	-937
						Dlx4	-1	TTCCAGGCA	STAT3_R_mismatch_2	-119
						Dlx4	-1	TTCCAGGGT	STAT3_R_mismatch_2	-2806
						Dlx4	-1	TTCCAGGTC	STAT3_R_mismatch_2	-2827
						Dlx4	-1	TTCCCGGGT	STAT3_R_mismatch_2	-165
						Dlx4	-1	TTCCCGGTG	STAT3_R_mismatch_2	-334
						Dlx4	-1	TTCCTAGCA	STAT3_R_mismatch_2	-441
						Dlx4	-1	TTCCTGGAG	STAT3_R_mismatch_2	-2505
						Dlx4	-1	TTCCTGGGA	STAT3_R_mismatch_2	-937
						Dnajc28	-1	CACCTGGAA	STAT3_L_mismatch_2	-815
						Dnajc28	-1	TTGAAGGAA	STAT3_L_mismatch_2	-642
						Dnajc28	-1	TTCCAGGAC	STAT3_R_mismatch_1	[-2354 -1084]
						Dnajc28	-1	TTCCAGACA	STAT3_R_mismatch_2	-2641
						Dnajc28	-1	TTCCAGGAC	STAT3_R_mismatch_2	[-2354 -1084]
						Dnajc28	-1	TTCCATAAA	STAT3_R_mismatch_2	-853
						Dnajc28	-1	TTCCCACAA	STAT3_R_mismatch_2	-428
						Dysf	1	TTCAGGGAA	STAT3_L_mismatch_1	-2233
						Dysf	1	GTCAGGGAA	STAT3_L_mismatch_2	-638
						Dysf	1	TTCAGGGAA	STAT3_L_mismatch_2	-2233
						Dysf	1	TTCCAGAAG	STAT3_R_mismatch_2	-2338
						Dysf	1	TTCCATGGA	STAT3_R_mismatch_2	-239
						Dysf	1	TTCCCACAA	STAT3_R_mismatch_2	-2386
						Dysf	1	TTCCCGGCT	STAT3_R_mismatch_2	-2973
						Ebf1	1	TGCCGGGAA	STAT3_L_mismatch_1	-1068
						Ebf1	1	GTCTTGGAA	STAT3_L_mismatch_2	-2380
						Ebf1	1	TCACTGGAA	STAT3_L_mismatch_2	-2999
						Ebf1	1	TTCCTGGGA	STAT3_R_mismatch_1	-2888
						Ebf1	1	TTCCCGTCA	STAT3_R_mismatch_2	-2258
						Ebf1	1	TTCCTGGGA	STAT3_R_mismatch_2	-2888
						Edil3	1	AGCCAGGAA	STAT3_L_mismatch_2	-320
						Edil3	1	GTTCAGGAA	STAT3_L_mismatch_2	-2969
						Edil3	1	TTTGAGGAA	STAT3_L_mismatch_2	-143
						Edil3	1	TTCCTGAAA	STAT3_R_mismatch_1	-1995
						Edil3	1	TTCCTGGCA	STAT3_R_mismatch_1	-912
						Edil3	1	TTCCAAGGA	STAT3_R_mismatch_2	-1567
						Edil3	1	TTCCAGCAG	STAT3_R_mismatch_2	-720
						Edil3	1	TTCCTGAAA	STAT3_R_mismatch_2	-1995
						Edil3	1	TTCCTGGCA	STAT3_R_mismatch_2	-912
						Edil3	1	TTCCTTGAC	STAT3_R_mismatch_2	-2104
						Epsti1	1	TTTCTGGAA	STAT3_L_mismatch_1	-842
						Epsti1	1	GCCCAGGAA	STAT3_L_mismatch_2	-216
						Epsti1	1	TCACTGGAA	STAT3_L_mismatch_2	-725
						Epsti1	1	TTCCCCTAA	STAT3_R_mismatch_2	-2264
						Epsti1	1	TTCCTCAAA	STAT3_R_mismatch_2	-2242
						Epsti1	1	TTCCTCGAG	STAT3_R_mismatch_2	-77
						Epsti1	1	TTCCTGTGA	STAT3_R_mismatch_2	-2192
						Ermap	-1	CTCACGGAA	STAT3_L_mismatch_2	-1160
						Ermap	-1	TTCCTGGCA	STAT3_R_mismatch_1	-2199
						Ermap	-1	TTCCTGGCA	STAT3_R_mismatch_2	-2199
						Esrrg	1	TACCAGGAA	STAT3_L_mismatch_1	-1997
						Esrrg	1	TTTGAGGAA	STAT3_L_mismatch_2	-1444
						Esrrg	1	TTCCAGGGA	STAT3_R_mismatch_1	-2360
						Esrrg	1	TTCCAGGGA	STAT3_R_mismatch_2	-2360
						Esrrg	1	TTCCTTGAC	STAT3_R_mismatch_2	-2350
						Etv1	1	CTGCTGGAA	STAT3_L_mismatch_2	-1723
						Etv1	1	GCCCTGGAA	STAT3_L_mismatch_2	-1916
						Etv1	1	TTTGAGGAA	STAT3_L_mismatch_2	-2427
						Etv1	1	TTCCAACAA	STAT3_R_mismatch_2	-504
						Etv1	1	TTCCTGGGT	STAT3_R_mismatch_2	-831
						Evpl	-1	GTCCTGGAA	STAT3_L_mismatch_1	-2973
						Evpl	-1	TACCTGGAA	STAT3_L_mismatch_1	-905
						Evpl	-1	TCCCGGGAA	STAT3_L_mismatch_1	-1874
						Evpl	-1	CTTCTGGAA	STAT3_L_mismatch_2	-1964
						Evpl	-1	GTCCTGGAA	STAT3_L_mismatch_2	-2973
						Evpl	-1	TACCTGGAA	STAT3_L_mismatch_2	-905
						Evpl	-1	TCCATGGAA	STAT3_L_mismatch_2	-2251
						Evpl	-1	TCCCGGGAA	STAT3_L_mismatch_2	-1874
						Evpl	-1	TGCTGGGAA	STAT3_L_mismatch_2	-1062
						Evpl	-1	TTCCAGACA	STAT3_R_mismatch_2	-1125
						Evpl	-1	TTCCATGGA	STAT3_R_mismatch_2	-2252
						Evpl	-1	TTCCTCGGA	STAT3_R_mismatch_2	-2088
						Fam181b	1	CTGCAGGAA	STAT3_L_mismatch_2	-1452
						Fam181b	1	TCCTAGGAA	STAT3_L_mismatch_2	-997
						Fam181b	1	TCCTGGGAA	STAT3_L_mismatch_2	-741
						Fam181b	1	TTCCAGGAG	STAT3_R_mismatch_1	-479
						Fam181b	1	TTCCAGGAG	STAT3_R_mismatch_2	-479
						Fam71a	-1	TTCCTGGAA	STAT3_canonical	-697
						Fam71a	-1	TGACAGGAA	STAT3_L_mismatch_2	-1330
						Fam71a	-1	TGTCTGGAA	STAT3_L_mismatch_2	-1644
						Fam71a	-1	TTCCTCGAA	STAT3_R_mismatch_1	-618
						Fam71a	-1	TTCCTCGAA	STAT3_R_mismatch_2	-618
						Fam71f2	1	TACCAGGAA	STAT3_L_mismatch_1	-2759
						Fam71f2	1	CTCTGGGAA	STAT3_L_mismatch_2	-1786
						Fam71f2	1	TTGAGGGAA	STAT3_L_mismatch_2	-2827
						Fam71f2	1	TTCCAGGAC	STAT3_R_mismatch_1	-960
						Fam71f2	1	TTCCAGGAC	STAT3_R_mismatch_2	-960
						Fam71f2	1	TTCCCAGAG	STAT3_R_mismatch_2	-370
						Fat4	1	TTCCTGGAA	STAT3_canonical	-17
						Fat4	1	CGCCCGGAA	STAT3_L_mismatch_2	-499
						Fat4	1	TTCCAGGCT	STAT3_R_mismatch_2	-508
						Fat4	1	TTCCCAGAC	STAT3_R_mismatch_2	-1705
						Fat4	1	TTCCGGGGT	STAT3_R_mismatch_2	-388
						Fat4	1	TTCCTGCTA	STAT3_R_mismatch_2	-1927
						Fgf21	-1	ATCCAGGAA	STAT3_L_mismatch_1	-844
						Fgf21	-1	ATCCCGGAA	STAT3_L_mismatch_1	-2827
						Fgf21	-1	ATCCCGGAA	STAT3_L_mismatch_2	-2827
						Fgf21	-1	CTGCAGGAA	STAT3_L_mismatch_2	-1320
						Fgf21	-1	TTCCTGAAA	STAT3_R_mismatch_1	-2313
						Fgf21	-1	TTCCAGGGC	STAT3_R_mismatch_2	-1472
						Fgf21	-1	TTCCCAGGA	STAT3_R_mismatch_2	-1870
						Fgf21	-1	TTCCCTGAG	STAT3_R_mismatch_2	-2802
						Fgf21	-1	TTCCTGAAA	STAT3_R_mismatch_2	-2313
						Fgf7	1	TTCCTGGAA	STAT3_canonical	-1855
						Fgf7	1	TATCTGGAA	STAT3_L_mismatch_2	-2898
						Fgf7	1	TCACTGGAA	STAT3_L_mismatch_2	-2686
						Fgf7	1	TCCAGGGAA	STAT3_L_mismatch_2	-602
						Fgf7	1	TCTCAGGAA	STAT3_L_mismatch_2	-1820
						Fgf7	1	TTTATGGAA	STAT3_L_mismatch_2	-1002
						Fgf7	1	TTCCAGGGA	STAT3_R_mismatch_1	-603
						Fgf7	1	TTCCAGGGA	STAT3_R_mismatch_2	-603
						Fgf7	1	TTCCTGAAG	STAT3_R_mismatch_2	-193
						Fgf7	1	TTCCTGACA	STAT3_R_mismatch_2	-524
						Foxj1	-1	TTCCGGGAA	STAT3_canonical	-1435
						Foxj1	-1	TTTGGGGAA	STAT3_L_mismatch_2	-396
						Foxj1	-1	TTCCAGAAC	STAT3_R_mismatch_2	-716
						Foxj1	-1	TTCCAGAGA	STAT3_R_mismatch_2	-981
						Foxj1	-1	TTCCCCGAG	STAT3_R_mismatch_2	-1192
						Foxj1	-1	TTCCCGAGA	STAT3_R_mismatch_2	-511
						Foxj1	-1	TTCCCTGAC	STAT3_R_mismatch_2	-280
						Foxj1	-1	TTCCCTGAG	STAT3_R_mismatch_2	-2671
						Foxj1	-1	TTCCTAGAC	STAT3_R_mismatch_2	-1489
						Foxj1	-1	TTCCTGGCT	STAT3_R_mismatch_2	-1574
						Frs3	1	TTCCTGGAA	STAT3_canonical	-2514
						Frs3	1	TGCCTGGAA	STAT3_L_mismatch_1	-446
						Frs3	1	CTGCAGGAA	STAT3_L_mismatch_2	-230
						Frs3	1	TGCCTGGAA	STAT3_L_mismatch_2	-446
						Frs3	1	TGCTGGGAA	STAT3_L_mismatch_2	-2218
						Frs3	1	TTCCTGGAT	STAT3_R_mismatch_1	-1157
						Frs3	1	TTCCTCAAA	STAT3_R_mismatch_2	-2093
						Frs3	1	TTCCTGAAG	STAT3_R_mismatch_2	-1468
						Gal3st2	1	GTCAAGGAA	STAT3_L_mismatch_2	-66
						Gal3st2	1	TTCCAGGAC	STAT3_R_mismatch_1	-2452
						Gal3st2	1	TTCCAGGAC	STAT3_R_mismatch_2	-2452
						Gch1	-1	GTCCTGGAA	STAT3_L_mismatch_1	-1938
						Gch1	-1	ATCTCGGAA	STAT3_L_mismatch_2	-593
						Gch1	-1	GTCCTGGAA	STAT3_L_mismatch_2	-1938
						Gch1	-1	GTTCTGGAA	STAT3_L_mismatch_2	-2393
						Gch1	-1	TGCTGGGAA	STAT3_L_mismatch_2	-2100
						Gch1	-1	TTCCTGGTG	STAT3_R_mismatch_2	-1200
						Gdf9	1	TTCCGGGAA	STAT3_canonical	-2541
						Gdf9	1	TAGCCGGAA	STAT3_L_mismatch_2	-2449
						Gdf9	1	TCACTGGAA	STAT3_L_mismatch_2	-520
						Gdf9	1	TTCCGGGAG	STAT3_R_mismatch_1	-2584
						Gdf9	1	TTCCAAGAG	STAT3_R_mismatch_2	-2121
						Gdf9	1	TTCCAGCTA	STAT3_R_mismatch_2	-999
						Gdf9	1	TTCCTTAAA	STAT3_R_mismatch_2	-1393
						Gjc2	-1	CTGCTGGAA	STAT3_L_mismatch_2	-552
						Gjc2	-1	GTCAGGGAA	STAT3_L_mismatch_2	-2598
						Gjc2	-1	TTTATGGAA	STAT3_L_mismatch_2	-608
						Gjc2	-1	TTCCAGGTC	STAT3_R_mismatch_2	-1933
						Gjc2	-1	TTCCCAGGA	STAT3_R_mismatch_2	-909
						Gjc2	-1	TTCCTACAA	STAT3_R_mismatch_2	-276
						Gm14305	1	ATCCTGGAA	STAT3_L_mismatch_1	-2022
						Gm14305	1	AGCCAGGAA	STAT3_L_mismatch_2	-2865
						Gm14305	1	ATCCTGGAA	STAT3_L_mismatch_2	-2022
						Gm14305	1	TATCAGGAA	STAT3_L_mismatch_2	-2745
						Gm14305	1	TTCCAGCAA	STAT3_R_mismatch_1	-2398
						Gm14305	1	TTCCAGGAC	STAT3_R_mismatch_1	-1377
						Gm14305	1	TTCCAGGAG	STAT3_R_mismatch_1	-491
						Gm14305	1	TTCCGGGTA	STAT3_R_mismatch_1	-125
						Gm14305	1	TTCCAAGGA	STAT3_R_mismatch_2	-2574
						Gm14305	1	TTCCACGGA	STAT3_R_mismatch_2	-2434
						Gm14305	1	TTCCAGCAA	STAT3_R_mismatch_2	-2398
						Gm14305	1	TTCCAGGAC	STAT3_R_mismatch_2	-1377
						Gm14305	1	TTCCAGGAG	STAT3_R_mismatch_2	-491
						Gm14305	1	TTCCAGGCT	STAT3_R_mismatch_2	-2780
						Gm14305	1	TTCCCAGAC	STAT3_R_mismatch_2	-2908
						Gm14305	1	TTCCGGGTA	STAT3_R_mismatch_2	-125
						Gm3558	-1	CTCCTGGAA	STAT3_L_mismatch_1	-2747
						Gm3558	-1	ATTCTGGAA	STAT3_L_mismatch_2	-849
						Gm3558	-1	CTCCTGGAA	STAT3_L_mismatch_2	-2747
						Gm3558	-1	GTCAAGGAA	STAT3_L_mismatch_2	-540
						Gm3558	-1	TTGATGGAA	STAT3_L_mismatch_2	-2682
						Gm3558	-1	TTGTTGGAA	STAT3_L_mismatch_2	-1315
						Gm3558	-1	TTCCAGCAG	STAT3_R_mismatch_2	-1508
						Gm3558	-1	TTCCAGGTC	STAT3_R_mismatch_2	-1964
						Gm3558	-1	TTCCCAGCA	STAT3_R_mismatch_2	-2533
						Gm3558	-1	TTCCTTGGA	STAT3_R_mismatch_2	-121
						Gm9573	-1	CTGCTGGAA	STAT3_L_mismatch_2	-2203
						Gm9573	-1	GACCAGGAA	STAT3_L_mismatch_2	-495
						Gm9573	-1	GACCTGGAA	STAT3_L_mismatch_2	-887
						Gm9573	-1	TTCCAGGCA	STAT3_R_mismatch_1	-2869
						Gm9573	-1	TTCCAGGCA	STAT3_R_mismatch_2	-2869
						Gm9573	-1	TTCCCAGAC	STAT3_R_mismatch_2	[-2481 -317]
						Gnal	1	GTCCCGGAA	STAT3_L_mismatch_1	-1487
						Gnal	1	GTCCCGGAA	STAT3_L_mismatch_2	-1487
						Gnal	1	GTTCTGGAA	STAT3_L_mismatch_2	-2657
						Gnal	1	TCTCTGGAA	STAT3_L_mismatch_2	[-2590 -1277]
						Gnal	1	TTCCTGAGA	STAT3_R_mismatch_2	-1615
						Gnao1	1	TACCTGGAA	STAT3_L_mismatch_1	-2581
						Gnao1	1	CACCTGGAA	STAT3_L_mismatch_2	-2699
						Gnao1	1	TACCTGGAA	STAT3_L_mismatch_2	-2581
						Gnao1	1	TTCCAGGAC	STAT3_R_mismatch_1	-411
						Gnao1	1	TTCCAGGGA	STAT3_R_mismatch_1	-1784
						Gnao1	1	TTCCAGGAC	STAT3_R_mismatch_2	-411
						Gnao1	1	TTCCAGGGA	STAT3_R_mismatch_2	-1784
						Gnao1	1	TTCCCAGAT	STAT3_R_mismatch_2	-1918
						Gnao1	1	TTCCCAGCA	STAT3_R_mismatch_2	-1441
						Gnao1	1	TTCCCTGAC	STAT3_R_mismatch_2	-120
						Gnao1	1	TTCCTAGAC	STAT3_R_mismatch_2	-2304
						Gnao1	1	TTCCTGACA	STAT3_R_mismatch_2	-2872
						Gpr132	-1	TTCTCGGAA	STAT3_L_mismatch_1	-2780
						Gpr132	-1	TTCTCGGAA	STAT3_L_mismatch_2	-2780
						Gpr132	-1	TTTACGGAA	STAT3_L_mismatch_2	-1709
						Gpr152	1	AGCCAGGAA	STAT3_L_mismatch_2	-2941
						Gpr152	1	ATTCAGGAA	STAT3_L_mismatch_2	-888
						Gpr152	1	GTCTAGGAA	STAT3_L_mismatch_2	-2710
						Gpr152	1	TGCTGGGAA	STAT3_L_mismatch_2	-1715
						Gpr152	1	TTGTTGGAA	STAT3_L_mismatch_2	-2291
						Gpr152	1	AGCCAGGAA	STAT3_L_mismatch_2	-2941
						Gpr152	1	ATTCAGGAA	STAT3_L_mismatch_2	-888
						Gpr152	1	GTCTAGGAA	STAT3_L_mismatch_2	-2710
						Gpr152	1	TGCTGGGAA	STAT3_L_mismatch_2	-1715
						Gpr152	1	TTGTTGGAA	STAT3_L_mismatch_2	-2291
						Gpr152	1	TTCCAGGAG	STAT3_R_mismatch_1	[-2233 -1908]
						Gpr152	1	TTCCTGGGA	STAT3_R_mismatch_1	-1586
						Gpr152	1	TTCCAGGAG	STAT3_R_mismatch_1	[-2233 -1908]
						Gpr152	1	TTCCTGGGA	STAT3_R_mismatch_1	-1586
						Gpr152	1	TTCCAGACA	STAT3_R_mismatch_2	-1930
						Gpr152	1	TTCCAGGAG	STAT3_R_mismatch_2	[-2233 -1908]
						Gpr152	1	TTCCTGGGA	STAT3_R_mismatch_2	-1586
						Gpr152	1	TTCCAGACA	STAT3_R_mismatch_2	-1930
						Gpr152	1	TTCCAGGAG	STAT3_R_mismatch_2	[-2233 -1908]
						Gpr152	1	TTCCTGGGA	STAT3_R_mismatch_2	-1586
						Grhl1	1	CTCCAGGAA	STAT3_L_mismatch_1	-2619
						Grhl1	1	CTCCAGGAA	STAT3_L_mismatch_2	-2619
						Grhl1	1	CTCTGGGAA	STAT3_L_mismatch_2	-2556
						Grhl1	1	TTCCAGAAG	STAT3_R_mismatch_2	-246
						Grhl1	1	TTCCTGTAG	STAT3_R_mismatch_2	-2960
						Gsto2	1	TCCTTGGAA	STAT3_L_mismatch_2	-655
						Gsto2	1	TTCCCTCAA	STAT3_R_mismatch_2	-977
						Gsto2	1	TTCCGGTAC	STAT3_R_mismatch_2	-29
						Hey2	-1	TTCCAGAAA	STAT3_R_mismatch_1	-1444
						Hey2	-1	TTCCAGTAA	STAT3_R_mismatch_1	-2812
						Hey2	-1	TTCCAGTAA	STAT3_R_mismatch_2	-2812
						Hhipl2	1	GTCCTGGAA	STAT3_L_mismatch_1	-2686
						Hhipl2	1	CTCATGGAA	STAT3_L_mismatch_2	-1015
						Hhipl2	1	CTTCAGGAA	STAT3_L_mismatch_2	-1782
						Hhipl2	1	CTTCCGGAA	STAT3_L_mismatch_2	-426
						Hhipl2	1	GTCCTGGAA	STAT3_L_mismatch_2	-2686
						Hhipl2	1	TTCCAGGAG	STAT3_R_mismatch_1	-347
						Hhipl2	1	TTCCTGAAA	STAT3_R_mismatch_1	-2106
						Hhipl2	1	TTCCAGGAG	STAT3_R_mismatch_2	-347
						Hhipl2	1	TTCCCGCAG	STAT3_R_mismatch_2	-2973
						Hhipl2	1	TTCCGGAAT	STAT3_R_mismatch_2	-425
						Hhipl2	1	TTCCTAGCA	STAT3_R_mismatch_2	-1445
						Hhipl2	1	TTCCTGAAA	STAT3_R_mismatch_2	-2106
						Hhipl2	1	TTCCTTAAA	STAT3_R_mismatch_2	-1533
						Hilpda	1	GTCCTGGAA	STAT3_L_mismatch_1	-886
						Hilpda	1	GTCCTGGAA	STAT3_L_mismatch_2	-886
						Hilpda	1	TTCCCTGCA	STAT3_R_mismatch_2	-29
						Hilpda	1	TTCCGTGAC	STAT3_R_mismatch_2	-2183
						Hilpda	1	TTCCTGTCA	STAT3_R_mismatch_2	-1710
						Hpx	-1	TGCCGGGAA	STAT3_L_mismatch_1	-202
						Hpx	-1	ATCTAGGAA	STAT3_L_mismatch_2	-2939
						Hpx	-1	ATCTTGGAA	STAT3_L_mismatch_2	-1302
						Hpx	-1	GTCATGGAA	STAT3_L_mismatch_2	-115
						Hpx	-1	TACTAGGAA	STAT3_L_mismatch_2	-2673
						Hpx	-1	TGCTTGGAA	STAT3_L_mismatch_2	-501
						Hpx	-1	TTTAAGGAA	STAT3_L_mismatch_2	-1849
						Hpx	-1	TTCCAGTAA	STAT3_R_mismatch_1	-1904
						Hpx	-1	TTCCTGGCA	STAT3_R_mismatch_1	-640
						Hpx	-1	TTCCAGTAA	STAT3_R_mismatch_2	-1904
						Hpx	-1	TTCCTGGCA	STAT3_R_mismatch_2	-640
						Hspa1a	-1	CTCCAGGAA	STAT3_L_mismatch_1	-869
						Hspa1a	-1	GTCCTGGAA	STAT3_L_mismatch_1	-2791
						Hspa1a	-1	CTCCAGGAA	STAT3_L_mismatch_2	-869
						Hspa1a	-1	CTGCTGGAA	STAT3_L_mismatch_2	-340
						Hspa1a	-1	GTCCTGGAA	STAT3_L_mismatch_2	-2791
						Hspa1a	-1	TTCCAGAAG	STAT3_R_mismatch_2	-22
						Hspa1a	-1	TTCCCAGGA	STAT3_R_mismatch_2	-88
						Hspa1a	-1	TTCCCCGGA	STAT3_R_mismatch_2	-55
						Icam1	1	TTCCCGGAA	STAT3_canonical	-136
						Icam1	1	GTCCTGGAA	STAT3_L_mismatch_1	-2349
						Icam1	1	CACCCGGAA	STAT3_L_mismatch_2	-183
						Icam1	1	GTCCTGGAA	STAT3_L_mismatch_2	-2349
						Icam1	1	GTCTTGGAA	STAT3_L_mismatch_2	-1178
						Icam1	1	TGCTGGGAA	STAT3_L_mismatch_2	[-2719 -2079]
						Icam1	1	TTCCAGGGA	STAT3_R_mismatch_1	-520
						Icam1	1	TTCCAGGCT	STAT3_R_mismatch_2	-1758
						Icam1	1	TTCCAGGGA	STAT3_R_mismatch_2	-520
						Icam1	1	TTCCCAGAT	STAT3_R_mismatch_2	-1499
						Icam1	1	TTCCTAGAT	STAT3_R_mismatch_2	-242
						Il17f	-1	TTCCTGGAA	STAT3_canonical	-2901
						Il17f	-1	TGCCTGGAA	STAT3_L_mismatch_1	-2979
						Il17f	-1	TTTCAGGAA	STAT3_L_mismatch_1	-1894
						Il17f	-1	ACCCAGGAA	STAT3_L_mismatch_2	-65
						Il17f	-1	CTTCAGGAA	STAT3_L_mismatch_2	-200
						Il17f	-1	TGCCTGGAA	STAT3_L_mismatch_2	-2979
						Il17f	-1	TTTCAGGAA	STAT3_L_mismatch_2	-1894
						Il17f	-1	TTTGAGGAA	STAT3_L_mismatch_2	-843
						Il17f	-1	TTCCTGCAA	STAT3_R_mismatch_1	-1866
						Il17f	-1	TTCCAGAAC	STAT3_R_mismatch_2	-2150
						Il17f	-1	TTCCCGCAT	STAT3_R_mismatch_2	-1794
						Il17f	-1	TTCCCTAAA	STAT3_R_mismatch_2	-2681
						Il17f	-1	TTCCTGCAA	STAT3_R_mismatch_2	-1866
						Il17f	-1	TTCCTGGGT	STAT3_R_mismatch_2	[-2959 -1973]
						Kcnb1	-1	GCCCGGGAA	STAT3_L_mismatch_2	-1118
						Kcnb1	-1	TTCCTGGGA	STAT3_R_mismatch_1	-411
						Kcnb1	-1	TTCCTGGGA	STAT3_R_mismatch_2	-411
						Kcnu1	1	TCCCAGGAA	STAT3_L_mismatch_1	-1728
						Kcnu1	1	TCCCAGGAA	STAT3_L_mismatch_2	-1728
						Kcnu1	1	TGCTGGGAA	STAT3_L_mismatch_2	-439
						Kcnu1	1	TTCCAGGAG	STAT3_R_mismatch_1	-1092
						Kcnu1	1	TTCCTGAAA	STAT3_R_mismatch_1	-2478
						Kcnu1	1	TTCCAGGAG	STAT3_R_mismatch_2	-1092
						Kcnu1	1	TTCCAGGGC	STAT3_R_mismatch_2	-1561
						Kcnu1	1	TTCCTGAAA	STAT3_R_mismatch_2	-2478
						Kcnu1	1	TTCCTGAAC	STAT3_R_mismatch_2	-2865
						Kcnu1	1	TTCCTTGAC	STAT3_R_mismatch_2	-386
						Krt79	-1	TGCATGGAA	STAT3_L_mismatch_2	-112
						Krt79	-1	TGCTTGGAA	STAT3_L_mismatch_2	-2344
						Krt79	-1	TTCCCAGAG	STAT3_R_mismatch_2	-2541
						Krt79	-1	TTCCCGAAG	STAT3_R_mismatch_2	-1688
						Krt79	-1	TTCCTATAA	STAT3_R_mismatch_2	-2435
						Krt79	-1	TTCCTTGGA	STAT3_R_mismatch_2	-690
						Lad1	1	TTCAAGGAA	STAT3_L_mismatch_1	-951
						Lad1	1	TGCTTGGAA	STAT3_L_mismatch_2	-1655
						Lad1	1	TTCCAGGCA	STAT3_R_mismatch_1	-456
						Lad1	1	TTCCTAGAA	STAT3_R_mismatch_1	[-2352 -1836]
						Lad1	1	TTCCAGCAT	STAT3_R_mismatch_2	-1100
						Lad1	1	TTCCAGGCA	STAT3_R_mismatch_2	-456
						Lad1	1	TTCCATGAC	STAT3_R_mismatch_2	-1810
						Lad1	1	TTCCTAGAA	STAT3_R_mismatch_2	[-2352 -1836]
						Lad1	1	TTCCTGATA	STAT3_R_mismatch_2	-1874
						Lck	-1	GTCCTGGAA	STAT3_L_mismatch_1	-2781
						Lck	-1	GTCATGGAA	STAT3_L_mismatch_2	-2071
						Lck	-1	GTCCTGGAA	STAT3_L_mismatch_2	-2781
						Lck	-1	GTCTTGGAA	STAT3_L_mismatch_2	-1475
						Lck	-1	TGCTGGGAA	STAT3_L_mismatch_2	-1244
						Lck	-1	TTCCAGAAC	STAT3_R_mismatch_2	-87
						Lgals4	1	GTCCTGGAA	STAT3_L_mismatch_1	-1339
						Lgals4	1	CACCTGGAA	STAT3_L_mismatch_2	-2516
						Lgals4	1	GTCCTGGAA	STAT3_L_mismatch_2	-1339
						Lgals4	1	TCCAAGGAA	STAT3_L_mismatch_2	-16
						Lgals4	1	TTCCAGCAA	STAT3_R_mismatch_1	-2745
						Lgals4	1	TTCCAGGGA	STAT3_R_mismatch_1	-2230
						Lgals4	1	TTCCAAGAT	STAT3_R_mismatch_2	-2798
						Lgals4	1	TTCCAGAAT	STAT3_R_mismatch_2	-1048
						Lgals4	1	TTCCAGCAA	STAT3_R_mismatch_2	-2745
						Lgals4	1	TTCCAGGGA	STAT3_R_mismatch_2	-2230
						Lgals4	1	TTCCCTGCA	STAT3_R_mismatch_2	-1498
						Lgals4	1	TTCCTTGCA	STAT3_R_mismatch_2	-1999
						Lipo1	-1	TTCCAGGAA	STAT3_canonical	-2445
						Lipo1	-1	TGCCAGGAA	STAT3_L_mismatch_1	-1974
						Lipo1	-1	ATCTAGGAA	STAT3_L_mismatch_2	-1922
						Lipo1	-1	TGCCAGGAA	STAT3_L_mismatch_2	-1974
						Lipo1	-1	TGCTTGGAA	STAT3_L_mismatch_2	-784
						Lipo1	-1	TTTAGGGAA	STAT3_L_mismatch_2	-2015
						Lipo1	-1	TTTGAGGAA	STAT3_L_mismatch_2	-1370
						Lipo1	-1	TTCCCTGCA	STAT3_R_mismatch_2	-16
						Lmod1	1	TCCCTGGAA	STAT3_L_mismatch_1	-331
						Lmod1	1	TGCCAGGAA	STAT3_L_mismatch_1	[-1858 -1305]
						Lmod1	1	ACCCGGGAA	STAT3_L_mismatch_2	-993
						Lmod1	1	TCCCTGGAA	STAT3_L_mismatch_2	-331
						Lmod1	1	TGACCGGAA	STAT3_L_mismatch_2	-1551
						Lmod1	1	TGCCAGGAA	STAT3_L_mismatch_2	[-1858 -1305]
						Lmod1	1	TTCCAGGCA	STAT3_R_mismatch_1	-1474
						Lmod1	1	TTCCAGGGA	STAT3_R_mismatch_1	-1953
						Lmod1	1	TTCCAGACA	STAT3_R_mismatch_2	-1944
						Lmod1	1	TTCCAGGCA	STAT3_R_mismatch_2	-1474
						Lmod1	1	TTCCAGGGA	STAT3_R_mismatch_2	-1953
						Lmod1	1	TTCCCAGCA	STAT3_R_mismatch_2	-2905
						Lmod1	1	TTCCCTGGA	STAT3_R_mismatch_2	-332
						Lmod1	1	TTCCTGAGA	STAT3_R_mismatch_2	-735
						Lmod1	1	TTCCTGGCT	STAT3_R_mismatch_2	-1931
						Lpar4	1	ATCTTGGAA	STAT3_L_mismatch_2	-132
						Lpar4	1	CTCTGGGAA	STAT3_L_mismatch_2	[-2760 -18]
						Lpar4	1	GTCAGGGAA	STAT3_L_mismatch_2	-1563
						Lpar4	1	TGTCTGGAA	STAT3_L_mismatch_2	-2271
						Lpar4	1	TTAGAGGAA	STAT3_L_mismatch_2	-2225
						Lpar4	1	TTTGGGGAA	STAT3_L_mismatch_2	-1985
						Lpar4	1	TTCCAGCAA	STAT3_R_mismatch_1	-2557
						Lpar4	1	TTCCAGAAT	STAT3_R_mismatch_2	-1696
						Lpar4	1	TTCCAGCAA	STAT3_R_mismatch_2	-2557
						Lrch2	-1	TTCTTGGAA	STAT3_L_mismatch_1	-692
						Lrch2	-1	GACCTGGAA	STAT3_L_mismatch_2	-1426
						Lrch2	-1	TTATTGGAA	STAT3_L_mismatch_2	-1123
						Lrch2	-1	TTGTAGGAA	STAT3_L_mismatch_2	-443
						Lrch2	-1	TTCCTTGAA	STAT3_R_mismatch_1	-591
						Lrch2	-1	TTCCTCGGA	STAT3_R_mismatch_2	-193
						Lrrc23	-1	GTCAGGGAA	STAT3_L_mismatch_2	-469
						Lrrc23	-1	TACTTGGAA	STAT3_L_mismatch_2	-2395
						Lrrc23	-1	TGCTGGGAA	STAT3_L_mismatch_2	-1191
						Lrrc23	-1	TTCCTGGGA	STAT3_R_mismatch_1	-787
						Lrrc23	-1	TTCCCCAAA	STAT3_R_mismatch_2	-1883
						Lrrc23	-1	TTCCTGCAT	STAT3_R_mismatch_2	-2921
						Lrrc23	-1	TTCCTGGGA	STAT3_R_mismatch_2	-787
						Lrrc23	-1	TTCCTTGAC	STAT3_R_mismatch_2	-1919
						Lrrd1	1	TTCCAGGAA	STAT3_canonical	-1561
						Lrrd1	1	TCGCAGGAA	STAT3_L_mismatch_2	-2526
						Lrrd1	1	TTATTGGAA	STAT3_L_mismatch_2	-2579
						Lrrd1	1	TTCCAGGAG	STAT3_R_mismatch_1	-1746
						Lrrd1	1	TTCCAGTAA	STAT3_R_mismatch_1	-9
						Lrrd1	1	TTCCAAGCA	STAT3_R_mismatch_2	-2498
						Lrrd1	1	TTCCAGGAG	STAT3_R_mismatch_2	-1746
						Lrrd1	1	TTCCAGTAA	STAT3_R_mismatch_2	-9
						Lrrd1	1	TTCCAGTGA	STAT3_R_mismatch_2	-93
						Lrrk2	1	AGCCAGGAA	STAT3_L_mismatch_2	-1109
						Lrrk2	1	GTCTTGGAA	STAT3_L_mismatch_2	-1947
						Lrrk2	1	TACTTGGAA	STAT3_L_mismatch_2	-1413
						Lrrk2	1	TCACAGGAA	STAT3_L_mismatch_2	-2869
						Lrrk2	1	TTCCTCGAA	STAT3_R_mismatch_1	-2388
						Lrrk2	1	TTCCTGAAA	STAT3_R_mismatch_1	-267
						Lrrk2	1	TTCCAGCAG	STAT3_R_mismatch_2	-1863
						Lrrk2	1	TTCCTCGAA	STAT3_R_mismatch_2	-2388
						Lrrk2	1	TTCCTGAAA	STAT3_R_mismatch_2	-267
						Lrrk2	1	TTCCTGGGC	STAT3_R_mismatch_2	-2834
						Lrrtm2	-1	TTCTCGGAA	STAT3_L_mismatch_1	-408
						Lrrtm2	-1	CTGCGGGAA	STAT3_L_mismatch_2	-301
						Lrrtm2	-1	CTTCTGGAA	STAT3_L_mismatch_2	-508
						Lrrtm2	-1	TACGGGGAA	STAT3_L_mismatch_2	-1623
						Lrrtm2	-1	TTCTCGGAA	STAT3_L_mismatch_2	-408
						Lrrtm2	-1	TTCCAGAAA	STAT3_R_mismatch_1	-1867
						Lrrtm2	-1	TTCCCAGAG	STAT3_R_mismatch_2	-2889
						Lrrtm2	-1	TTCCTGAGA	STAT3_R_mismatch_2	-2139
						Ly6a	-1	CTCAGGGAA	STAT3_L_mismatch_2	-136
						Ly6a	-1	TTATAGGAA	STAT3_L_mismatch_2	-858
						Ly6a	-1	TTCCTGTAA	STAT3_R_mismatch_1	-1523
						Lynx1	-1	TGCCAGGAA	STAT3_L_mismatch_1	-446
						Lynx1	-1	CTGCTGGAA	STAT3_L_mismatch_2	-1710
						Lynx1	-1	GCCCTGGAA	STAT3_L_mismatch_2	-1843
						Lynx1	-1	GTCTTGGAA	STAT3_L_mismatch_2	-2923
						Lynx1	-1	TACTGGGAA	STAT3_L_mismatch_2	-1293
						Lynx1	-1	TGCCAGGAA	STAT3_L_mismatch_2	-446
						Lynx1	-1	TTCCGGGAG	STAT3_R_mismatch_1	-758
						Lynx1	-1	TTCCAAGCA	STAT3_R_mismatch_2	-896
						Lynx1	-1	TTCCATGAC	STAT3_R_mismatch_2	-971
						Lynx1	-1	TTCCCAGAG	STAT3_R_mismatch_2	-1417
						Lynx1	-1	TTCCTCTAA	STAT3_R_mismatch_2	-1502
						Mab21l1	1	TTACGGGAA	STAT3_L_mismatch_1	-378
						Mab21l1	1	ACCCGGGAA	STAT3_L_mismatch_2	-2430
						Mab21l1	1	CTACTGGAA	STAT3_L_mismatch_2	-333
						Mab21l1	1	CTTCAGGAA	STAT3_L_mismatch_2	-1263
						Mab21l1	1	GTACTGGAA	STAT3_L_mismatch_2	-1672
						Mab21l1	1	TTACGGGAA	STAT3_L_mismatch_2	-378
						Mab21l1	1	TTCCAAGAT	STAT3_R_mismatch_2	-1576
						Mab21l1	1	TTCCTGGGT	STAT3_R_mismatch_2	-2406
						Mecom	-1	CTCCTGGAA	STAT3_L_mismatch_1	-1594
						Mecom	-1	CTCCTGGAA	STAT3_L_mismatch_2	-1594
						Mecom	-1	TTGATGGAA	STAT3_L_mismatch_2	-870
						Mecom	-1	TTTGGGGAA	STAT3_L_mismatch_2	-1959
						Mecom	-1	TTCCCTAAA	STAT3_R_mismatch_2	-2069
						Mecom	-1	TTCCTAGGA	STAT3_R_mismatch_2	[-2020 -845]
						Mgarp	-1	AGCCGGGAA	STAT3_L_mismatch_2	-1438
						Mgarp	-1	GTCTAGGAA	STAT3_L_mismatch_2	-2902
						Mgarp	-1	TCCTGGGAA	STAT3_L_mismatch_2	-188
						Mgarp	-1	TGACAGGAA	STAT3_L_mismatch_2	-2378
						Mgarp	-1	TGCTAGGAA	STAT3_L_mismatch_2	-2029
						Mgarp	-1	TTCCTGGGA	STAT3_R_mismatch_1	-189
						Mgarp	-1	TTCCCGCTA	STAT3_R_mismatch_2	-202
						Mgarp	-1	TTCCTAGGA	STAT3_R_mismatch_2	-1979
						Mgarp	-1	TTCCTGGGA	STAT3_R_mismatch_2	-189
						Mmp9	1	GTCCTGGAA	STAT3_L_mismatch_1	-2228
						Mmp9	1	GCCCTGGAA	STAT3_L_mismatch_2	-2371
						Mmp9	1	GTCCTGGAA	STAT3_L_mismatch_2	-2228
						Mmp9	1	TTCCAGAAA	STAT3_R_mismatch_1	-2072
						Mmp9	1	TTCCCACAA	STAT3_R_mismatch_2	-286
						Mmp9	1	TTCCCCAAA	STAT3_R_mismatch_2	-556
						Muc13	1	TTCTTGGAA	STAT3_L_mismatch_1	-629
						Muc13	1	TCTCAGGAA	STAT3_L_mismatch_2	-1627
						Muc13	1	TTATGGGAA	STAT3_L_mismatch_2	-867
						Muc13	1	TTCCAGGAC	STAT3_R_mismatch_1	-2424
						Muc13	1	TTCCAGGAC	STAT3_R_mismatch_2	-2424
						Muc13	1	TTCCCAGCA	STAT3_R_mismatch_2	-2712
						Muc13	1	TTCCCCTAA	STAT3_R_mismatch_2	-1435
						Myo16	1	ATTCAGGAA	STAT3_L_mismatch_2	-513
						Myo16	1	TCCTTGGAA	STAT3_L_mismatch_2	-2648
						Myo16	1	TGCTTGGAA	STAT3_L_mismatch_2	-931
						Myo16	1	TTCCGTAAA	STAT3_R_mismatch_2	-653
						Myo16	1	TTCCTGGCT	STAT3_R_mismatch_2	[-2371 -1690]
						Myo7a	-1	TTACAGGAA	STAT3_L_mismatch_1	-431
						Myo7a	-1	GTTCTGGAA	STAT3_L_mismatch_2	-2623
						Myo7a	-1	TTCCTGGCT	STAT3_R_mismatch_2	-2978
						Myom3	1	TCCTTGGAA	STAT3_L_mismatch_2	-1869
						Nav2	1	GTCTGGGAA	STAT3_L_mismatch_2	-8
						Nav2	1	TGCATGGAA	STAT3_L_mismatch_2	-1554
						Nav2	1	TTTAGGGAA	STAT3_L_mismatch_2	-2280
						Nav2	1	TTCCAAGCA	STAT3_R_mismatch_2	-2313
						Nav2	1	TTCCAGAGA	STAT3_R_mismatch_2	-1035
						Nav2	1	TTCCAGTAC	STAT3_R_mismatch_2	-809
						Nav2	1	TTCCTGGGT	STAT3_R_mismatch_2	-1811
						Neil2	-1	GTCCAGGAA	STAT3_L_mismatch_1	-2055
						Neil2	-1	AGCCAGGAA	STAT3_L_mismatch_2	-1376
						Neil2	-1	GTCCAGGAA	STAT3_L_mismatch_2	-2055
						Neil2	-1	TCCAGGGAA	STAT3_L_mismatch_2	-2179
						Neil2	-1	TTCCCGGGA	STAT3_R_mismatch_1	-1891
						Neil2	-1	TTCCCTGAA	STAT3_R_mismatch_1	-1305
						Neil2	-1	TTCCAGAAC	STAT3_R_mismatch_2	-1398
						Neil2	-1	TTCCCAGAG	STAT3_R_mismatch_2	-2381
						Neil2	-1	TTCCCGGGA	STAT3_R_mismatch_2	-1891
						Neil2	-1	TTCCCTGAA	STAT3_R_mismatch_2	-1305
						Neurl3	-1	TAGCAGGAA	STAT3_L_mismatch_2	-1822
						Neurl3	-1	TTCCAGAAA	STAT3_R_mismatch_1	-2715
						Neurl3	-1	TTCCAAGGA	STAT3_R_mismatch_2	-2299
						Neurl3	-1	TTCCAGGTG	STAT3_R_mismatch_2	-900
						Neurl3	-1	TTCCCTGAG	STAT3_R_mismatch_2	-2889
						Neurl3	-1	TTCCTGCAT	STAT3_R_mismatch_2	-430
						Nhs	-1	TTCTTGGAA	STAT3_L_mismatch_1	-2728
						Nhs	-1	TACTAGGAA	STAT3_L_mismatch_2	-2033
						Nhs	-1	TCACTGGAA	STAT3_L_mismatch_2	-2716
						Nhs	-1	TTCCATAAA	STAT3_R_mismatch_2	-1603
						Nhs	-1	TTCCTAGAC	STAT3_R_mismatch_2	-228
						Nlrp3	1	TTCCAGGAA	STAT3_canonical	-2909
						Nlrp3	1	TTTCTGGAA	STAT3_L_mismatch_1	-113
						Nlrp3	1	TCCTGGGAA	STAT3_L_mismatch_2	-1153
						Nlrp3	1	TGCAGGGAA	STAT3_L_mismatch_2	-1733
						Nlrp3	1	TTCCTGGGA	STAT3_R_mismatch_1	-2035
						Nlrp3	1	TTCCTGGGA	STAT3_R_mismatch_2	-2035
						Oas1b	1	TCCCGGGAA	STAT3_L_mismatch_1	-93
						Oas1b	1	TTCTGGGAA	STAT3_L_mismatch_1	-505
						Oas1b	1	GACCTGGAA	STAT3_L_mismatch_2	-1617
						Oas1b	1	TCCCGGGAA	STAT3_L_mismatch_2	-93
						Oas1b	1	TTCTGGGAA	STAT3_L_mismatch_2	-505
						Oas1b	1	TTTAAGGAA	STAT3_L_mismatch_2	-1568
						Oas1b	1	TTCCCGGGA	STAT3_R_mismatch_1	-94
						Oas1b	1	TTCCTGGAG	STAT3_R_mismatch_1	-1077
						Oas1b	1	TTCCAGAAG	STAT3_R_mismatch_2	-250
						Oas1b	1	TTCCCAGAT	STAT3_R_mismatch_2	-1893
						Oas1b	1	TTCCCGGGA	STAT3_R_mismatch_2	-94
						Oas1b	1	TTCCTGCAT	STAT3_R_mismatch_2	-1325
						Oas1b	1	TTCCTGGAG	STAT3_R_mismatch_2	-1077
						Ogn	1	TCCAGGGAA	STAT3_L_mismatch_2	-74
						Ogn	1	TTATGGGAA	STAT3_L_mismatch_2	-1722
						Ogn	1	TTCCAGGAT	STAT3_R_mismatch_1	-1578
						Ogn	1	TTCCAGGGA	STAT3_R_mismatch_1	-75
						Ogn	1	TTCCCAGAA	STAT3_R_mismatch_1	-2880
						Ogn	1	TTCCAAGAC	STAT3_R_mismatch_2	-1916
						Ogn	1	TTCCAGCAT	STAT3_R_mismatch_2	-2694
						Ogn	1	TTCCAGGAT	STAT3_R_mismatch_2	-1578
						Ogn	1	TTCCAGGGA	STAT3_R_mismatch_2	-75
						Ogn	1	TTCCAGTAC	STAT3_R_mismatch_2	-713
						Ogn	1	TTCCCAGAA	STAT3_R_mismatch_2	-2880
						Ogn	1	TTCCTGGGT	STAT3_R_mismatch_2	-2198
						Oprl1	1	TTCCAGGAA	STAT3_canonical	-38
						Oprl1	1	TTGCAGGAA	STAT3_L_mismatch_1	-1947
						Oprl1	1	TTGCAGGAA	STAT3_L_mismatch_2	-1947
						Oprl1	1	TTCCAGGAC	STAT3_R_mismatch_1	-1084
						Oprl1	1	TTCCAGATA	STAT3_R_mismatch_2	-2611
						Oprl1	1	TTCCAGGAC	STAT3_R_mismatch_2	-1084
						Oprl1	1	TTCCTGGGT	STAT3_R_mismatch_2	-1395
						Oprl1	1	TTCCTTGGA	STAT3_R_mismatch_2	-1275
						Osr1	1	TGCCTGGAA	STAT3_L_mismatch_1	-2009
						Osr1	1	ATTCAGGAA	STAT3_L_mismatch_2	-614
						Osr1	1	CTTCTGGAA	STAT3_L_mismatch_2	-674
						Osr1	1	TGCCTGGAA	STAT3_L_mismatch_2	-2009
						Osr2	1	GTCCTGGAA	STAT3_L_mismatch_1	-324
						Osr2	1	TTTCTGGAA	STAT3_L_mismatch_1	-1846
						Osr2	1	CACCTGGAA	STAT3_L_mismatch_2	-849
						Osr2	1	CTCTGGGAA	STAT3_L_mismatch_2	-267
						Osr2	1	CTTCAGGAA	STAT3_L_mismatch_2	-9
						Osr2	1	GACCTGGAA	STAT3_L_mismatch_2	-50
						Osr2	1	GTCCTGGAA	STAT3_L_mismatch_2	-324
						Osr2	1	TCCACGGAA	STAT3_L_mismatch_2	-1471
						Osr2	1	TTCCCCGGA	STAT3_R_mismatch_2	-128
						Osr2	1	TTCCTCAAA	STAT3_R_mismatch_2	-2247
						Osr2	1	TTCCTTGCA	STAT3_R_mismatch_2	-2227
						Pcdh19	-1	TGCCAGGAA	STAT3_L_mismatch_1	-672
						Pcdh19	-1	ACCCAGGAA	STAT3_L_mismatch_2	-1108
						Pcdh19	-1	TGCCAGGAA	STAT3_L_mismatch_2	-672
						Pcdh19	-1	TTATAGGAA	STAT3_L_mismatch_2	-2676
						Pcdh19	-1	TTCCAGCAT	STAT3_R_mismatch_2	-2924
						Pcdh19	-1	TTCCCAGGA	STAT3_R_mismatch_2	-2399
						Pcdh19	-1	TTCCGAGAT	STAT3_R_mismatch_2	-886
						Pcdhb19	1	TTACAGGAA	STAT3_L_mismatch_1	-209
						Pcdhb19	1	ATTCTGGAA	STAT3_L_mismatch_2	[-2986 -1691]
						Pcdhb19	1	CTTCTGGAA	STAT3_L_mismatch_2	-15
						Pcdhb19	1	TAGCAGGAA	STAT3_L_mismatch_2	-778
						Pcdhb19	1	TTCCGTGAA	STAT3_R_mismatch_1	-484
						Pcdhb19	1	TTCCTAGAA	STAT3_R_mismatch_1	-1270
						Pcdhb19	1	TTCCCTAAA	STAT3_R_mismatch_2	-533
						Pcdhb19	1	TTCCGTGAA	STAT3_R_mismatch_2	-484
						Pcdhb19	1	TTCCGTGGA	STAT3_R_mismatch_2	-85
						Pcdhb19	1	TTCCTAGAA	STAT3_R_mismatch_2	-1270
						Pcdhb19	1	TTCCTAGCA	STAT3_R_mismatch_2	-948
						Pdgfd	1	TTACAGGAA	STAT3_L_mismatch_1	-158
						Pdgfd	1	TACTTGGAA	STAT3_L_mismatch_2	-2775
						Pdgfd	1	TTCCAGTAA	STAT3_R_mismatch_1	-589
						Pdgfd	1	TTCCAGTAA	STAT3_R_mismatch_2	-589
						Pdgfd	1	TTCCTGAAT	STAT3_R_mismatch_2	-716
						Pdgfrb	1	GTCTGGGAA	STAT3_L_mismatch_2	-2036
						Pdgfrb	1	TATCTGGAA	STAT3_L_mismatch_2	-851
						Per3	-1	CTCCGGGAA	STAT3_L_mismatch_1	-742
						Per3	-1	CTCCTGGAA	STAT3_L_mismatch_1	-2736
						Per3	-1	CTCCGGGAA	STAT3_L_mismatch_2	-742
						Per3	-1	CTCCTGGAA	STAT3_L_mismatch_2	-2736
						Per3	-1	CTTCTGGAA	STAT3_L_mismatch_2	-2363
						Per3	-1	TTCCTCGAA	STAT3_R_mismatch_1	-1076
						Per3	-1	TTCCTGGGA	STAT3_R_mismatch_1	-858
						Per3	-1	TTCCCAGCA	STAT3_R_mismatch_2	-270
						Per3	-1	TTCCCGAAG	STAT3_R_mismatch_2	-88
						Per3	-1	TTCCTCGAA	STAT3_R_mismatch_2	-1076
						Per3	-1	TTCCTGGGA	STAT3_R_mismatch_2	-858
						Per3	-1	TTCCTGTGA	STAT3_R_mismatch_2	-2938
						Piezo2	-1	ATCCCGGAA	STAT3_L_mismatch_1	-402
						Piezo2	-1	TTACTGGAA	STAT3_L_mismatch_1	-2353
						Piezo2	-1	ATCCCGGAA	STAT3_L_mismatch_2	-402
						Piezo2	-1	CTCTAGGAA	STAT3_L_mismatch_2	-56
						Piezo2	-1	TTACTGGAA	STAT3_L_mismatch_2	-2353
						Piezo2	-1	TTTGAGGAA	STAT3_L_mismatch_2	-1867
						Piezo2	-1	TTCCTGGGA	STAT3_R_mismatch_1	-1701
						Piezo2	-1	TTCCAGGGC	STAT3_R_mismatch_2	-524
						Piezo2	-1	TTCCTGAAC	STAT3_R_mismatch_2	-2448
						Piezo2	-1	TTCCTGGGA	STAT3_R_mismatch_2	-1701
						Piwil2	-1	GCCCTGGAA	STAT3_L_mismatch_2	-2925
						Piwil2	-1	TTGAAGGAA	STAT3_L_mismatch_2	-2068
						Piwil2	-1	TTCCCAGAA	STAT3_R_mismatch_1	-844
						Piwil2	-1	TTCCTGGGA	STAT3_R_mismatch_1	-1656
						Piwil2	-1	TTCCTTGAA	STAT3_R_mismatch_1	-541
						Piwil2	-1	TTCCAAGAG	STAT3_R_mismatch_2	-2692
						Piwil2	-1	TTCCAGAGA	STAT3_R_mismatch_2	-2002
						Piwil2	-1	TTCCCAGAA	STAT3_R_mismatch_2	-844
						Piwil2	-1	TTCCCTGAG	STAT3_R_mismatch_2	-1048
						Piwil2	-1	TTCCCTGGA	STAT3_R_mismatch_2	-448
						Piwil2	-1	TTCCTGGGA	STAT3_R_mismatch_2	-1656
						Plag1	-1	TGACAGGAA	STAT3_L_mismatch_2	-1810
						Plag1	-1	TTCCAGAAA	STAT3_R_mismatch_1	-2045
						Plag1	-1	TTCCCGGAG	STAT3_R_mismatch_1	-1919
						Plag1	-1	TTCCAAGAT	STAT3_R_mismatch_2	-1277
						Plag1	-1	TTCCCGGAG	STAT3_R_mismatch_2	-1919
						Plag1	-1	TTCCTGAGA	STAT3_R_mismatch_2	-1729
						Plcd4	1	GTCCTGGAA	STAT3_L_mismatch_1	[-2854 -2406]
						Plcd4	1	CACCTGGAA	STAT3_L_mismatch_2	-2256
						Plcd4	1	CTCTAGGAA	STAT3_L_mismatch_2	-493
						Plcd4	1	GTCCTGGAA	STAT3_L_mismatch_2	[-2854 -2406]
						Plcd4	1	TCTCTGGAA	STAT3_L_mismatch_2	-1278
						Plcd4	1	TTCCCAGAA	STAT3_R_mismatch_1	-1032
						Plcd4	1	TTCCGGGAC	STAT3_R_mismatch_1	[-1939 -1910]
						Plcd4	1	TTCCTGGAC	STAT3_R_mismatch_1	-2656
						Plcd4	1	TTCCCAGAA	STAT3_R_mismatch_2	-1032
						Plcd4	1	TTCCCATAA	STAT3_R_mismatch_2	-424
						Plcd4	1	TTCCGGGAC	STAT3_R_mismatch_2	[-1939 -1910]
						Plcd4	1	TTCCTGAAT	STAT3_R_mismatch_2	-1404
						Plcd4	1	TTCCTGGAC	STAT3_R_mismatch_2	-2656
						Plekha4	1	TGCCTGGAA	STAT3_L_mismatch_1	-2235
						Plekha4	1	GTCATGGAA	STAT3_L_mismatch_2	-1278
						Plekha4	1	TGCCTGGAA	STAT3_L_mismatch_2	-2235
						Plekha4	1	TTCCAGAAG	STAT3_R_mismatch_2	-2244
						Plekha4	1	TTCCTCAAA	STAT3_R_mismatch_2	-1621
						Plekha4	1	TTCCTGGTG	STAT3_R_mismatch_2	-397
						Pou3f3	1	TTCCAAGAA	STAT3_R_mismatch_1	-2090
						Pou3f3	1	TTCCAGGCT	STAT3_R_mismatch_2	-1491
						Pou3f3	1	TTCCCAGAT	STAT3_R_mismatch_2	-2173
						Pou3f3	1	TTCCTAGGA	STAT3_R_mismatch_2	-805
						Prr15	1	GTCCTGGAA	STAT3_L_mismatch_1	-768
						Prr15	1	TTCAAGGAA	STAT3_L_mismatch_1	-277
						Prr15	1	AGCCTGGAA	STAT3_L_mismatch_2	-98
						Prr15	1	CACCGGGAA	STAT3_L_mismatch_2	-2220
						Prr15	1	GTCCTGGAA	STAT3_L_mismatch_2	-768
						Prr15	1	TCACAGGAA	STAT3_L_mismatch_2	-1295
						Prr15	1	TTCCGGGAG	STAT3_R_mismatch_1	-1464
						Prr15	1	TTCCTGCAT	STAT3_R_mismatch_2	-2080
						Prr9	-1	TCCCTGGAA	STAT3_L_mismatch_1	-2791
						Prr9	-1	ATCTCGGAA	STAT3_L_mismatch_2	-2964
						Prr9	-1	ATCTTGGAA	STAT3_L_mismatch_2	-204
						Prr9	-1	TCACTGGAA	STAT3_L_mismatch_2	-1845
						Prr9	-1	TCCCTGGAA	STAT3_L_mismatch_2	-2791
						Prr9	-1	TTTGTGGAA	STAT3_L_mismatch_2	-252
						Prr9	-1	TTCCTTGAA	STAT3_R_mismatch_1	-2861
						Prr9	-1	TTCCTGAAT	STAT3_R_mismatch_2	-2985
						Prune2	1	TTGCCGGAA	STAT3_L_mismatch_1	-2747
						Prune2	1	TTGCCGGAA	STAT3_L_mismatch_2	-2747
						Prune2	1	TTCCCTGAA	STAT3_R_mismatch_1	-905
						Prune2	1	TTCCCTGAA	STAT3_R_mismatch_2	-905
						Prune2	1	TTCCTAGAG	STAT3_R_mismatch_2	-2706
						Prune2	1	TTCCTAGCA	STAT3_R_mismatch_2	-13
						Psme2b	-1	TGCCCGGAA	STAT3_L_mismatch_1	-1591
						Psme2b	-1	TACTGGGAA	STAT3_L_mismatch_2	-1131
						Psme2b	-1	TCACTGGAA	STAT3_L_mismatch_2	-1431
						Psme2b	-1	TGCCCGGAA	STAT3_L_mismatch_2	-1591
						Psme2b	-1	TTCCCTGCA	STAT3_R_mismatch_2	-389
						Ptpn6	-1	ATCCTGGAA	STAT3_L_mismatch_1	-1364
						Ptpn6	-1	TTGCTGGAA	STAT3_L_mismatch_1	-2403
						Ptpn6	-1	ATCCTGGAA	STAT3_L_mismatch_2	-1364
						Ptpn6	-1	ATTCTGGAA	STAT3_L_mismatch_2	-2976
						Ptpn6	-1	TTGCTGGAA	STAT3_L_mismatch_2	-2403
						Ptpn6	-1	TTCCCCTAA	STAT3_R_mismatch_2	-215
						Ptpn6	-1	TTCCTCAAA	STAT3_R_mismatch_2	-640
						Ptprq	-1	ATCCTGGAA	STAT3_L_mismatch_1	-1932
						Ptprq	-1	ATCCTGGAA	STAT3_L_mismatch_2	-1932
						Ptprq	-1	ATCTAGGAA	STAT3_L_mismatch_2	-1029
						Ptprq	-1	CACCAGGAA	STAT3_L_mismatch_2	-1855
						Ptprq	-1	GACCTGGAA	STAT3_L_mismatch_2	-602
						Ptprq	-1	TGACCGGAA	STAT3_L_mismatch_2	-2110
						Ptprq	-1	TTCCCGGTA	STAT3_R_mismatch_1	-1247
						Ptprq	-1	TTCCTAGAA	STAT3_R_mismatch_1	-2096
						Ptprq	-1	TTCCTGGAT	STAT3_R_mismatch_1	-2602
						Ptprq	-1	TTCCAGAAC	STAT3_R_mismatch_2	-1516
						Ptprq	-1	TTCCCGGCT	STAT3_R_mismatch_2	-494
						Ptprq	-1	TTCCCGGTA	STAT3_R_mismatch_2	-1247
						Ptprq	-1	TTCCTAGAA	STAT3_R_mismatch_2	-2096
						Ptprq	-1	TTCCTCAAA	STAT3_R_mismatch_2	-2544
						Ptprq	-1	TTCCTTGAG	STAT3_R_mismatch_2	-344
						Rgma	1	CTCCTGGAA	STAT3_L_mismatch_1	-997
						Rgma	1	TGCCGGGAA	STAT3_L_mismatch_1	-1894
						Rgma	1	CTCCTGGAA	STAT3_L_mismatch_2	-997
						Rgma	1	TTAGAGGAA	STAT3_L_mismatch_2	-1229
						Rgma	1	TTCCAGCAA	STAT3_R_mismatch_1	-1830
						Rgma	1	TTCCAGGGA	STAT3_R_mismatch_1	-39
						Rgma	1	TTCCAAGAT	STAT3_R_mismatch_2	-954
						Rgma	1	TTCCAGCAA	STAT3_R_mismatch_2	-1830
						Rgma	1	TTCCAGGGA	STAT3_R_mismatch_2	-39
						Rgma	1	TTCCCAGCA	STAT3_R_mismatch_2	-2956
						Rhov	-1	TCCAGGGAA	STAT3_L_mismatch_2	-1515
						Rhov	-1	TGCTGGGAA	STAT3_L_mismatch_2	-772
						Rhov	-1	TTAGAGGAA	STAT3_L_mismatch_2	-637
						Rhov	-1	TTTGGGGAA	STAT3_L_mismatch_2	-1659
						Rhov	-1	TTCCAGGGA	STAT3_R_mismatch_1	-1516
						Rhov	-1	TTCCAAGTA	STAT3_R_mismatch_2	-1559
						Rhov	-1	TTCCAGGCT	STAT3_R_mismatch_2	-2957
						Rhov	-1	TTCCAGGGA	STAT3_R_mismatch_2	-1516
						Rhov	-1	TTCCCCGAG	STAT3_R_mismatch_2	-59
						Rhov	-1	TTCCTAGCA	STAT3_R_mismatch_2	-1828
						Rspo2	-1	ACCCAGGAA	STAT3_L_mismatch_2	-1083
						Rspo2	-1	ATGCAGGAA	STAT3_L_mismatch_2	-2895
						Rspo2	-1	CTCAGGGAA	STAT3_L_mismatch_2	-1115
						Rspo2	-1	CTCTGGGAA	STAT3_L_mismatch_2	-1187
						Rspo2	-1	GACCAGGAA	STAT3_L_mismatch_2	-2598
						Rspo2	-1	TTTAGGGAA	STAT3_L_mismatch_2	-2874
						Rspo2	-1	TTCCAGGAG	STAT3_R_mismatch_1	-61
						Rspo2	-1	TTCCTAGAA	STAT3_R_mismatch_1	-2324
						Rspo2	-1	TTCCAGGAG	STAT3_R_mismatch_2	-61
						Rspo2	-1	TTCCAGTCA	STAT3_R_mismatch_2	-2760
						Rspo2	-1	TTCCCAGCA	STAT3_R_mismatch_2	-2680
						Rspo2	-1	TTCCCGAGA	STAT3_R_mismatch_2	-1268
						Rspo2	-1	TTCCCTGGA	STAT3_R_mismatch_2	-2637
						Rspo2	-1	TTCCTAGAA	STAT3_R_mismatch_2	-2324
						Rtn4r	1	CACCAGGAA	STAT3_L_mismatch_2	-1815
						Rtn4r	1	CTTCAGGAA	STAT3_L_mismatch_2	-518
						Rtn4r	1	CACCAGGAA	STAT3_L_mismatch_2	-1815
						Rtn4r	1	CTTCAGGAA	STAT3_L_mismatch_2	-518
						Rtn4r	1	TTCCAGAAA	STAT3_R_mismatch_1	-1917
						Rtn4r	1	TTCCCGCAA	STAT3_R_mismatch_1	-2822
						Rtn4r	1	TTCCGGGAC	STAT3_R_mismatch_1	-562
						Rtn4r	1	TTCCTGAAA	STAT3_R_mismatch_1	-2797
						Rtn4r	1	TTCCTGGGA	STAT3_R_mismatch_1	-785
						Rtn4r	1	TTCCAGAAA	STAT3_R_mismatch_1	-1917
						Rtn4r	1	TTCCCGCAA	STAT3_R_mismatch_1	-2822
						Rtn4r	1	TTCCGGGAC	STAT3_R_mismatch_1	-562
						Rtn4r	1	TTCCTGAAA	STAT3_R_mismatch_1	-2797
						Rtn4r	1	TTCCTGGGA	STAT3_R_mismatch_1	-785
						Rtn4r	1	TTCCGGGAC	STAT3_R_mismatch_2	-562
						Rtn4r	1	TTCCTGAAA	STAT3_R_mismatch_2	-2797
						Rtn4r	1	TTCCTGGGA	STAT3_R_mismatch_2	-785
						Rtn4r	1	TTCCGGGAC	STAT3_R_mismatch_2	-562
						Rtn4r	1	TTCCTGAAA	STAT3_R_mismatch_2	-2797
						Rtn4r	1	TTCCTGGGA	STAT3_R_mismatch_2	-785
						S1pr1	-1	TTTCTGGAA	STAT3_L_mismatch_1	-1124
						S1pr1	-1	CTCAGGGAA	STAT3_L_mismatch_2	-1879
						S1pr1	-1	CTGCGGGAA	STAT3_L_mismatch_2	-2228
						S1pr1	-1	TTGAAGGAA	STAT3_L_mismatch_2	-534
						S1pr1	-1	TTCCCAGAA	STAT3_R_mismatch_1	-2714
						S1pr1	-1	TTCCCAGAA	STAT3_R_mismatch_2	-2714
						S1pr1	-1	TTCCTAGAG	STAT3_R_mismatch_2	-2001
						S1pr1	-1	TTCCTGAAC	STAT3_R_mismatch_2	-2788
						Sarm1	-1	ACCCTGGAA	STAT3_L_mismatch_2	-1071
						Sarm1	-1	ATCTAGGAA	STAT3_L_mismatch_2	-2411
						Sarm1	-1	CTTCTGGAA	STAT3_L_mismatch_2	-1848
						Sarm1	-1	TTCCCAGAA	STAT3_R_mismatch_1	-1704
						Sarm1	-1	TTCCGGGCA	STAT3_R_mismatch_1	-247
						Sarm1	-1	TTCCAAGCA	STAT3_R_mismatch_2	-767
						Sarm1	-1	TTCCCAGAA	STAT3_R_mismatch_2	-1704
						Sarm1	-1	TTCCCATAA	STAT3_R_mismatch_2	-1430
						Sarm1	-1	TTCCGGGCA	STAT3_R_mismatch_2	-247
						Sarm1	-1	TTCCGTGAG	STAT3_R_mismatch_2	-1484
						Scn4a	-1	TTCCTGGAA	STAT3_canonical	-1356
						Scn4a	-1	TCCCTGGAA	STAT3_L_mismatch_1	-1715
						Scn4a	-1	TTGCAGGAA	STAT3_L_mismatch_1	-1087
						Scn4a	-1	CTACTGGAA	STAT3_L_mismatch_2	-868
						Scn4a	-1	CTCGAGGAA	STAT3_L_mismatch_2	-1116
						Scn4a	-1	TCCCTGGAA	STAT3_L_mismatch_2	-1715
						Scn4a	-1	TGCTGGGAA	STAT3_L_mismatch_2	-2355
						Scn4a	-1	TTGCAGGAA	STAT3_L_mismatch_2	-1087
						Scn4a	-1	TTCCAGCAA	STAT3_R_mismatch_1	-768
						Scn4a	-1	TTCCAGGAC	STAT3_R_mismatch_1	-2546
						Scn4a	-1	TTCCTGGCA	STAT3_R_mismatch_1	-386
						Scn4a	-1	TTCCAAGAC	STAT3_R_mismatch_2	-2195
						Scn4a	-1	TTCCAATAA	STAT3_R_mismatch_2	-1060
						Scn4a	-1	TTCCAGCAA	STAT3_R_mismatch_2	-768
						Scn4a	-1	TTCCAGGAC	STAT3_R_mismatch_2	-2546
						Scn4a	-1	TTCCTCGAG	STAT3_R_mismatch_2	-2095
						Scn4a	-1	TTCCTGGCA	STAT3_R_mismatch_2	-386
						Selplg	-1	GTCCTGGAA	STAT3_L_mismatch_1	-2170
						Selplg	-1	GTCCTGGAA	STAT3_L_mismatch_2	-2170
						Selplg	-1	TTCCAGGAC	STAT3_R_mismatch_1	-603
						Selplg	-1	TTCCGGGAC	STAT3_R_mismatch_1	-1669
						Selplg	-1	TTCCAGGAC	STAT3_R_mismatch_2	-603
						Selplg	-1	TTCCCAGCA	STAT3_R_mismatch_2	-1946
						Selplg	-1	TTCCGGGAC	STAT3_R_mismatch_2	-1669
						Sgcd	-1	TCCCAGGAA	STAT3_L_mismatch_1	-2365
						Sgcd	-1	TTCAAGGAA	STAT3_L_mismatch_1	-2132
						Sgcd	-1	TCCCAGGAA	STAT3_L_mismatch_2	-2365
						Sgcd	-1	TTCCAGCAA	STAT3_R_mismatch_1	-1127
						Sgcd	-1	TTCCAGGAG	STAT3_R_mismatch_1	-763
						Sgcd	-1	TTCCAATAA	STAT3_R_mismatch_2	-1491
						Sgcd	-1	TTCCAGCAA	STAT3_R_mismatch_2	-1127
						Sgcd	-1	TTCCAGGAG	STAT3_R_mismatch_2	-763
						Sgcd	-1	TTCCAGGGC	STAT3_R_mismatch_2	-263
						Sgcd	-1	TTCCCAGGA	STAT3_R_mismatch_2	-2366
						Sgcd	-1	TTCCTGGGC	STAT3_R_mismatch_2	-2643
						Sgcd	-1	TTCCTTCAA	STAT3_R_mismatch_2	-249
						Slc1a6	1	CTTCTGGAA	STAT3_L_mismatch_2	-1261
						Slc1a6	1	TTCCAGCAA	STAT3_R_mismatch_1	-2537
						Slc1a6	1	TTCCAGCAA	STAT3_R_mismatch_2	-2537
						Slc1a6	1	TTCCTCTAA	STAT3_R_mismatch_2	-2247
						Slc1a6	1	TTCCTGAAT	STAT3_R_mismatch_2	-2311
						Slc1a6	1	TTCCTGTAG	STAT3_R_mismatch_2	-2914
						Slc39a4	-1	TTCCAGGAA	STAT3_canonical	-2736
						Slc39a4	-1	GTCCTGGAA	STAT3_L_mismatch_1	-2432
						Slc39a4	-1	TTCAGGGAA	STAT3_L_mismatch_1	-324
						Slc39a4	-1	ACCCGGGAA	STAT3_L_mismatch_2	-939
						Slc39a4	-1	GTCCTGGAA	STAT3_L_mismatch_2	-2432
						Slc39a4	-1	TTCAGGGAA	STAT3_L_mismatch_2	-324
						Slc39a4	-1	TTCCTGGAG	STAT3_R_mismatch_1	-923
						Slc39a4	-1	TTCCAGAAG	STAT3_R_mismatch_2	-964
						Slc39a4	-1	TTCCCCGAG	STAT3_R_mismatch_2	-649
						Slc39a4	-1	TTCCCGGGT	STAT3_R_mismatch_2	-1773
						Slc39a4	-1	TTCCTGGAG	STAT3_R_mismatch_2	-923
						Slc8a1	-1	TCTCCGGAA	STAT3_L_mismatch_2	-2932
						Slc8a1	-1	TGCATGGAA	STAT3_L_mismatch_2	-2679
						Slc8a1	-1	TTCCAGATA	STAT3_R_mismatch_2	-1274
						Slc8a1	-1	TTCCAGGTC	STAT3_R_mismatch_2	-1229
						Slc8a1	-1	TTCCAGTCA	STAT3_R_mismatch_2	-1389
						Slc8a1	-1	TTCCTGGCT	STAT3_R_mismatch_2	-1522
						Smco1	1	GTCCTGGAA	STAT3_L_mismatch_1	-552
						Smco1	1	GTCCTGGAA	STAT3_L_mismatch_2	-552
						Smco1	1	TTCCAGGAC	STAT3_R_mismatch_1	[-2936 -792]
						Smco1	1	TTCCTGAAA	STAT3_R_mismatch_1	-1552
						Smco1	1	TTCCAGGAC	STAT3_R_mismatch_2	[-2936 -792]
						Smco1	1	TTCCCAGCA	STAT3_R_mismatch_2	-2605
						Smco1	1	TTCCTGAAA	STAT3_R_mismatch_2	-1552
						Snai3	-1	ATCCCGGAA	STAT3_L_mismatch_1	-2992
						Snai3	-1	CTCCGGGAA	STAT3_L_mismatch_1	-2258
						Snai3	-1	TGCCTGGAA	STAT3_L_mismatch_1	-945
						Snai3	-1	ATCCCGGAA	STAT3_L_mismatch_2	-2992
						Snai3	-1	CACCTGGAA	STAT3_L_mismatch_2	-2675
						Snai3	-1	CTCCGGGAA	STAT3_L_mismatch_2	-2258
						Snai3	-1	TGCCTGGAA	STAT3_L_mismatch_2	-945
						Snai3	-1	TTCCCAGAA	STAT3_R_mismatch_1	-2845
						Snai3	-1	TTCCCAGAA	STAT3_R_mismatch_2	-2845
						Sp8	1	GTCCAGGAA	STAT3_L_mismatch_1	-1881
						Sp8	1	GTCCAGGAA	STAT3_L_mismatch_2	-1881
						Sp8	1	TCTCAGGAA	STAT3_L_mismatch_2	-38
						Spaca6	1	TGCTGGGAA	STAT3_L_mismatch_2	-2353
						Spaca6	1	TTCCATGAG	STAT3_R_mismatch_2	-1307
						Spaca6	1	TTCCCTGGA	STAT3_R_mismatch_2	-1014
						Spaca6	1	TTCCTCAAA	STAT3_R_mismatch_2	-2575
						Spaca6	1	TTCCTGAGA	STAT3_R_mismatch_2	-2770
						Spaca6	1	TTCCTGGGT	STAT3_R_mismatch_2	-867
						Spaca6	1	TTCCTTGAC	STAT3_R_mismatch_2	-1366
						Sprr1a	-1	TTCATGGAA	STAT3_L_mismatch_1	-913
						Sprr1a	-1	ACCCTGGAA	STAT3_L_mismatch_2	-1893
						Sprr1a	-1	GTCTAGGAA	STAT3_L_mismatch_2	-1004
						Sprr1a	-1	GTCTTGGAA	STAT3_L_mismatch_2	-285
						Sprr1a	-1	TTAGAGGAA	STAT3_L_mismatch_2	-807
						Sprr1a	-1	TTCATGGAA	STAT3_L_mismatch_2	-913
						Sprr1a	-1	TTCCAGGAC	STAT3_R_mismatch_1	-24
						Sprr1a	-1	TTCCCAGAA	STAT3_R_mismatch_1	-2372
						Sprr1a	-1	TTCCTGGAG	STAT3_R_mismatch_1	-1250
						Sprr1a	-1	TTCCAGAAC	STAT3_R_mismatch_2	-1637
						Sprr1a	-1	TTCCAGGAC	STAT3_R_mismatch_2	-24
						Sprr1a	-1	TTCCATGGA	STAT3_R_mismatch_2	-1729
						Sprr1a	-1	TTCCCAGAA	STAT3_R_mismatch_2	-2372
						Sprr1a	-1	TTCCTGGAG	STAT3_R_mismatch_2	-1250
						Sprr1a	-1	TTCCTTGGA	STAT3_R_mismatch_2	-2015
						Syk	1	CTCCAGGAA	STAT3_L_mismatch_1	-2302
						Syk	1	CTCCAGGAA	STAT3_L_mismatch_2	-2302
						Syk	1	TGACAGGAA	STAT3_L_mismatch_2	-2374
						Syk	1	TTCCCAGAA	STAT3_R_mismatch_1	-26
						Syk	1	TTCCCAGAA	STAT3_R_mismatch_2	-26
						Syk	1	TTCCGTGGA	STAT3_R_mismatch_2	-407
						Syna	-1	GTCCTGGAA	STAT3_L_mismatch_1	-2083
						Syna	-1	TCCCTGGAA	STAT3_L_mismatch_1	[-2297 -1866]
						Syna	-1	TTGCGGGAA	STAT3_L_mismatch_1	-1021
						Syna	-1	ACCCTGGAA	STAT3_L_mismatch_2	-2739
						Syna	-1	GTCCTGGAA	STAT3_L_mismatch_2	-2083
						Syna	-1	TCCCTGGAA	STAT3_L_mismatch_2	[-2297 -1866]
						Syna	-1	TGCTGGGAA	STAT3_L_mismatch_2	-2759
						Syna	-1	TTCCAGTGA	STAT3_R_mismatch_2	-1562
						Syna	-1	TTCCCTGGA	STAT3_R_mismatch_2	[-2298 -1867]
						Tbx21	-1	CTGCTGGAA	STAT3_L_mismatch_2	-27
						Tbx21	-1	TGCATGGAA	STAT3_L_mismatch_2	-2323
						Tbx21	-1	TTATTGGAA	STAT3_L_mismatch_2	-1132
						Tbx21	-1	TTCCAGGAC	STAT3_R_mismatch_1	-453
						Tbx21	-1	TTCCAGGAC	STAT3_R_mismatch_2	-453
						Tbx21	-1	TTCCCAGAT	STAT3_R_mismatch_2	-370
						Tbx21	-1	TTCCTGGCG	STAT3_R_mismatch_2	-1821
						Tchh	1	TGCCAGGAA	STAT3_L_mismatch_1	-2977
						Tchh	1	TTCTGGGAA	STAT3_L_mismatch_1	-1266
						Tchh	1	TCACAGGAA	STAT3_L_mismatch_2	-1290
						Tchh	1	TGCCAGGAA	STAT3_L_mismatch_2	-2977
						Tchh	1	TTATGGGAA	STAT3_L_mismatch_2	-873
						Tchh	1	TTCTGGGAA	STAT3_L_mismatch_2	-1266
						Tchh	1	TTCCTGGAG	STAT3_R_mismatch_1	-1697
						Tchh	1	TTCCAGAAG	STAT3_R_mismatch_2	[-2661 -1427]
						Tchh	1	TTCCATAAA	STAT3_R_mismatch_2	-2120
						Tchh	1	TTCCCAGAG	STAT3_R_mismatch_2	-813
						Tchh	1	TTCCTGAAT	STAT3_R_mismatch_2	-173
						Tchh	1	TTCCTGGAG	STAT3_R_mismatch_2	-1697
						Tdrd6	-1	ATCCTGGAA	STAT3_L_mismatch_1	-333
						Tdrd6	-1	TCCCAGGAA	STAT3_L_mismatch_1	-2974
						Tdrd6	-1	ATCCTGGAA	STAT3_L_mismatch_2	-333
						Tdrd6	-1	CGCCAGGAA	STAT3_L_mismatch_2	-260
						Tdrd6	-1	GCCCAGGAA	STAT3_L_mismatch_2	-531
						Tdrd6	-1	TCCCAGGAA	STAT3_L_mismatch_2	-2974
						Tdrd6	-1	TCCTTGGAA	STAT3_L_mismatch_2	-1782
						Tdrd6	-1	TTCCATAAA	STAT3_R_mismatch_2	-1461
						Tdrd6	-1	TTCCCAGGA	STAT3_R_mismatch_2	-2975
						Tdrd6	-1	TTCCTTAAA	STAT3_R_mismatch_2	-2170
						Tdrd6	-1	TTCCTTGGA	STAT3_R_mismatch_2	-1783
						Tfap2b	1	GTCCTGGAA	STAT3_L_mismatch_1	-116
						Tfap2b	1	TGCCTGGAA	STAT3_L_mismatch_1	-1056
						Tfap2b	1	AGCCAGGAA	STAT3_L_mismatch_2	-2859
						Tfap2b	1	GTCCTGGAA	STAT3_L_mismatch_2	-116
						Tfap2b	1	TGCCTGGAA	STAT3_L_mismatch_2	-1056
						Tfap2b	1	TTCCAAGCA	STAT3_R_mismatch_2	-2574
						Tfap2b	1	TTCCTGATA	STAT3_R_mismatch_2	-1098
						Thbs2	-1	TAGCAGGAA	STAT3_L_mismatch_2	-2325
						Thbs2	-1	TCACAGGAA	STAT3_L_mismatch_2	-295
						Thbs2	-1	TGTCTGGAA	STAT3_L_mismatch_2	-2891
						Thbs2	-1	TTCCTGGAC	STAT3_R_mismatch_1	-466
						Thbs2	-1	TTCCAAGGA	STAT3_R_mismatch_2	-2283
						Thbs2	-1	TTCCACGGA	STAT3_R_mismatch_2	-799
						Thbs2	-1	TTCCTGAGA	STAT3_R_mismatch_2	-2958
						Thbs2	-1	TTCCTGGAC	STAT3_R_mismatch_2	-466
						Thbs2	-1	TTCCTGGTG	STAT3_R_mismatch_2	-81
						Tmem184a	-1	TTCCTGGAA	STAT3_canonical	-1164
						Tmem184a	-1	TTCTAGGAA	STAT3_L_mismatch_1	-2409
						Tmem184a	-1	GTCTGGGAA	STAT3_L_mismatch_2	-1935
						Tmem184a	-1	TTCTAGGAA	STAT3_L_mismatch_2	-2409
						Tmem184a	-1	TTCCAGAAA	STAT3_R_mismatch_1	-2952
						Tmem184a	-1	TTCCCAGAC	STAT3_R_mismatch_2	-2666
						Tmem200a	-1	CTCCTGGAA	STAT3_L_mismatch_1	-2500
						Tmem200a	-1	ATCGTGGAA	STAT3_L_mismatch_2	-1090
						Tmem200a	-1	CACCAGGAA	STAT3_L_mismatch_2	-2967
						Tmem200a	-1	CTCCTGGAA	STAT3_L_mismatch_2	-2500
						Tmem200a	-1	GTCTGGGAA	STAT3_L_mismatch_2	-673
						Tmem200a	-1	TCCAAGGAA	STAT3_L_mismatch_2	-1048
						Tmem200a	-1	TTCCTTCAA	STAT3_R_mismatch_2	-2744
						Tmem44	-1	TTCCAGGAA	STAT3_canonical	-2233
						Tmem44	-1	TTGCAGGAA	STAT3_L_mismatch_1	-2584
						Tmem44	-1	TCCTGGGAA	STAT3_L_mismatch_2	-2786
						Tmem44	-1	TCCTTGGAA	STAT3_L_mismatch_2	-2621
						Tmem44	-1	TTGCAGGAA	STAT3_L_mismatch_2	-2584
						Tmem44	-1	TTCCAGGAG	STAT3_R_mismatch_1	-2968
						Tmem44	-1	TTCCAGGCA	STAT3_R_mismatch_1	-630
						Tmem44	-1	TTCCACGGA	STAT3_R_mismatch_2	-1022
						Tmem44	-1	TTCCAGGAG	STAT3_R_mismatch_2	-2968
						Tmem44	-1	TTCCAGGCA	STAT3_R_mismatch_2	-630
						Tmem44	-1	TTCCATGGA	STAT3_R_mismatch_2	-1405
						Tmem44	-1	TTCCCAGGA	STAT3_R_mismatch_2	-1603
						Tmem44	-1	TTCCTGCAG	STAT3_R_mismatch_2	-2939
						Tmem45a	-1	TTCCCAGGA	STAT3_R_mismatch_2	-1265
						Tmem47	1	GACCTGGAA	STAT3_L_mismatch_2	-937
						Tmem47	1	TTTGTGGAA	STAT3_L_mismatch_2	-1168
						Tmem47	1	TTCCAGTCA	STAT3_R_mismatch_2	-2970
						Trps1	-1	GACCAGGAA	STAT3_L_mismatch_2	-1603
						Trps1	-1	TTCCAGGAT	STAT3_R_mismatch_1	-688
						Trps1	-1	TTCCAGTAA	STAT3_R_mismatch_1	-2998
						Trps1	-1	TTCCTGGTA	STAT3_R_mismatch_1	-618
						Trps1	-1	TTCCAATAA	STAT3_R_mismatch_2	-43
						Trps1	-1	TTCCAGGAT	STAT3_R_mismatch_2	-688
						Trps1	-1	TTCCAGTAA	STAT3_R_mismatch_2	-2998
						Tshz2	1	TTACAGGAA	STAT3_L_mismatch_1	-2795
						Tshz2	1	TCACTGGAA	STAT3_L_mismatch_2	-794
						Tshz2	1	TTCCCAGAA	STAT3_R_mismatch_1	[-2836 -1311]
						Tshz2	1	TTCCAAGAC	STAT3_R_mismatch_2	-1559
						Tshz2	1	TTCCATAAA	STAT3_R_mismatch_2	-179
						Tshz2	1	TTCCATCAA	STAT3_R_mismatch_2	-294
						Tshz2	1	TTCCCAGAA	STAT3_R_mismatch_2	[-2836 -1311]
						Tshz2	1	TTCCCGGTC	STAT3_R_mismatch_2	-1800
						Tshz2	1	TTCCCTGCA	STAT3_R_mismatch_2	-1491
						Tspan11	1	TTCCAGGAA	STAT3_canonical	[-2922 -1170]
						Tspan11	1	ATCCAGGAA	STAT3_L_mismatch_1	-991
						Tspan11	1	TGCCAGGAA	STAT3_L_mismatch_1	-1645
						Tspan11	1	GTCAGGGAA	STAT3_L_mismatch_2	-2693
						Tspan11	1	TGCCAGGAA	STAT3_L_mismatch_2	-1645
						Tspan11	1	TTCCAAGAG	STAT3_R_mismatch_2	-1033
						Tspan11	1	TTCCAAGTA	STAT3_R_mismatch_2	-1319
						Tspan11	1	TTCCAGATA	STAT3_R_mismatch_2	-436
						Tspan13	-1	TTCTGGGAA	STAT3_L_mismatch_1	-1609
						Tspan13	-1	TTCTGGGAA	STAT3_L_mismatch_2	-1609
						Unc5c	1	TCCATGGAA	STAT3_L_mismatch_2	-1861
						Unc5c	1	TTCCCCGTA	STAT3_R_mismatch_2	-22
						Vat1l	1	TCCCAGGAA	STAT3_L_mismatch_1	-2755
						Vat1l	1	TTGCTGGAA	STAT3_L_mismatch_1	-1105
						Vat1l	1	ACCCTGGAA	STAT3_L_mismatch_2	-1170
						Vat1l	1	TAGCAGGAA	STAT3_L_mismatch_2	-742
						Vat1l	1	TCCCAGGAA	STAT3_L_mismatch_2	-2755
						Vat1l	1	TTGCTGGAA	STAT3_L_mismatch_2	-1105
						Vat1l	1	TTCCTAGAA	STAT3_R_mismatch_1	-710
						Vat1l	1	TTCCTGGGA	STAT3_R_mismatch_1	-2527
						Vat1l	1	TTCCAGAGA	STAT3_R_mismatch_2	-2292
						Vat1l	1	TTCCAGGTG	STAT3_R_mismatch_2	-1545
						Vat1l	1	TTCCTACAA	STAT3_R_mismatch_2	-1960
						Vat1l	1	TTCCTAGAA	STAT3_R_mismatch_2	-710
						Vat1l	1	TTCCTGAGA	STAT3_R_mismatch_2	-1970
						Vat1l	1	TTCCTGGGA	STAT3_R_mismatch_2	-2527
						Xkrx	-1	TTCTTGGAA	STAT3_L_mismatch_1	-900
						Xkrx	-1	CGCCTGGAA	STAT3_L_mismatch_2	-306
						Xkrx	-1	TGCTGGGAA	STAT3_L_mismatch_2	-2746
						Xkrx	-1	TTCCGAGGA	STAT3_R_mismatch_2	-688
						Zbtb32	-1	AGCCAGGAA	STAT3_L_mismatch_2	-10
						Zbtb32	-1	TTCCAGCTA	STAT3_R_mismatch_2	-1539
						Zbtb32	-1	TTCCCGCTA	STAT3_R_mismatch_2	-2724
						Zbtb32	-1	TTCCCTGCA	STAT3_R_mismatch_2	-361
						Zc2hc1c	1	TTCCATAAA	STAT3_R_mismatch_2	-310
						Zc2hc1c	1	TTCCCTGAG	STAT3_R_mismatch_2	-818
						Zc2hc1c	1	TTCCTGGGC	STAT3_R_mismatch_2	-1589
						Zfhx4	1	TTCCATGAA	STAT3_R_mismatch_1	-1896
						Zfhx4	1	TTCCATGAA	STAT3_R_mismatch_2	-1896
						Zfp345	-1	ATCCTGGAA	STAT3_L_mismatch_1	-2362
						Zfp345	-1	ATCCTGGAA	STAT3_L_mismatch_2	-2362
						Zfp345	-1	CTCTTGGAA	STAT3_L_mismatch_2	-2605
						Zfp345	-1	TGCTAGGAA	STAT3_L_mismatch_2	-1195
						Zfp345	-1	TGCTGGGAA	STAT3_L_mismatch_2	-568
						Zfp345	-1	TTCCTGGTA	STAT3_R_mismatch_1	-2974
						Zfp345	-1	TTCCACGGA	STAT3_R_mismatch_2	-2075
						Zfp455	1	TTTCAGGAA	STAT3_L_mismatch_1	-683
						Zfp455	1	CTCATGGAA	STAT3_L_mismatch_2	-476
						Zfp455	1	TAGCTGGAA	STAT3_L_mismatch_2	-2950
						Zfp455	1	TATCTGGAA	STAT3_L_mismatch_2	-2720
						Zfp455	1	TTGAAGGAA	STAT3_L_mismatch_2	-179
						Zfp455	1	TTTCAGGAA	STAT3_L_mismatch_2	-683
						Zfp455	1	TTCCTGGGT	STAT3_R_mismatch_2	-557
						Zfp455	1	TTCCTGGTG	STAT3_R_mismatch_2	-41
						Zfp457	-1	TTCCCGGAA	STAT3_canonical	-163
						Zfp457	-1	TTCCGGGAA	STAT3_canonical	-968
						Zfp457	-1	TCCCAGGAA	STAT3_L_mismatch_1	-582
						Zfp457	-1	TCCCAGGAA	STAT3_L_mismatch_2	-582
						Zfp457	-1	TTGAGGGAA	STAT3_L_mismatch_2	-2779
						Zfp457	-1	TTGTGGGAA	STAT3_L_mismatch_2	-139
						Zfp457	-1	TTCCAAGAA	STAT3_R_mismatch_1	-2860
						Zfp457	-1	TTCCTGTAA	STAT3_R_mismatch_1	-2820
						Zfp457	-1	TTCCAGACA	STAT3_R_mismatch_2	-2525
						Zfp457	-1	TTCCTGGTC	STAT3_R_mismatch_2	-1472
						Zfp772	-1	ACCCTGGAA	STAT3_L_mismatch_2	-2715
						Zfp772	-1	CTCAAGGAA	STAT3_L_mismatch_2	-379
						Zfp772	-1	GTTCTGGAA	STAT3_L_mismatch_2	-422
						Zfp772	-1	TTCCTGCAT	STAT3_R_mismatch_2	-2887
						Zfp772	-1	TTCCTGGCG	STAT3_R_mismatch_2	-294
						Zfp772	-1	TTCCTGGCT	STAT3_R_mismatch_2	-733
						Zmynd15	1	ATCCAGGAA	STAT3_L_mismatch_1	-1996
						Zmynd15	1	TGTCCGGAA	STAT3_L_mismatch_2	-948
						Zmynd15	1	TTCCAGGAC	STAT3_R_mismatch_1	-2857
						Zmynd15	1	TTCCCGGCA	STAT3_R_mismatch_1	-2177
						Zmynd15	1	TTCCAGCGA	STAT3_R_mismatch_2	-1431
						Zmynd15	1	TTCCAGGAC	STAT3_R_mismatch_2	-2857
						Zmynd15	1	TTCCCGAAG	STAT3_R_mismatch_2	-748
						Zmynd15	1	TTCCCTGGA	STAT3_R_mismatch_2	-624
