# Supplementary material for: Stat3 oxidation-dependent regulation of gene expression impacts on developmental processes and involves cooperation with Hif-1α
Source: PLoS One. 2020 Dec 17;15(12):e0244255. doi: 10.1371/journal.pone.0244255 (PMC7746180; doi:10.1371/journal.pone.0244255)
Supplement: S9 Table — (XLSX) [file pone.0244255.s013.xlsx]

## Sheet: Supplementary Table 9
Gene	Strand	Motif	Type	Position in 3K upstream region from ATG				Gene	Type				Gene	Type
Zc2hc1c	1	ACGTG	HIF_canonical	[-1798 -1563]				Zc2hc1c	HIF_canonical				Gm14305	API_canonical
Apol8	-1	ACGTG	HIF_canonical	[-1516 -857 -496]				Apol8	HIF_canonical				Edil3	API_canonical
Bcl11b	-1	ACGTG	HIF_canonical	[-2562 -1720 -1157]				Bcl11b	HIF_canonical				Lrrk2	API_canonical
Dkk3	-1	ACGTG	HIF_canonical	[-1746 -1536]				Dkk3	HIF_canonical				Pcdhb19	API_canonical
Gnao1	1	ACGTG	HIF_canonical	[-1517 -516]				Gnao1	HIF_canonical				Plag1	API_canonical
Lrrk2	1	ACGTG	HIF_canonical	-973				Lrrk2	HIF_canonical				Adamts12	API_canonical
Lrrtm2	-1	ACGTG	HIF_canonical	[-2036 -1159]				Lrrtm2	HIF_canonical				Ogn	API_canonical
Osr2	1	ACGTG	HIF_canonical	-1088				Osr2	HIF_canonical				C530008M17Rik	API_canonical
Pdgfrb	1	ACGTG	HIF_canonical	-989				Pdgfrb	HIF_canonical				Col12a1	API_canonical
Plag1	-1	ACGTG	HIF_canonical	-515				Plag1	HIF_canonical				Fam181b	API_canonical
S1pr1	-1	ACGTG	HIF_canonical	-506				S1pr1	HIF_canonical				Lrch2	API_canonical
Syk	1	ACGTG	HIF_canonical	[-2957 -1666]				Syk	HIF_canonical				Ly6a	API_canonical
Thbs2	-1	ACGTG	HIF_canonical	[-2754 -93]				Thbs2	HIF_canonical				Pdgfd	API_canonical
Tmem200a	-1	ACGTG	HIF_canonical	[-877 -865 -116]				Tmem200a	HIF_canonical				Sgcd	API_canonical
Tspan11	1	ACGTG	HIF_canonical	[-2754 -2326 -360]				Tspan11	HIF_canonical				Zfhx4	API_canonical
Vat1l	1	ACGTG	HIF_canonical	-2864				Vat1l	HIF_canonical				Cd14	API_canonical
Adam19	1	ACGTG	HIF_canonical	-1740				Adam19	HIF_canonical				Epsti1	API_canonical
Adamts12	1	ACGTG	HIF_canonical	-2729				Adamts12	HIF_canonical				Lad1	API_canonical
Adra1d	-1	ACGTG	HIF_canonical	-1048				Adra1d	HIF_canonical				Myom3	API_canonical
Esrrg	1	ACGTG	HIF_canonical	-1046				Esrrg	HIF_canonical				Tchh	API_canonical
Osr1	1	ACGTG	HIF_canonical	[-2627 -483]				Osr1	HIF_canonical				Sprr1a	API_canonical
Rgma	1	ACGTG	HIF_canonical	-1372				Rgma	HIF_canonical				Aplnr	API_canonical
Abi3bp	1	ACGTG	HIF_canonical	-877				Abi3bp	HIF_canonical				Catsperg1	API_canonical
Adamtsl3	1	ACGTG	HIF_canonical	-1339				Adamtsl3	HIF_canonical				Hilpda	API_canonical
Aff3	-1	ACGTG	HIF_canonical	[-2899 -2678 -2139 -180]				Aff3	HIF_canonical				Neil2	API_canonical
Bnc2	-1	ACGTG	HIF_canonical	[-1627 -1005]				Bnc2	HIF_canonical				Plcd4	API_canonical
C530008M17Rik	1	ACGTG	HIF_canonical	-33				C530008M17Rik	HIF_canonical				Prr15	API_canonical
Chic1	1	ACGTG	HIF_canonical	[-2886 -4]				Chic1	HIF_canonical				Zfp345	API_canonical
Col12a1	-1	ACGTG	HIF_canonical	[-2783 -470 -124]				Col12a1	HIF_canonical				Gdf9	API_canonical
Cpeb1	-1	ACGTG	HIF_canonical	-1419				Cpeb1	HIF_canonical				Mgarp	API_canonical
Dysf	1	ACGTG	HIF_canonical	[-2516 -1120]				Dysf	HIF_canonical				Nlrp3	API_canonical
Etv1	1	ACGTG	HIF_canonical	[-2852 -2726 -2365 -707]				Etv1	HIF_canonical				Zmynd15	API_canonical
Fam181b	1	ACGTG	HIF_canonical	[-988 -939]				Fam181b	HIF_canonical				Gnao1	API_canonical
Fat4	1	ACGTG	HIF_canonical	-356				Fat4	HIF_canonical				Lpar4	API_canonical
Fgf7	1	ACGTG	HIF_canonical	[-1666 -394]				Fgf7	HIF_canonical				Adam19	API_canonical
Hey2	-1	ACGTG	HIF_canonical	-1131				Hey2	HIF_canonical				Aspn	API_canonical
Lrch2	-1	ACGTG	HIF_canonical	-725				Lrch2	HIF_canonical				Esrrg	API_canonical
Mecom	-1	ACGTG	HIF_canonical	-1257				Mecom	HIF_canonical				Bach2	API_canonical
Myo7a	-1	ACGTG	HIF_canonical	[-533 -339]				Myo7a	HIF_canonical				Calhm2	API_canonical
Nav2	1	ACGTG	HIF_canonical	-2800				Nav2	HIF_canonical				Cpeb1	API_canonical
Pdgfd	1	ACGTG	HIF_canonical	-2659				Pdgfd	HIF_canonical				Myo7a	API_canonical
Piezo2	-1	ACGTG	HIF_canonical	[-2691 -2301]				Piezo2	HIF_canonical				Nav2	API_canonical
Pou3f3	1	ACGTG	HIF_canonical	-1151				Pou3f3	HIF_canonical				Slc1a6	API_canonical
Prune2	1	ACGTG	HIF_canonical	[-1824 -1727 -1393]				Prune2	HIF_canonical				Tmem45a	API_canonical
Rspo2	-1	ACGTG	HIF_canonical	[-1996 -639]				Rspo2	HIF_canonical				Angptl4	API_canonical
Slc1a6	1	ACGTG	HIF_canonical	[-2794 -1850]				Slc1a6	HIF_canonical				Grhl1	API_canonical
Tfap2b	1	ACGTG	HIF_canonical	[-2865 -1176]				Tfap2b	HIF_canonical				Gsto2	API_canonical
Tmem47	1	ACGTG	HIF_canonical	-491				Tmem47	HIF_canonical				Ccdc88b	API_canonical
Tshz2	1	ACGTG	HIF_canonical	-160				Tshz2	HIF_canonical				Frs3	API_canonical
Unc5c	1	ACGTG	HIF_canonical	-1522				Unc5c	HIF_canonical				Gnal	API_canonical
Zfhx4	1	ACGTG	HIF_canonical	[-2082 -803]				Zfhx4	HIF_canonical				Krt79	API_canonical
Anpep	-1	ACGTG	HIF_canonical	-1354				Anpep	HIF_canonical				Muc13	API_canonical
Cxxc4	1	ACGTG	HIF_canonical	-363				Cxxc4	HIF_canonical				Prr9	API_canonical
Dlx4	-1	ACGTG	HIF_canonical	[-2885 -1103]				Dlx4	HIF_canonical				Smco1	API_canonical
Gpr132	-1	ACGTG	HIF_canonical	-2965				Gpr132	HIF_canonical				Snai3	API_canonical
Icam1	1	ACGTG	HIF_canonical	-1311				Icam1	HIF_canonical				Zbtb32	API_canonical
Myom3	1	ACGTG	HIF_canonical	-1297				Myom3	HIF_canonical				2610528A11Rik	API_canonical
Sp8	1	ACGTG	HIF_canonical	-2070				Sp8	HIF_canonical				Fam71a	API_canonical
Tchh	1	ACGTG	HIF_canonical	[-1727 -1145]				Tchh	HIF_canonical				Il17f	API_canonical
Tmem44	-1	ACGTG	HIF_canonical	-1787				Tmem44	HIF_canonical				Lrrc23	API_canonical
Zfp455	1	ACGTG	HIF_canonical	-589				Zfp455	HIF_canonical				Syna	API_canonical
Cdh1	1	ACGTG	HIF_canonical	[-2172 -1872 -526]				Cdh1	HIF_canonical				Zfp457	API_canonical
Evpl	-1	ACGTG	HIF_canonical	-2722				Evpl	HIF_canonical				Zc2hc1c	API_canonical
Grhl1	1	ACGTG	HIF_canonical	[-2505 -617]				Grhl1	HIF_canonical				Apol8	API_canonical
Gsto2	1	ACGTG	HIF_canonical	[-2923 -801]				Gsto2	HIF_canonical				Tmem200a	API_canonical
Ptpn6	-1	ACGTG	HIF_canonical	[-358 -64]				Ptpn6	HIF_canonical				Tspan11	API_canonical
1700001P01Rik	-1	ACGTG	HIF_canonical	[-2403 -1984 -1403 -258]				1700001P01Rik	HIF_canonical				Adh7	API_canonical
Acap1	-1	ACGTG	HIF_canonical	[-2297 -1764]				Acap1	HIF_canonical				Bnc2	API_canonical
Actn3	-1	ACGTG	HIF_canonical	-1653				Actn3	HIF_canonical				Lmod1	API_canonical
Car7	1	ACGTG	HIF_canonical	-735				Car7	HIF_canonical				Nhs	API_canonical
Catsperg1	-1	ACGTG	HIF_canonical	[-2271 -1983 -1217]				Catsperg1	HIF_canonical				Rtn4r	API_canonical
Cnr2	1	ACGTG	HIF_canonical	-282				Cnr2	HIF_canonical				Tmem47	API_canonical
Crybb3	-1	ACGTG	HIF_canonical	[-2673 -2421]				Crybb3	HIF_canonical				Trps1	API_canonical
Cyp27a1	1	ACGTG	HIF_canonical	[-2650 -2102 -497]				Cyp27a1	HIF_canonical				Gpr132	API_canonical
Fgf21	-1	ACGTG	HIF_canonical	-232				Fgf21	HIF_canonical				Lck	API_canonical
Foxj1	-1	ACGTG	HIF_canonical	[-2846 -1819]				Foxj1	HIF_canonical				Evpl	API_canonical
Gnal	1	ACGTG	HIF_canonical	-2728				Gnal	HIF_canonical				Ptpn6	API_canonical
Hilpda	1	ACGTG	HIF_canonical	-2122				Hilpda	HIF_canonical				Car7	API_canonical
Hpx	-1	ACGTG	HIF_canonical	-2564				Hpx	HIF_canonical				Cyp27a1	API_canonical
Kcnb1	-1	ACGTG	HIF_canonical	[-2249 -1699]				Kcnb1	HIF_canonical				Mmp9	API_canonical
Kcnu1	1	ACGTG	HIF_canonical	[-1975 -683]				Kcnu1	HIF_canonical				Oas1b	API_canonical
Lrrd1	1	ACGTG	HIF_canonical	-1946				Lrrd1	HIF_canonical				Oprl1	API_canonical
Muc13	1	ACGTG	HIF_canonical	-1669				Muc13	HIF_canonical				Rhov	API_canonical
Myo16	1	ACGTG	HIF_canonical	-2771				Myo16	HIF_canonical				Tmem184a	API_canonical
Neil2	-1	ACGTG	HIF_canonical	[-1836 -622 -308]				Neil2	HIF_canonical				Zfp772	API_canonical
Neurl3	-1	ACGTG	HIF_canonical	-113				Neurl3	HIF_canonical				Asprv1	API_canonical
Oas1b	1	ACGTG	HIF_canonical	[-2201 -294]				Oas1b	HIF_canonical				Dnajc28	API_canonical
Prr9	-1	ACGTG	HIF_canonical	[-2875 -686]				Prr9	HIF_canonical				Gm9573	API_canonical
Rhov	-1	ACGTG	HIF_canonical	[-2153 -1023]				Rhov	HIF_canonical				Gpr152	API_canonical
Sarm1	-1	ACGTG	HIF_canonical	-551				Sarm1	HIF_canonical				Lrrtm2	API_canonical
Tbx21	-1	ACGTG	HIF_canonical	[-2212 -793]				Tbx21	HIF_canonical				S1pr1	API_canonical
Tdrd6	-1	ACGTG	HIF_canonical	-1386				Tdrd6	HIF_canonical				Fgf7	API_canonical
Tmem184a	-1	ACGTG	HIF_canonical	-2657				Tmem184a	HIF_canonical				Mecom	API_canonical
Tspan13	-1	ACGTG	HIF_canonical	-1714				Tspan13	HIF_canonical				Slc8a1	API_canonical
Xkrx	-1	ACGTG	HIF_canonical	[-2541 -2220]				Xkrx	HIF_canonical				Tspan13	API_canonical
Zbtb32	-1	ACGTG	HIF_canonical	-1374				Zbtb32	HIF_canonical				Xkrx	API_canonical
Zfp345	-1	ACGTG	HIF_canonical	-2796				Zfp345	HIF_canonical				Ermap	API_canonical
2610528A11Rik	-1	ACGTG	HIF_canonical	-216				2610528A11Rik	HIF_canonical				Gjc2	API_canonical
Asprv1	1	ACGTG	HIF_canonical	[-2540 -1971]				Asprv1	HIF_canonical
Dnajc28	-1	ACGTG	HIF_canonical	-2440				Dnajc28	HIF_canonical
Ermap	-1	ACGTG	HIF_canonical	-2692				Ermap	HIF_canonical
Fam71a	-1	ACGTG	HIF_canonical	-1647				Fam71a	HIF_canonical
Fam71f2	1	ACGTG	HIF_canonical	[-2325 -1305]				Fam71f2	HIF_canonical
Gdf9	1	ACGTG	HIF_canonical	[-2756 -2553 -2390 -439]				Gdf9	HIF_canonical
Gjc2	-1	ACGTG	HIF_canonical	[-2945 -2172]				Gjc2	HIF_canonical
Gpr152	1	ACGTG	HIF_canonical	-303				Gpr152	HIF_canonical
Gpr152	1	ACGTG	HIF_canonical	-303				Hhipl2	HIF_canonical
Hhipl2	1	ACGTG	HIF_canonical	[-728 -656]				Mgarp	HIF_canonical
Mgarp	-1	ACGTG	HIF_canonical	-89				Nlrp3	HIF_canonical
Nlrp3	1	ACGTG	HIF_canonical	-1368				Piwil2	HIF_canonical
Piwil2	-1	ACGTG	HIF_canonical	[-2256 -2150]				Syna	HIF_canonical
Syna	-1	ACGTG	HIF_canonical	-1829				Zfp457	HIF_canonical
Zfp457	-1	ACGTG	HIF_canonical	[-322 -313]				Gm3558	HIF_canonical
Gm3558	-1	ACGTG	HIF_canonical	-1846				Gm14305	HIF_canonical
Gm14305	1	GCGTG	HIF_canonical	-1939				Ebf1	HIF_canonical
Zc2hc1c	1	GCGTG	HIF_canonical	[-2317 -2311 -871]				Edil3	HIF_canonical
Apol8	-1	GCGTG	HIF_canonical	-400				Lpar4	HIF_canonical
Bcl11b	-1	GCGTG	HIF_canonical	[-1688 -1093]				Pcdh19	HIF_canonical
Dkk3	-1	GCGTG	HIF_canonical	[-726 -250]				Pcdhb19	HIF_canonical
Ebf1	1	GCGTG	HIF_canonical	-927				Per3	HIF_canonical
Edil3	1	GCGTG	HIF_canonical	-378				Cacna1h	HIF_canonical
Gnao1	1	GCGTG	HIF_canonical	-1354				Adh7	HIF_canonical
Lpar4	1	GCGTG	HIF_canonical	-272				Adrb2	HIF_canonical
Osr2	1	GCGTG	HIF_canonical	[-2342 -653 -100]				Cldn1	HIF_canonical
Pcdh19	-1	GCGTG	HIF_canonical	-369				Lmod1	HIF_canonical
Pcdhb19	1	GCGTG	HIF_canonical	[-2117 -2099]				Lynx1	HIF_canonical
Pdgfrb	1	GCGTG	HIF_canonical	-2254				Mab21l1	HIF_canonical
Per3	-1	GCGTG	HIF_canonical	-108				Rtn4r	HIF_canonical
Plag1	-1	GCGTG	HIF_canonical	[-736 -731 -357 -209]				Slc8a1	HIF_canonical
S1pr1	-1	GCGTG	HIF_canonical	[-2459 -2414 -1086 -483]				Tmem45a	HIF_canonical
Syk	1	GCGTG	HIF_canonical	-1333				Angptl4	HIF_canonical
Tspan11	1	GCGTG	HIF_canonical	[-1439 -293]				Cd14	HIF_canonical
Adam19	1	GCGTG	HIF_canonical	[-2920 -182]				Lad1	HIF_canonical
Adamts12	1	GCGTG	HIF_canonical	-483				Cd274	HIF_canonical
Cacna1h	-1	GCGTG	HIF_canonical	-1087				Dlx3	HIF_canonical
Rgma	1	GCGTG	HIF_canonical	[-2194 -1388 -701 -83]				Gch1	HIF_canonical
Abi3bp	1	GCGTG	HIF_canonical	-1582				Ccdc88b	HIF_canonical
Adamtsl3	1	GCGTG	HIF_canonical	-2897				Krt79	HIF_canonical
Adh7	1	GCGTG	HIF_canonical	-2800				Mmp9	HIF_canonical
Adrb2	-1	GCGTG	HIF_canonical	-606				Plcd4	HIF_canonical
Aff3	-1	GCGTG	HIF_canonical	[-2995 -2644 -1810]				Plekha4	HIF_canonical
Bnc2	-1	GCGTG	HIF_canonical	[-2255 -1077]				Prr15	HIF_canonical
C530008M17Rik	1	GCGTG	HIF_canonical	[-2716 -2608 -859]				Selplg	HIF_canonical
Cldn1	-1	GCGTG	HIF_canonical	-1701				Smco1	HIF_canonical
Dysf	1	GCGTG	HIF_canonical	[-1364 -1347 -1333 -360]				Snai3	HIF_canonical
Etv1	1	GCGTG	HIF_canonical	[-1047 -525]				Zfp772	HIF_canonical
Fam181b	1	GCGTG	HIF_canonical	-955				Asic4	HIF_canonical
Fat4	1	GCGTG	HIF_canonical	-1155				Gm9573	HIF_canonical
Fgf7	1	GCGTG	HIF_canonical	-1244				Hspa1a	HIF_canonical
Hey2	-1	GCGTG	HIF_canonical	[-2368 -2097 -180 -140]				Lgals4	HIF_canonical
Lmod1	1	GCGTG	HIF_canonical	[-718 -400]				Scn4a	HIF_canonical
Lrch2	-1	GCGTG	HIF_canonical	-1343				Slc39a4	HIF_canonical
Lynx1	-1	GCGTG	HIF_canonical	-1143
Mab21l1	1	GCGTG	HIF_canonical	[-2745 -105]
Mecom	-1	GCGTG	HIF_canonical	[-164 -154]
Myo7a	-1	GCGTG	HIF_canonical	[-1978 -1430 -471]
Piezo2	-1	GCGTG	HIF_canonical	[-977 -476]
Pou3f3	1	GCGTG	HIF_canonical	[-2352 -2008 -1909 -1637]
Prune2	1	GCGTG	HIF_canonical	[-272 -180]
Rspo2	-1	GCGTG	HIF_canonical	-303
Rtn4r	1	GCGTG	HIF_canonical	-485
Rtn4r	1	GCGTG	HIF_canonical	-485
Slc8a1	-1	GCGTG	HIF_canonical	-2973
Tfap2b	1	GCGTG	HIF_canonical	-2549
Tmem45a	-1	GCGTG	HIF_canonical	-2652
Tmem47	1	GCGTG	HIF_canonical	[-1312 -854]
Tshz2	1	GCGTG	HIF_canonical	[-1380 -109]
Unc5c	1	GCGTG	HIF_canonical	[-804 -645]
Angptl4	-1	GCGTG	HIF_canonical	[-1137 -1118 -752]
Anpep	-1	GCGTG	HIF_canonical	[-2522 -1071]
Cd14	-1	GCGTG	HIF_canonical	-1085
Dlx4	-1	GCGTG	HIF_canonical	[-2962 -2032 -749 -720 -705 -548 -44]
Gpr132	-1	GCGTG	HIF_canonical	-2241
Icam1	1	GCGTG	HIF_canonical	[-2260 -336]
Lad1	1	GCGTG	HIF_canonical	-262
Myom3	1	GCGTG	HIF_canonical	[-2385 -1246 -514]
Sp8	1	GCGTG	HIF_canonical	-282
Zfp455	1	GCGTG	HIF_canonical	[-2525 -302]
Cd274	1	GCGTG	HIF_canonical	-2561
Cdh1	1	GCGTG	HIF_canonical	[-2249 -2241]
Dlx3	1	GCGTG	HIF_canonical	-309
Evpl	-1	GCGTG	HIF_canonical	-1739
Gch1	-1	GCGTG	HIF_canonical	[-2994 -2676 -1856 -1790]
Grhl1	1	GCGTG	HIF_canonical	[-1779 -329]
Gsto2	1	GCGTG	HIF_canonical	-505
Ptpn6	-1	GCGTG	HIF_canonical	[-2786 -379]
1700001P01Rik	-1	GCGTG	HIF_canonical	[-1942 -131]
Acap1	-1	GCGTG	HIF_canonical	[-2006 -619]
Car7	1	GCGTG	HIF_canonical	[-2322 -413]
Catsperg1	-1	GCGTG	HIF_canonical	[-2845 -2693 -2199 -2127 -2055 -1911 -1839 -1767 -1695 -1623 -1551 -1479 -1407 -1335 -1119 -1047 -975 -831 -666 -181]
Ccdc88b	-1	GCGTG	HIF_canonical	[-167 -30]
Cnr2	1	GCGTG	HIF_canonical	-2325
Crybb3	-1	GCGTG	HIF_canonical	-157
Foxj1	-1	GCGTG	HIF_canonical	[-2054 -1984 -1980]
Gnal	1	GCGTG	HIF_canonical	[-711 -652 -172]
Hilpda	1	GCGTG	HIF_canonical	[-2190 -2087 -1993 -803]
Hpx	-1	GCGTG	HIF_canonical	[-1425 -1220]
Kcnb1	-1	GCGTG	HIF_canonical	[-2385 -1141 -1091]
Kcnu1	1	GCGTG	HIF_canonical	[-560 -49]
Krt79	-1	GCGTG	HIF_canonical	-2245
Mmp9	1	GCGTG	HIF_canonical	-2145
Muc13	1	GCGTG	HIF_canonical	-1524
Neil2	-1	GCGTG	HIF_canonical	-783
Neurl3	-1	GCGTG	HIF_canonical	[-344 -147]
Oas1b	1	GCGTG	HIF_canonical	-896
Plcd4	1	GCGTG	HIF_canonical	[-2771 -358]
Plekha4	1	GCGTG	HIF_canonical	-987
Prr15	1	GCGTG	HIF_canonical	[-1386 -108]
Rhov	-1	GCGTG	HIF_canonical	-106
Sarm1	-1	GCGTG	HIF_canonical	[-708 -627 -404 -304]
Selplg	-1	GCGTG	HIF_canonical	-2087
Smco1	1	GCGTG	HIF_canonical	-34
Snai3	-1	GCGTG	HIF_canonical	[-1497 -1485 -1443 -269 -182]
Tbx21	-1	GCGTG	HIF_canonical	[-2899 -1277 -504]
Tmem184a	-1	GCGTG	HIF_canonical	-2778
Tspan13	-1	GCGTG	HIF_canonical	[-2623 -455]
Xkrx	-1	GCGTG	HIF_canonical	[-2465 -1107]
Zbtb32	-1	GCGTG	HIF_canonical	-1985
Zfp772	-1	GCGTG	HIF_canonical	-176
2610528A11Rik	-1	GCGTG	HIF_canonical	-23
Asic4	1	GCGTG	HIF_canonical	[-1907 -1633 -352]
Dnajc28	-1	GCGTG	HIF_canonical	-184
Ermap	-1	GCGTG	HIF_canonical	[-1921 -1186 -1055]
Fam71f2	1	GCGTG	HIF_canonical	-2380
Gdf9	1	GCGTG	HIF_canonical	[-2684 -2468 -2145 -642]
Gjc2	-1	GCGTG	HIF_canonical	[-2983 -2670 -1247]
Gm9573	-1	GCGTG	HIF_canonical	-2436
Gpr152	1	GCGTG	HIF_canonical	-752
Gpr152	1	GCGTG	HIF_canonical	-752
Hhipl2	1	GCGTG	HIF_canonical	[-832 -826 -796 -790]
Hspa1a	-1	GCGTG	HIF_canonical	-2394
Lgals4	1	GCGTG	HIF_canonical	[-2803 -1256 -747 -720]
Mgarp	-1	GCGTG	HIF_canonical	[-2573 -80]
Nlrp3	1	GCGTG	HIF_canonical	[-1934 -1334 -364]
Piwil2	-1	GCGTG	HIF_canonical	[-2849 -2808 -1848]
Scn4a	-1	GCGTG	HIF_canonical	-1787
Slc39a4	-1	GCGTG	HIF_canonical	-4
Syna	-1	GCGTG	HIF_canonical	-2000
Gm14305	1	TGAATCA	API_canonical	-2843
Edil3	1	TGAATCA	API_canonical	-194
Lrrk2	1	TGAATCA	API_canonical	[-2753 -2232 -468]
Pcdhb19	1	TGAATCA	API_canonical	-2415
Plag1	-1	TGAATCA	API_canonical	-1995
Adamts12	1	TGAATCA	API_canonical	-2827
Ogn	1	TGAATCA	API_canonical	-442
C530008M17Rik	1	TGAATCA	API_canonical	-1460
Col12a1	-1	TGAATCA	API_canonical	-2822
Fam181b	1	TGAATCA	API_canonical	-2345
Lrch2	-1	TGAATCA	API_canonical	-1140
Ly6a	-1	TGAATCA	API_canonical	-2420
Pdgfd	1	TGAATCA	API_canonical	-1853
Sgcd	-1	TGAATCA	API_canonical	-1760
Zfhx4	1	TGAATCA	API_canonical	-2961
Cd14	-1	TGAATCA	API_canonical	-415
Epsti1	1	TGAATCA	API_canonical	-2474
Lad1	1	TGAATCA	API_canonical	-1266
Myom3	1	TGAATCA	API_canonical	-652
Tchh	1	TGAATCA	API_canonical	[-2855 -1664]
Sprr1a	-1	TGAATCA	API_canonical	[-2697 -49]
Aplnr	1	TGAATCA	API_canonical	-2132
Catsperg1	-1	TGAATCA	API_canonical	[-2071 -1711 -1423 -1279]
Hilpda	1	TGAATCA	API_canonical	-2207
Neil2	-1	TGAATCA	API_canonical	-2364
Plcd4	1	TGAATCA	API_canonical	-674
Prr15	1	TGAATCA	API_canonical	-2633
Zfp345	-1	TGAATCA	API_canonical	-1057
Gdf9	1	TGAATCA	API_canonical	-414
Mgarp	-1	TGAATCA	API_canonical	-111
Nlrp3	1	TGAATCA	API_canonical	[-2253 -771]
Zmynd15	1	TGAATCA	API_canonical	-271
Gm14305	1	TGACTCA	API_canonical	-1410
Gnao1	1	TGACTCA	API_canonical	-1406
Lpar4	1	TGACTCA	API_canonical	[-1787 -108]
Adam19	1	TGACTCA	API_canonical	-2778
Adamts12	1	TGACTCA	API_canonical	-2342
Aspn	1	TGACTCA	API_canonical	-1876
Esrrg	1	TGACTCA	API_canonical	-760
Bach2	1	TGACTCA	API_canonical	[-1996 -200]
C530008M17Rik	1	TGACTCA	API_canonical	-2830
Calhm2	-1	TGACTCA	API_canonical	-2944
Col12a1	-1	TGACTCA	API_canonical	-68
Cpeb1	-1	TGACTCA	API_canonical	-2548
Fam181b	1	TGACTCA	API_canonical	-1549
Myo7a	-1	TGACTCA	API_canonical	-1794
Nav2	1	TGACTCA	API_canonical	-2974
Sgcd	-1	TGACTCA	API_canonical	[-1073 -956]
Slc1a6	1	TGACTCA	API_canonical	-2590
Tmem45a	-1	TGACTCA	API_canonical	[-2403 -647]
Angptl4	-1	TGACTCA	API_canonical	-2111
Epsti1	1	TGACTCA	API_canonical	-2646
Lad1	1	TGACTCA	API_canonical	-1805
Grhl1	1	TGACTCA	API_canonical	-1776
Gsto2	1	TGACTCA	API_canonical	-2108
Sprr1a	-1	TGACTCA	API_canonical	-2980
Ccdc88b	-1	TGACTCA	API_canonical	[-2968 -2856]
Frs3	1	TGACTCA	API_canonical	-1527
Gnal	1	TGACTCA	API_canonical	-621
Krt79	-1	TGACTCA	API_canonical	-1887
Muc13	1	TGACTCA	API_canonical	-550
Prr9	-1	TGACTCA	API_canonical	-753
Smco1	1	TGACTCA	API_canonical	-2257
Snai3	-1	TGACTCA	API_canonical	-660
Zbtb32	-1	TGACTCA	API_canonical	[-2482 -1362]
Zfp345	-1	TGACTCA	API_canonical	-2495
2610528A11Rik	-1	TGACTCA	API_canonical	[-1529 -952]
Fam71a	-1	TGACTCA	API_canonical	-1306
Il17f	-1	TGACTCA	API_canonical	-2969
Lrrc23	-1	TGACTCA	API_canonical	-2301
Syna	-1	TGACTCA	API_canonical	-879
Zfp457	-1	TGACTCA	API_canonical	-924
Gm14305	1	TGAGTCA	API_canonical	[-2591 -1284]
Zc2hc1c	1	TGAGTCA	API_canonical	-1596
Apol8	-1	TGAGTCA	API_canonical	-1979
Gnao1	1	TGAGTCA	API_canonical	-271
Pcdhb19	1	TGAGTCA	API_canonical	-2507
Tmem200a	-1	TGAGTCA	API_canonical	[-1879 -1064]
Tspan11	1	TGAGTCA	API_canonical	-781
Adam19	1	TGAGTCA	API_canonical	-260
Aspn	1	TGAGTCA	API_canonical	-1816
Adh7	1	TGAGTCA	API_canonical	[-2493 -142]
Bnc2	-1	TGAGTCA	API_canonical	-2763
Lmod1	1	TGAGTCA	API_canonical	-2510
Ly6a	-1	TGAGTCA	API_canonical	-2806
Nhs	-1	TGAGTCA	API_canonical	-1314
Rtn4r	1	TGAGTCA	API_canonical	-1407
Rtn4r	1	TGAGTCA	API_canonical	-1407
Tmem45a	-1	TGAGTCA	API_canonical	-738
Tmem47	1	TGAGTCA	API_canonical	-2380
Trps1	-1	TGAGTCA	API_canonical	-2775
Angptl4	-1	TGAGTCA	API_canonical	-2700
Gpr132	-1	TGAGTCA	API_canonical	-624
Lck	-1	TGAGTCA	API_canonical	-1260
Myom3	1	TGAGTCA	API_canonical	[-2711 -1016]
Evpl	-1	TGAGTCA	API_canonical	[-2032 -381]
Gsto2	1	TGAGTCA	API_canonical	-1259
Ptpn6	-1	TGAGTCA	API_canonical	-341
Sprr1a	-1	TGAGTCA	API_canonical	[-1334 -1304]
Car7	1	TGAGTCA	API_canonical	-1192
Catsperg1	-1	TGAGTCA	API_canonical	-1135
Ccdc88b	-1	TGAGTCA	API_canonical	-663
Cyp27a1	1	TGAGTCA	API_canonical	-1379
Hilpda	1	TGAGTCA	API_canonical	-765
Mmp9	1	TGAGTCA	API_canonical	[-504 -106]
Muc13	1	TGAGTCA	API_canonical	-216
Oas1b	1	TGAGTCA	API_canonical	-2277
Oprl1	1	TGAGTCA	API_canonical	-2895
Rhov	-1	TGAGTCA	API_canonical	-2403
Snai3	-1	TGAGTCA	API_canonical	-1248
Tmem184a	-1	TGAGTCA	API_canonical	[-2233 -2129]
Zbtb32	-1	TGAGTCA	API_canonical	[-2792 -1712]
Zfp772	-1	TGAGTCA	API_canonical	-1409
Asprv1	1	TGAGTCA	API_canonical	-366
Dnajc28	-1	TGAGTCA	API_canonical	-1696
Gm9573	-1	TGAGTCA	API_canonical	-2421
Gpr152	1	TGAGTCA	API_canonical	-2773
Gpr152	1	TGAGTCA	API_canonical	-2773
Lpar4	1	TGATTCA	API_canonical	-2865
Lrrk2	1	TGATTCA	API_canonical	[-2873 -2668 -2489]
Lrrtm2	-1	TGATTCA	API_canonical	-1535
S1pr1	-1	TGATTCA	API_canonical	-1511
Fgf7	1	TGATTCA	API_canonical	-2164
Lrch2	-1	TGATTCA	API_canonical	-1551
Ly6a	-1	TGATTCA	API_canonical	-2485
Mecom	-1	TGATTCA	API_canonical	-1184
Nhs	-1	TGATTCA	API_canonical	[-2551 -1689]
Pdgfd	1	TGATTCA	API_canonical	-2992
Slc8a1	-1	TGATTCA	API_canonical	-116
Trps1	-1	TGATTCA	API_canonical	-1346
Cd14	-1	TGATTCA	API_canonical	[-2471 -367]
Epsti1	1	TGATTCA	API_canonical	-2393
Sprr1a	-1	TGATTCA	API_canonical	-986
Krt79	-1	TGATTCA	API_canonical	-2482
Muc13	1	TGATTCA	API_canonical	-2694
Oprl1	1	TGATTCA	API_canonical	-2559
Tspan13	-1	TGATTCA	API_canonical	-2417
Xkrx	-1	TGATTCA	API_canonical	-1263
Zbtb32	-1	TGATTCA	API_canonical	-165
Ermap	-1	TGATTCA	API_canonical	-1447
Fam71a	-1	TGATTCA	API_canonical	-2131
Gdf9	1	TGATTCA	API_canonical	-482
Gjc2	-1	TGATTCA	API_canonical	-1609
Gm9573	-1	TGATTCA	API_canonical	[-1483 -671]
Gpr152	1	TGATTCA	API_canonical	-49
Gpr152	1	TGATTCA	API_canonical	-49
Nlrp3	1	TGATTCA	API_canonical	-202
