# Supplementary material for: Stat3 oxidation-dependent regulation of gene expression impacts on developmental processes and involves cooperation with Hif-1α
Source: PLoS One. 2020 Dec 17;15(12):e0244255. doi: 10.1371/journal.pone.0244255 (PMC7746180; doi:10.1371/journal.pone.0244255)
Supplement: S10 Table — (XLSX) [file pone.0244255.s014.xlsx]

## Sheet: Supplementary Table 10
Gene	Gene_UID	Strand	Motif	Type	Position in 3K upstream region from ATG
Slc1a6	Slc1a6|ENSMUSG00000005357	1	ATGACTCAGCA	NRF2_canonical	-2591
Tmem45a	Tmem45a|ENSMUSG00000022754	-1	ATGACTCAGCA	NRF2_canonical	-2404
Cd14	Cd14|ENSMUSG00000051439	-1	ATGAGAAAGCA	NRF2_mismatch_1	-1876
Cd274	Cd274|ENSMUSG00000016496	1	GTGAATGAGCA	NRF2_mismatch_1	-906
Dkk3	Dkk3|ENSMUSG00000030772	-1	ATGACACAGCA	NRF2_mismatch_1	-2433
Fam181b	Fam181b|ENSMUSG00000051515	1	TTGACTCAGCT	NRF2_mismatch_1	-1550
Fam71f2	Fam71f2|ENSMUSG00000079652	1	ATGATTCTGCT	NRF2_mismatch_1	-2563
Fgf7	Fgf7|ENSMUSG00000027208	1	ATGATTCTGCT	NRF2_mismatch_1	-987
Gpr152	Gpr152|ENSMUSG00000044724	1	TTGATTCAGCA	NRF2_mismatch_1	-50
Gpr152	Gpr152|ENSMUSG00000097905	1	TTGATTCAGCA	NRF2_mismatch_1	-50
Lrch2	Lrch2|ENSMUSG00000031290	-1	ATGAGTGAGCA	NRF2_mismatch_1	-2895
Pdgfrb	Pdgfrb|ENSMUSG00000024620	1	GTGATGGAGCA	NRF2_mismatch_1	-987
Prr15	Prr15|ENSMUSG00000045725	1	TTGAATCAGCT	NRF2_mismatch_1	-2634
Snai3	Snai3|ENSMUSG00000006587	-1	TTGAATCTGCA	NRF2_mismatch_1	-1778
Tspan13	Tspan13|ENSMUSG00000020577	-1	GTGATAAAGCA	NRF2_mismatch_1	-2665
Zfp457	Zfp457|ENSMUSG00000055341	-1	GTGATTTTGCA	NRF2_mismatch_1	-2122
Abi3bp	Abi3bp|ENSMUSG00000035258	1	GTGAGTAAGCC	NRF2_mismatch_2	-126
Adam19	Adam19|ENSMUSG00000011256	1	CTGAGTCAGCG	NRF2_mismatch_2	-261
Adamts12	Adamts12|ENSMUSG00000047497	1	GTGACTTGGCA	NRF2_mismatch_2	-709
Adamtsl3	Adamtsl3|ENSMUSG00000070469	1	CTGAATTAGCA	NRF2_mismatch_2	-2596
Adra1d	Adra1d|ENSMUSG00000027335	-1	GTGACTCTGCA	NRF2_mismatch_2	-238
Aplnr	Aplnr|ENSMUSG00000044338	1	GTGACTCTGCC	NRF2_mismatch_2	-956
Bach2	Bach2|ENSMUSG00000040270	1	GTGACTGAGCC	NRF2_mismatch_2	-40
Calhm2	Calhm2|ENSMUSG00000033033	-1	CTGACTCTGCA	NRF2_mismatch_2	-2646
Ccdc88b	Ccdc88b|ENSMUSG00000047810	-1	CTGACTCAGCG	NRF2_mismatch_2	-2857
Cd274	Cd274|ENSMUSG00000016496	1	GTGAATGAGCA	NRF2_mismatch_2	-906
Dkk3	Dkk3|ENSMUSG00000030772	-1	ATGACACAGCA	NRF2_mismatch_2	-2433
Dnajc28	Dnajc28|ENSMUSG00000039763	-1	CTGAGTCAGCA	NRF2_mismatch_2	-1697
Dysf	Dysf|ENSMUSG00000033788	1	ATGAAGTAGCA	NRF2_mismatch_2	-788
Dysf	Dysf|ENSMUSG00000033788	1	GTGAGCCGGCA	NRF2_mismatch_2	-86
Epsti1	Epsti1|ENSMUSG00000022014	1	GTGAACCAGCT	NRF2_mismatch_2	-258
Esrrg	Esrrg|ENSMUSG00000026610	1	GTGACTTAGCA	NRF2_mismatch_2	-2200
Etv1	Etv1|ENSMUSG00000004151	1	GTGAGACAGCT	NRF2_mismatch_2	-2754
Fgf7	Fgf7|ENSMUSG00000027208	1	CTGAAGCAGCA	NRF2_mismatch_2	-1645
Gal3st2	Gal3st2|ENSMUSG00000094651	1	GTGACCAAGCA	NRF2_mismatch_2	-2174
Gjc2	Gjc2|ENSMUSG00000043448	-1	ATGAATGAGCA	NRF2_mismatch_2	-1502
Gjc2	Gjc2|ENSMUSG00000043448	-1	GTGAAGCAGCT	NRF2_mismatch_2	-2231
Gm3558	Gm3558|ENSMUSG00000079364	-1	GTGACACTGCA	NRF2_mismatch_2	-1479
Gm9573	Gm9573|ENSMUSG00000090588	-1	ATGAGCCAGCA	NRF2_mismatch_2	-1009
Hey2	Hey2|ENSMUSG00000019789	-1	ATGACACTGCA	NRF2_mismatch_2	-2334
Hhipl2	Hhipl2|ENSMUSG00000053461	1	ATGAATGAGCT	NRF2_mismatch_2	-2232
Hspa1a	Hspa1a|ENSMUSG00000091971	-1	GTGACACAGCC	NRF2_mismatch_2	-1920
Hspa1a	Hspa1a|ENSMUSG00000091971	-1	GTGAGACAGCC	NRF2_mismatch_2	-1731
Lrch2	Lrch2|ENSMUSG00000031290	-1	ATGAGTGAGCA	NRF2_mismatch_2	-2895
Lrrc23	Lrrc23|ENSMUSG00000030125	-1	GTGAGGCTGCA	NRF2_mismatch_2	-2786
Ly6a	Ly6a|ENSMUSG00000075602	-1	GTGACTAAGCT	NRF2_mismatch_2	-1552
Mgarp	Mgarp|ENSMUSG00000037161	-1	GTGACCCGGCA	NRF2_mismatch_2	-1175
Mmp9	Mmp9|ENSMUSG00000017737	1	ATGACACAGCG	NRF2_mismatch_2	-2009
Mmp9	Mmp9|ENSMUSG00000017737	1	CTGAGTCAGCA	NRF2_mismatch_2	-107
Myo7a	Myo7a|ENSMUSG00000030761	-1	GTGAATATGCA	NRF2_mismatch_2	-1623
Neurl3	Neurl3|ENSMUSG00000047180	-1	GTGAAACTGCA	NRF2_mismatch_2	-2853
Nlrp3	Nlrp3|ENSMUSG00000032691	1	CTGAATCAGCA	NRF2_mismatch_2	-2254
Oprl1	Oprl1|ENSMUSG00000027584	1	CTGAGACAGCA	NRF2_mismatch_2	-2664
Pcdhb19	Pcdhb19|ENSMUSG00000043313	1	GTGATTCTGCC	NRF2_mismatch_2	-32
Pdgfd	Pdgfd|ENSMUSG00000032006	1	ATGATATAGCA	NRF2_mismatch_2	-2314
Pdgfrb	Pdgfrb|ENSMUSG00000024620	1	ATGAATATGCA	NRF2_mismatch_2	-2028
Psme2b	Psme2b|ENSMUSG00000078153	-1	GTGAGCGAGCA	NRF2_mismatch_2	[-872 -672]
Ptprq	Ptprq|ENSMUSG00000035916	-1	ATGAGTTAGCA	NRF2_mismatch_2	-1323
S1pr1	S1pr1|ENSMUSG00000045092	-1	GTGAGCAAGCA	NRF2_mismatch_2	-557
Slc39a4	Slc39a4|ENSMUSG00000063354	-1	ATGACGCAGCA	NRF2_mismatch_2	-622
Slc8a1	Slc8a1|ENSMUSG00000054640	-1	CTGACTCTGCA	NRF2_mismatch_2	-920
Snai3	Snai3|ENSMUSG00000006587	-1	GTGAGGAAGCA	NRF2_mismatch_2	-1601
Syk	Syk|ENSMUSG00000021457	1	ATGAACTAGCA	NRF2_mismatch_2	-2133
Tchh	Tchh|ENSMUSG00000052415	1	ATGAACCAGCA	NRF2_mismatch_2	-1242
Tmem184a	Tmem184a|ENSMUSG00000036687	-1	ATGAAGTAGCA	NRF2_mismatch_2	-1425
Tmem45a	Tmem45a|ENSMUSG00000022754	-1	GTGACTCAGCT	NRF2_mismatch_2	-648
Tmem45a	Tmem45a|ENSMUSG00000022754	-1	GTGAGTCAGCC	NRF2_mismatch_2	-739
Tspan13	Tspan13|ENSMUSG00000020577	-1	GTGAGTATGCA	NRF2_mismatch_2	-2687
Unc5c	Unc5c|ENSMUSG00000059921	1	ATGAACAAGCA	NRF2_mismatch_2	-1145
Xkrx	Xkrx|ENSMUSG00000031258	-1	CTGAGACAGCA	NRF2_mismatch_2	-578
Zc2hc1c	Zc2hc1c|ENSMUSG00000045064	1	ATGATTCCGCA	NRF2_mismatch_2	-1299
Zfp457	Zfp457|ENSMUSG00000055341	-1	CTGAGTGAGCA	NRF2_mismatch_2	-1074
Zfp772	Zfp772|ENSMUSG00000066838	-1	ATGACTAAGCT	NRF2_mismatch_2	-2837
