# Supplementary material for: Stat3 oxidation-dependent regulation of gene expression impacts on developmental processes and involves cooperation with Hif-1α
Source: PLoS One. 2020 Dec 17;15(12):e0244255. doi: 10.1371/journal.pone.0244255 (PMC7746180; doi:10.1371/journal.pone.0244255)
Supplement: S1 Raw images — (ZIP) [file pone.0244255.s016.zip]

Archive with 2 entries (2 files):
- S1_raw_images.pdf
- S4 Fig panel A.pdf
